# Supplementary material for: The transcriptional response to low temperature is weakly conserved across the Enterobacteriaceae
Source: mSystems. 2024 Nov 26;9(12):e00785-24. doi: 10.1128/msystems.00785-24 (PMC11651113; doi:10.1128/msystems.00785-24)
Supplement: File S1 — Distribution and identity of genes in each locus family. [file msystems.00785-24-s0001.xlsx]

## Sheet: ABOUT
Supplemental File S1 from "The transcriptional response to low temperature is weakly conserved across the Enterobacteriaceae" by Hoang and Stoebel, 2024
The tab "locus_tag_per_locus_family.tsv" shows which genes correspond to which locus family for every gene in each genome.
An entry of "NA" indicates that there is no gene for that locus family in that genome

## Sheet: locus_tag_per_locus_family
locus_family	S. enterica	C. rodentium	K. pneumoniae	E. cloacae	S. marcescens	E. coli	num_genomes
2524	STM14_RS00575	ROD_RS00015	KPNIH1_RS03815	ECL_RS03940	SMDB11_RS00005	b0002	6
3104	STM14_RS00580	ROD_RS00020	KPNIH1_RS03820	ECL_RS03945	SMDB11_RS00010	b0003	6
3105	STM14_RS00585	ROD_RS00025	KPNIH1_RS03825	ECL_RS03950	SMDB11_RS00015	b0004	6
3106	STM14_RS00590	ROD_RS00030	KPNIH1_RS03835	ECL_RS03960	SMDB11_RS00020	b0006	6
2076	STM14_RS00595	ROD_RS00035	KPNIH1_RS03840	ECL_RS03965	SMDB11_RS00025	b0007	6
976	STM14_RS00600	ROD_RS00040	KPNIH1_RS03845	ECL_RS03970	SMDB11_RS00030	b0008	6
2658	STM14_RS00605	ROD_RS00045	KPNIH1_RS03850	ECL_RS03975	SMDB11_RS00035	b0009	6
3107	STM14_RS00610	ROD_RS00055	KPNIH1_RS03860	ECL_RS03985	SMDB11_RS00045	b0010	6
2390	STM14_RS00625	ROD_RS00060	KPNIH1_RS03875	ECL_RS03990	SMDB11_RS00050	b0014	6
2835	STM14_RS00630	ROD_RS00065	KPNIH1_RS03880	ECL_RS03995	SMDB11_RS00055	b0015	6
2980	STM14_RS00765	ROD_RS00095	KPNIH1_RS03885	ECL_RS04000	SMDB11_RS00060	b0019	6
4433	STM14_RS00770	ROD_RS00100	KPNIH1_RS03890	ECL_RS04005	SMDB11_RS00065	b0020	6
3108	STM14_RS00785	ROD_RS00115	KPNIH1_RS03900	ECL_RS04010	SMDB11_RS00070	b0023	6
3109	STM14_RS00795	ROD_RS00125	KPNIH1_RS03905	ECL_RS04020	SMDB11_RS00075	b0025	6
2527	STM14_RS00800	ROD_RS00130	KPNIH1_RS03910	ECL_RS04025	SMDB11_RS00080	b0026	6
2981	STM14_RS00805	ROD_RS00135	KPNIH1_RS03915	ECL_RS04030	SMDB11_RS00085	b0027	6
2660	STM14_RS00810	ROD_RS00140	KPNIH1_RS03920	ECL_RS04035	SMDB11_RS00090	b0028	6
3110	STM14_RS00815	ROD_RS00145	KPNIH1_RS03925	ECL_RS04040	SMDB11_RS00095	b0029	6
3111	STM14_RS00890	ROD_RS00185	KPNIH1_RS04005	ECL_RS04045	SMDB11_RS00120	b0031	6
3112	STM14_RS00900	ROD_RS00190	KPNIH1_RS04020	ECL_RS04050	SMDB11_RS00125	b0032	6
3113	STM14_RS00905	ROD_RS00195	KPNIH1_RS04025	ECL_RS04055	SMDB11_RS00130	b0033	6
694	STM14_RS01005	ROD_RS00275	KPNIH1_RS04035	ECL_RS04070	SMDB11_RS00135	b0046	6
1117	STM14_RS01010	ROD_RS00280	KPNIH1_RS04040	ECL_RS04075	SMDB11_RS00140	b0047	6
2982	STM14_RS01015	ROD_RS00285	KPNIH1_RS04045	ECL_RS04080	SMDB11_RS00160	b0048	6
2662	STM14_RS01020	ROD_RS00290	KPNIH1_RS04050	ECL_RS04085	SMDB11_RS00170	b0049	6
3116	STM14_RS01025	ROD_RS00295	KPNIH1_RS04055	ECL_RS04090	SMDB11_RS00175	b0050	6
3117	STM14_RS01030	ROD_RS00300	KPNIH1_RS04060	ECL_RS04095	SMDB11_RS00180	b0051	6
2666	STM14_RS01035	ROD_RS00305	KPNIH1_RS04065	ECL_RS04100	SMDB11_RS00185	b0052	6
3118	STM14_RS01040	ROD_RS00310	KPNIH1_RS04070	ECL_RS04105	SMDB11_RS00190	b0053	6
3119	STM14_RS01045	ROD_RS00315	KPNIH1_RS04075	ECL_RS04110	SMDB11_RS00195	b0054	6
3120	STM14_RS01050	ROD_RS00320	KPNIH1_RS04080	ECL_RS04115	SMDB11_RS00200	b0055	6
2394	STM14_RS01055	ROD_RS00325	KPNIH1_RS04110	ECL_RS04120	SMDB11_RS00205	b0058	6
3121	STM14_RS01060	ROD_RS00330	KPNIH1_RS04115	ECL_RS04125	SMDB11_RS00210	b0059	6
3122	STM14_RS01065	ROD_RS00335	KPNIH1_RS04120	ECL_RS04130	SMDB11_RS00215	b0060	6
4406	STM14_RS01105	ROD_RS00370	KPNIH1_RS04155	ECL_RS04160	SMDB11_RS00235	b0066	6
3126	STM14_RS01110	ROD_RS00375	KPNIH1_RS04160	ECL_RS04165	SMDB11_RS00240	b0067	6
2322	STM14_RS01115	ROD_RS00380	KPNIH1_RS04165	ECL_RS04170	SMDB11_RS00245	b0068	6
2597	STM14_RS01120	ROD_RS00385	KPNIH1_RS04170	ECL_RS04175	SMDB11_RS00250	b0069	6
2927	STM14_RS01130	ROD_RS00400	KPNIH1_RS04220	ECL_RS04195	SMDB11_RS00265	b0071	6
2426	STM14_RS01135	ROD_RS00405	KPNIH1_RS04225	ECL_RS04200	SMDB11_RS00270	b0072	6
2503	STM14_RS01140	ROD_RS00410	KPNIH1_RS04230	ECL_RS04205	SMDB11_RS00275	b0073	6
2887	STM14_RS01145	ROD_RS00415	KPNIH1_RS04235	ECL_RS04210	SMDB11_RS00280	b0074	6
4435	STM14_RS01155	ROD_RS00425	KPNIH1_RS04245	ECL_RS04220	SMDB11_RS00285	b0076	6
444	STM14_RS01160	ROD_RS00430	KPNIH1_RS04250	ECL_RS04225	SMDB11_RS00295	b0077	6
3127	STM14_RS01165	ROD_RS00435	KPNIH1_RS04255	ECL_RS04230	SMDB11_RS00300	b0078	6
4464	STM14_RS01170	ROD_RS00440	KPNIH1_RS04260	ECL_RS04235	SMDB11_RS00305	b0080	6
3130	STM14_RS01175	ROD_RS00445	KPNIH1_RS04265	ECL_RS04240	SMDB11_RS00315	b0081	6
3131	STM14_RS01180	ROD_RS00450	KPNIH1_RS04270	ECL_RS04245	SMDB11_RS00320	b0082	6
3132	STM14_RS01185	ROD_RS00455	KPNIH1_RS04275	ECL_RS04250	SMDB11_RS00325	b0083	6
1297	STM14_RS01190	ROD_RS00460	KPNIH1_RS04280	ECL_RS04255	SMDB11_RS00330	b0084	6
3133	STM14_RS01195	ROD_RS00465	KPNIH1_RS04285	ECL_RS04260	SMDB11_RS00335	b0085	6
3134	STM14_RS01200	ROD_RS00470	KPNIH1_RS04290	ECL_RS04265	SMDB11_RS00340	b0086	6
3135	STM14_RS01205	ROD_RS00475	KPNIH1_RS04295	ECL_RS04270	SMDB11_RS00345	b0087	6
3136	STM14_RS01210	ROD_RS00480	KPNIH1_RS04300	ECL_RS04275	SMDB11_RS00350	b0088	6
2667	STM14_RS01215	ROD_RS00485	KPNIH1_RS04305	ECL_RS04280	SMDB11_RS00355	b0089	6
3137	STM14_RS01220	ROD_RS00490	KPNIH1_RS04310	ECL_RS04285	SMDB11_RS00360	b0090	6
2669	STM14_RS01225	ROD_RS00495	KPNIH1_RS04315	ECL_RS04290	SMDB11_RS00365	b0091	6
2671	STM14_RS01230	ROD_RS00500	KPNIH1_RS04320	ECL_RS04295	SMDB11_RS00370	b0092	6
3138	STM14_RS01235	ROD_RS00505	KPNIH1_RS04325	ECL_RS04300	SMDB11_RS00375	b0093	6
3139	STM14_RS01240	ROD_RS00510	KPNIH1_RS04330	ECL_RS04305	SMDB11_RS00380	b0094	6
3140	STM14_RS01245	ROD_RS00515	KPNIH1_RS04335	ECL_RS04310	SMDB11_RS00385	b0095	6
3141	STM14_RS01250	ROD_RS00520	KPNIH1_RS04340	ECL_RS04315	SMDB11_RS00390	b0096	6
3142	STM14_RS01255	ROD_RS00525	KPNIH1_RS04345	ECL_RS04320	SMDB11_RS00400	b0097	6
3143	STM14_RS01260	ROD_RS00530	KPNIH1_RS04350	ECL_RS04325	SMDB11_RS00405	b0098	6
2411	STM14_RS01265	ROD_RS00535	KPNIH1_RS04355	ECL_RS04330	SMDB11_RS00410	b0099	6
3144	STM14_RS01275	ROD_RS00540	KPNIH1_RS04360	ECL_RS04335	SMDB11_RS00415	b0101	6
3145	STM14_RS01280	ROD_RS00545	KPNIH1_RS04365	ECL_RS04340	SMDB11_RS00420	b0102	6
3146	STM14_RS01285	ROD_RS00550	KPNIH1_RS04370	ECL_RS04345	SMDB11_RS00425	b0103	6
3147	STM14_RS01290	ROD_RS00555	KPNIH1_RS04380	ECL_RS04350	SMDB11_RS00430	b0104	6
3149	STM14_RS01310	ROD_RS00575	KPNIH1_RS04400	ECL_RS04370	SMDB11_RS00450	b0109	6
3150	STM14_RS01315	ROD_RS00580	KPNIH1_RS04405	ECL_RS04375	SMDB11_RS00455	b0110	6
3151	STM14_RS01320	ROD_RS00585	KPNIH1_RS04410	ECL_RS04380	SMDB11_RS00460	b0111	6
1066	STM14_RS01335	ROD_RS00600	KPNIH1_RS04425	ECL_RS04395	SMDB11_RS16985	b0112	6
2311	STM14_RS01340	ROD_RS00605	KPNIH1_RS04435	ECL_RS04400	SMDB11_RS16980	b0113	6
3035	STM14_RS01345	ROD_RS00610	KPNIH1_RS04440	ECL_RS04405	SMDB11_RS16975	b0114	6
2625	STM14_RS01350	ROD_RS00615	KPNIH1_RS04445	ECL_RS04410	SMDB11_RS16970	b0115	6
2387	STM14_RS01355	ROD_RS00620	KPNIH1_RS04450	ECL_RS04415	SMDB11_RS16965	b0116	6
2424	STM14_RS01375	ROD_RS00635	KPNIH1_RS04475	ECL_RS04430	SMDB11_RS16960	b0118	6
3948	STM14_RS01385	ROD_RS00640	KPNIH1_RS04480	ECL_RS04435	SMDB11_RS16955	b0119	6
3947	STM14_RS01410	ROD_RS00665	KPNIH1_RS04485	ECL_RS04465	SMDB11_RS16950	b0120	6
3946	STM14_RS01415	ROD_RS00670	KPNIH1_RS04490	ECL_RS04470	SMDB11_RS16945	b0121	6
3945	STM14_RS01420	ROD_RS00675	KPNIH1_RS04520	ECL_RS04475	SMDB11_RS16940	b0122	6
2594	STM14_RS01425	ROD_RS00680	KPNIH1_RS04525	ECL_RS04480	SMDB11_RS16935	b0123	6
3944	STM14_RS01435	ROD_RS00695	KPNIH1_RS04540	ECL_RS04490	SMDB11_RS16930	b0125	6
2629	STM14_RS01440	ROD_RS00700	KPNIH1_RS04545	ECL_RS04495	SMDB11_RS16925	b0126	6
4411	STM14_RS01445	ROD_RS00705	KPNIH1_RS04550	ECL_RS04500	SMDB11_RS16920	b0127	6
3943	STM14_RS01450	ROD_RS00710	KPNIH1_RS04555	ECL_RS04505	SMDB11_RS16915	b0128	6
3942	STM14_RS01480	ROD_RS00720	KPNIH1_RS04565	ECL_RS04515	SMDB11_RS16910	b0130	6
3941	STM14_RS01485	ROD_RS00725	KPNIH1_RS04570	ECL_RS04555	SMDB11_RS16905	b0131	6
3940	STM14_RS01490	ROD_RS00730	KPNIH1_RS04575	ECL_RS04560	SMDB11_RS16900	b0133	6
3939	STM14_RS01495	ROD_RS00735	KPNIH1_RS04580	ECL_RS04565	SMDB11_RS16895	b0134	6
3938	STM14_RS01500	ROD_RS00740	KPNIH1_RS04585	ECL_RS04570	SMDB11_RS16880	b0142	6
2800	STM14_RS01505	ROD_RS00745	KPNIH1_RS04590	ECL_RS04575	SMDB11_RS16875	b0143	6
2785	STM14_RS01510	ROD_RS00750	KPNIH1_RS04595	ECL_RS04580	SMDB11_RS16870	b0144	6
3013	STM14_RS01515	ROD_RS00755	KPNIH1_RS04600	ECL_RS04585	SMDB11_RS16865	b0145	6
3937	STM14_RS01520	ROD_RS00760	KPNIH1_RS04605	ECL_RS04590	SMDB11_RS16860	b0146	6
3936	STM14_RS01525	ROD_RS00765	KPNIH1_RS04610	ECL_RS04595	SMDB11_RS16855	b0147	6
3935	STM14_RS01530	ROD_RS00770	KPNIH1_RS04615	ECL_RS04600	SMDB11_RS16850	b0148	6
2011	STM14_RS01535	ROD_RS00775	KPNIH1_RS04715	ECL_RS04605	SMDB11_RS16845	b0149	6
1612	STM14_RS01540	ROD_RS00780	KPNIH1_RS04720	ECL_RS04610	SMDB11_RS16840	b0150	6
347	STM14_RS01545	ROD_RS00785	KPNIH1_RS04725	ECL_RS04615	SMDB11_RS16835	b0151	6
3934	STM14_RS01550	ROD_RS00790	KPNIH1_RS04730	ECL_RS04620	SMDB11_RS16830	b0152	6
3933	STM14_RS01555	ROD_RS00795	KPNIH1_RS04735	ECL_RS04625	SMDB11_RS16825	b0153	6
2250	STM14_RS01595	ROD_RS00800	KPNIH1_RS04740	ECL_RS04630	SMDB11_RS00465	b0154	6
2674	STM14_RS01600	ROD_RS00805	KPNIH1_RS04745	ECL_RS04635	SMDB11_RS00470	b0155	6
2532	STM14_RS01605	ROD_RS00810	KPNIH1_RS04750	ECL_RS04640	SMDB11_RS00475	b0156	6
2836	STM14_RS01610	ROD_RS00815	KPNIH1_RS04755	ECL_RS04645	SMDB11_RS00485	b0157	6
2888	STM14_RS01615	ROD_RS00820	KPNIH1_RS04760	ECL_RS04650	SMDB11_RS00490	b0158	6
3152	STM14_RS01620	ROD_RS00825	KPNIH1_RS04765	ECL_RS04655	SMDB11_RS00495	b0159	6
3153	STM14_RS01625	ROD_RS00830	KPNIH1_RS04770	ECL_RS04660	SMDB11_RS00500	b0160	6
1122	STM14_RS01630	ROD_RS00835	KPNIH1_RS04775	ECL_RS04665	SMDB11_RS00505	b0161	6
3889	STM14_RS01640	ROD_RS00850	KPNIH1_RS04785	ECL_RS04675	SMDB11_RS15780	b0163	6
3888	STM14_RS01650	ROD_RS00855	KPNIH1_RS04790	ECL_RS04680	SMDB11_RS15775	b0166	6
3887	STM14_RS01655	ROD_RS00860	KPNIH1_RS04795	ECL_RS04685	SMDB11_RS15770	b0167	6
1752	STM14_RS01660	ROD_RS00865	KPNIH1_RS04800	ECL_RS04690	SMDB11_RS15765	b0168	6
3886	STM14_RS01665	ROD_RS00870	KPNIH1_RS04805	ECL_RS04695	SMDB11_RS15760	b0169	6
3885	STM14_RS01670	ROD_RS00875	KPNIH1_RS04810	ECL_RS04700	SMDB11_RS15755	b0170	6
3884	STM14_RS01675	ROD_RS00880	KPNIH1_RS04815	ECL_RS04705	SMDB11_RS15750	b0171	6
3883	STM14_RS01680	ROD_RS00885	KPNIH1_RS04820	ECL_RS04710	SMDB11_RS15745	b0172	6
3882	STM14_RS01685	ROD_RS00890	KPNIH1_RS04825	ECL_RS04715	SMDB11_RS15740	b0173	6
3881	STM14_RS01690	ROD_RS00895	KPNIH1_RS04830	ECL_RS04720	SMDB11_RS15735	b0174	6
3880	STM14_RS01695	ROD_RS00900	KPNIH1_RS04835	ECL_RS04725	SMDB11_RS15730	b0175	6
3879	STM14_RS01700	ROD_RS00905	KPNIH1_RS04840	ECL_RS04730	SMDB11_RS15725	b0176	6
2006	STM14_RS01705	ROD_RS00910	KPNIH1_RS04845	ECL_RS04735	SMDB11_RS15720	b0177	6
3878	STM14_RS01710	ROD_RS00915	KPNIH1_RS04850	ECL_RS04740	SMDB11_RS15715	b0178	6
2796	STM14_RS01715	ROD_RS00920	KPNIH1_RS04855	ECL_RS04745	SMDB11_RS15710	b0179	6
3016	STM14_RS01720	ROD_RS00925	KPNIH1_RS04860	ECL_RS04750	SMDB11_RS15705	b0180	6
2795	STM14_RS01725	ROD_RS00930	KPNIH1_RS04865	ECL_RS04755	SMDB11_RS15700	b0181	6
3877	STM14_RS01730	ROD_RS00935	KPNIH1_RS04870	ECL_RS04760	SMDB11_RS15695	b0182	6
3876	STM14_RS01735	ROD_RS00940	KPNIH1_RS04875	ECL_RS04765	SMDB11_RS15690	b0183	6
3875	STM14_RS01740	ROD_RS00945	KPNIH1_RS04880	ECL_RS04770	SMDB11_RS15685	b0184	6
3874	STM14_RS01745	ROD_RS00950	KPNIH1_RS04885	ECL_RS04775	SMDB11_RS15680	b0185	6
1469	STM14_RS01755	ROD_RS00980	KPNIH1_RS04890	ECL_RS04780	SMDB11_RS15645	b0186	6
3873	STM14_RS01760	ROD_RS00985	KPNIH1_RS04895	ECL_RS04785	SMDB11_RS15660	b0187	6
3872	STM14_RS01765	ROD_RS00990	KPNIH1_RS04900	ECL_RS04790	SMDB11_RS15635	b0188	6
3871	STM14_RS01770	ROD_RS00995	KPNIH1_RS04905	ECL_RS04795	SMDB11_RS15625	b0189	6
3870	STM14_RS01775	ROD_RS01000	KPNIH1_RS04910	ECL_RS04800	SMDB11_RS15620	b4406	6
3869	STM14_RS01780	ROD_RS01005	KPNIH1_RS04915	ECL_RS04805	SMDB11_RS15615	b0190	6
3868	STM14_RS01785	ROD_RS01010	KPNIH1_RS04920	ECL_RS04810	SMDB11_RS15610	b0191	6
3867	STM14_RS01790	ROD_RS01015	KPNIH1_RS04925	ECL_RS04815	SMDB11_RS15605	b0192	6
3866	STM14_RS01795	ROD_RS01035	KPNIH1_RS04935	ECL_RS04820	SMDB11_RS15600	b0194	6
3865	STM14_RS01800	ROD_RS01040	KPNIH1_RS04940	ECL_RS04825	SMDB11_RS15595	b0195	6
3864	STM14_RS01805	ROD_RS01045	KPNIH1_RS04945	ECL_RS04830	SMDB11_RS15590	b0196	6
1109	STM14_RS01810	ROD_RS01050	KPNIH1_RS04950	ECL_RS04835	SMDB11_RS15585	b0197	6
855	STM14_RS01815	ROD_RS01055	KPNIH1_RS04955	ECL_RS04840	SMDB11_RS15580	b0198	6
1326	STM14_RS01820	ROD_RS01060	KPNIH1_RS04960	ECL_RS04845	SMDB11_RS15575	b0199	6
3863	STM14_RS01825	ROD_RS01065	KPNIH1_RS04965	ECL_RS04850	SMDB11_RS15570	b0200	6
2560	STM14_RS01860	ROD_RS01105	KPNIH1_RS05000	ECL_RS04885	SMDB11_RS00935	b0207	6
3090	STM14_RS01865	ROD_RS01110	KPNIH1_RS05005	ECL_RS04890	SMDB11_RS00940	b0208	6
3191	STM14_RS01875	ROD_RS01115	KPNIH1_RS05015	ECL_RS04900	SMDB11_RS00950	b0209	6
3192	STM14_RS01885	ROD_RS01125	KPNIH1_RS05025	ECL_RS04910	SMDB11_RS00955	b0211	6
2679	STM14_RS01890	ROD_RS01130	KPNIH1_RS05030	ECL_RS04915	SMDB11_RS23890	b0212	6
3193	STM14_RS01895	ROD_RS01135	KPNIH1_RS05035	ECL_RS04920	SMDB11_RS00965	b0213	6
3194	STM14_RS01900	ROD_RS01140	KPNIH1_RS05040	ECL_RS04925	SMDB11_RS00970	b0214	6
2682	STM14_RS01905	ROD_RS01145	KPNIH1_RS05045	ECL_RS04930	SMDB11_RS00975	b0215	6
3195	STM14_RS02155	ROD_RS01165	KPNIH1_RS05070	ECL_RS05125	SMDB11_RS01035	b0221	6
2683	STM14_RS02160	ROD_RS01170	KPNIH1_RS05075	ECL_RS05130	SMDB11_RS01040	b0222	6
3196	STM14_RS02165	ROD_RS01175	KPNIH1_RS05080	ECL_RS05135	SMDB11_RS01045	b0223	6
2985	STM14_RS02170	ROD_RS01180	KPNIH1_RS05085	ECL_RS05140	SMDB11_RS01050	b0224	6
3197	STM14_RS02190	ROD_RS01695	KPNIH1_RS05145	ECL_RS05195	SMDB11_RS01105	b0237	6
3198	STM14_RS02195	ROD_RS01700	KPNIH1_RS05150	ECL_RS05200	SMDB11_RS01110	b0238	6
3199	STM14_RS02200	ROD_RS01705	KPNIH1_RS05155	ECL_RS05205	SMDB11_RS01115	b0239	6
3200	STM14_RS02215	ROD_RS01720	KPNIH1_RS05350	ECL_RS05225	SMDB11_RS01125	b0242	6
3201	STM14_RS02220	ROD_RS01725	KPNIH1_RS05345	ECL_RS05230	SMDB11_RS01130	b0243	6
2686	STM14_RS02555	ROD_RS02180	KPNIH1_RS05625	ECL_RS05580	SMDB11_RS01395	b0388	6
3211	STM14_RS02560	ROD_RS02185	KPNIH1_RS05630	ECL_RS05585	SMDB11_RS01410	b0389	6
3213	STM14_RS02570	ROD_RS02195	KPNIH1_RS05640	ECL_RS05595	SMDB11_RS01470	b0391	6
3214	STM14_RS02575	ROD_RS02200	KPNIH1_RS05645	ECL_RS05600	SMDB11_RS01475	b0393	6
919	STM14_RS02580	ROD_RS02205	KPNIH1_RS05650	ECL_RS05605	SMDB11_RS01480	b0394	6
3215	STM14_RS02595	ROD_RS02225	KPNIH1_RS05660	ECL_RS05615	SMDB11_RS01505	b0398	6
2577	STM14_RS02605	ROD_RS02230	KPNIH1_RS05665	ECL_RS05620	SMDB11_RS01510	b0399	6
4481	STM14_RS02610	ROD_RS02235	KPNIH1_RS05670	ECL_RS05625	SMDB11_RS01515	b0400	6
2124	STM14_RS02615	ROD_RS02240	KPNIH1_RS05675	ECL_RS05630	SMDB11_RS01525	b0401	6
137	STM14_RS02620	ROD_RS02245	KPNIH1_RS05680	ECL_RS05635	SMDB11_RS01530	b0402	6
2442	STM14_RS02625	ROD_RS02250	KPNIH1_RS05685	ECL_RS05640	SMDB11_RS01545	b0403	6
3216	STM14_RS02635	ROD_RS02270	KPNIH1_RS05745	ECL_RS05650	SMDB11_RS01560	b0404	6
2992	STM14_RS02640	ROD_RS02275	KPNIH1_RS05755	ECL_RS05655	SMDB11_RS01565	b0405	6
3217	STM14_RS02645	ROD_RS02280	KPNIH1_RS05760	ECL_RS05660	SMDB11_RS01570	b0406	6
3218	STM14_RS02650	ROD_RS02285	KPNIH1_RS05765	ECL_RS05665	SMDB11_RS01575	b0407	6
3219	STM14_RS02655	ROD_RS02290	KPNIH1_RS05770	ECL_RS05670	SMDB11_RS01580	b0408	6
3220	STM14_RS02660	ROD_RS02295	KPNIH1_RS05775	ECL_RS05675	SMDB11_RS01585	b0409	6
3221	STM14_RS02690	ROD_RS02315	KPNIH1_RS05795	ECL_RS05695	SMDB11_RS01590	b0412	6
3222	STM14_RS02695	ROD_RS02320	KPNIH1_RS05800	ECL_RS05700	SMDB11_RS01595	b0413	6
3223	STM14_RS02700	ROD_RS02325	KPNIH1_RS05805	ECL_RS05705	SMDB11_RS01600	b0414	6
3224	STM14_RS02705	ROD_RS02330	KPNIH1_RS05810	ECL_RS05710	SMDB11_RS01605	b0415	6
3225	STM14_RS02710	ROD_RS02335	KPNIH1_RS05815	ECL_RS05715	SMDB11_RS01610	b0416	6
2838	STM14_RS02715	ROD_RS02340	KPNIH1_RS05820	ECL_RS05720	SMDB11_RS01615	b0417	6
555	STM14_RS02725	ROD_RS02350	KPNIH1_RS05830	ECL_RS05725	SMDB11_RS01625	b0419	6
2363	STM14_RS02730	ROD_RS02355	KPNIH1_RS05835	ECL_RS05730	SMDB11_RS01630	b0420	6
2688	STM14_RS02735	ROD_RS02360	KPNIH1_RS05840	ECL_RS05735	SMDB11_RS01635	b0421	6
3226	STM14_RS02740	ROD_RS02365	KPNIH1_RS05845	ECL_RS05740	SMDB11_RS01640	b0422	6
3227	STM14_RS02745	ROD_RS02370	KPNIH1_RS05850	ECL_RS05745	SMDB11_RS01645	b0423	6
2932	STM14_RS02785	ROD_RS02375	KPNIH1_RS05860	ECL_RS05750	SMDB11_RS01650	b0424	6
2993	STM14_RS02790	ROD_RS02380	KPNIH1_RS05865	ECL_RS05755	SMDB11_RS01655	b0425	6
3228	STM14_RS02795	ROD_RS02385	KPNIH1_RS05870	ECL_RS05760	SMDB11_RS01660	b0426	6
2223	STM14_RS02800	ROD_RS02390	KPNIH1_RS05875	ECL_RS05765	SMDB11_RS01665	b0427	6
3229	STM14_RS02815	ROD_RS02430	KPNIH1_RS05925	ECL_RS05770	SMDB11_RS01670	b0428	6
3230	STM14_RS02820	ROD_RS02435	KPNIH1_RS05930	ECL_RS05775	SMDB11_RS01675	b0429	6
3231	STM14_RS02825	ROD_RS02440	KPNIH1_RS05935	ECL_RS05780	SMDB11_RS01680	b0430	6
3232	STM14_RS02830	ROD_RS02445	KPNIH1_RS05940	ECL_RS05785	SMDB11_RS01685	b0431	6
3233	STM14_RS02835	ROD_RS02450	KPNIH1_RS05945	ECL_RS05790	SMDB11_RS01690	b0432	6
3234	STM14_RS02840	ROD_RS02455	KPNIH1_RS05950	ECL_RS05795	SMDB11_RS01695	b0433	6
3235	STM14_RS02845	ROD_RS02460	KPNIH1_RS05955	ECL_RS05800	SMDB11_RS01700	b0434	6
3236	STM14_RS02850	ROD_RS02465	KPNIH1_RS05960	ECL_RS05805	SMDB11_RS01705	b0435	6
3237	STM14_RS02855	ROD_RS02470	KPNIH1_RS05965	ECL_RS05810	SMDB11_RS01710	b0436	6
2077	STM14_RS02860	ROD_RS02475	KPNIH1_RS05970	ECL_RS05815	SMDB11_RS01715	b0437	6
3238	STM14_RS02865	ROD_RS02480	KPNIH1_RS05975	ECL_RS05820	SMDB11_RS01720	b0438	6
3239	STM14_RS02870	ROD_RS02485	KPNIH1_RS05980	ECL_RS05825	SMDB11_RS01725	b0439	6
1101	STM14_RS02875	ROD_RS02490	KPNIH1_RS05985	ECL_RS05830	SMDB11_RS01730	b0440	6
3240	STM14_RS02880	ROD_RS02495	KPNIH1_RS05990	ECL_RS05835	SMDB11_RS01735	b0441	6
2690	STM14_RS02890	ROD_RS02505	KPNIH1_RS06000	ECL_RS05845	SMDB11_RS01745	b0443	6
3241	STM14_RS02895	ROD_RS02510	KPNIH1_RS06005	ECL_RS05860	SMDB11_RS01750	b0444	6
2596	STM14_RS02900	ROD_RS02515	KPNIH1_RS06010	ECL_RS05865	SMDB11_RS01755	b0445	6
1073	STM14_RS02905	ROD_RS02520	KPNIH1_RS06015	ECL_RS05870	SMDB11_RS01760	b0446	6
2378	STM14_RS02915	ROD_RS02530	KPNIH1_RS06025	ECL_RS05880	SMDB11_RS01770	b0447	6
4421	STM14_RS02920	ROD_RS02535	KPNIH1_RS06030	ECL_RS05885	SMDB11_RS01775	b0448	6
4422	STM14_RS02925	ROD_RS02540	KPNIH1_RS06035	ECL_RS05890	SMDB11_RS01780	b0449	6
3242	STM14_RS02935	ROD_RS02550	KPNIH1_RS06045	ECL_RS05900	SMDB11_RS01790	b0451	6
3243	STM14_RS02940	ROD_RS02560	KPNIH1_RS06050	ECL_RS05905	SMDB11_RS01795	b0452	6
3244	STM14_RS02945	ROD_RS02565	KPNIH1_RS06055	ECL_RS05910	SMDB11_RS01800	b0453	6
593	STM14_RS02980	ROD_RS02595	KPNIH1_RS06190	ECL_RS06000	SMDB11_RS01810	b0460	6
3245	STM14_RS02985	ROD_RS02600	KPNIH1_RS06195	ECL_RS06005	SMDB11_RS01815	b0461	6
259	STM14_RS02990	ROD_RS02605	KPNIH1_RS06200	ECL_RS06010	SMDB11_RS01850	b0462	6
636	STM14_RS02995	ROD_RS02610	KPNIH1_RS06205	ECL_RS06015	SMDB11_RS01855	b0463	6
1339	STM14_RS03000	ROD_RS02615	KPNIH1_RS06210	ECL_RS06020	SMDB11_RS01860	b0464	6
2692	STM14_RS03005	ROD_RS02620	KPNIH1_RS06215	ECL_RS06025	SMDB11_RS01870	b0465	6
3252	STM14_RS03020	ROD_RS02645	KPNIH1_RS06230	ECL_RS06035	SMDB11_RS01880	b0467	6
3253	STM14_RS03025	ROD_RS02650	KPNIH1_RS06235	ECL_RS06040	SMDB11_RS01885	b0468	6
3254	STM14_RS03030	ROD_RS02655	KPNIH1_RS06240	ECL_RS06045	SMDB11_RS01890	b0469	6
2125	STM14_RS03035	ROD_RS02660	KPNIH1_RS06245	ECL_RS06050	SMDB11_RS01895	b0470	6
3255	STM14_RS03040	ROD_RS02665	KPNIH1_RS06250	ECL_RS06055	SMDB11_RS01900	b0471	6
3256	STM14_RS03045	ROD_RS02670	KPNIH1_RS06255	ECL_RS06060	SMDB11_RS01905	b0472	6
3257	STM14_RS03050	ROD_RS02675	KPNIH1_RS06260	ECL_RS06065	SMDB11_RS01910	b0473	6
3258	STM14_RS03055	ROD_RS02680	KPNIH1_RS06265	ECL_RS06070	SMDB11_RS01915	b0474	6
3259	STM14_RS03060	ROD_RS02685	KPNIH1_RS06270	ECL_RS06075	SMDB11_RS01935	b0475	6
3260	STM14_RS03070	ROD_RS02695	KPNIH1_RS06275	ECL_RS06080	SMDB11_RS01940	b0477	6
2530	STM14_RS03075	ROD_RS02700	KPNIH1_RS06280	ECL_RS06085	SMDB11_RS01945	b0478	6
3261	STM14_RS03080	ROD_RS02705	KPNIH1_RS06295	ECL_RS06090	SMDB11_RS01950	b0479	6
2578	STM14_RS03085	ROD_RS02710	KPNIH1_RS06300	ECL_RS06095	SMDB11_RS01955	b0480	6
3262	STM14_RS03090	ROD_RS02715	KPNIH1_RS06305	ECL_RS06100	SMDB11_RS01975	b0481	6
3263	STM14_RS03095	ROD_RS02720	KPNIH1_RS06310	ECL_RS06105	SMDB11_RS01980	b0482	6
2360	STM14_RS03105	ROD_RS02725	KPNIH1_RS06315	ECL_RS06110	SMDB11_RS01985	b0484	6
1086	STM14_RS03110	ROD_RS02730	KPNIH1_RS06320	ECL_RS06115	SMDB11_RS01990	b0487	6
3264	STM14_RS03115	ROD_RS02735	KPNIH1_RS06325	ECL_RS06120	SMDB11_RS01995	b0488	6
2548	STM14_RS03120	ROD_RS02740	KPNIH1_RS06330	ECL_RS06125	SMDB11_RS02000	b0489	6
3265	STM14_RS03135	ROD_RS02755	KPNIH1_RS06345	ECL_RS06140	SMDB11_RS02010	b0492	6
4467	STM14_RS03140	ROD_RS02760	KPNIH1_RS06350	ECL_RS06145	SMDB11_RS02015	b0493	6
3266	STM14_RS03145	ROD_RS02765	KPNIH1_RS06355	ECL_RS06150	SMDB11_RS02020	b0494	6
2521	STM14_RS03150	ROD_RS02770	KPNIH1_RS06360	ECL_RS06155	SMDB11_RS02025	b0495	6
3267	STM14_RS03155	ROD_RS02775	KPNIH1_RS06365	ECL_RS06160	SMDB11_RS02030	b0496	6
2695	STM14_RS03275	ROD_RS02790	KPNIH1_RS06385	ECL_RS06175	SMDB11_RS02040	b0522	6
3268	STM14_RS03280	ROD_RS02795	KPNIH1_RS06390	ECL_RS06180	SMDB11_RS02045	b0523	6
3269	STM14_RS03285	ROD_RS02800	KPNIH1_RS06400	ECL_RS06195	SMDB11_RS02050	b0524	6
2697	STM14_RS03290	ROD_RS02805	KPNIH1_RS06405	ECL_RS06200	SMDB11_RS02055	b0525	6
3270	STM14_RS03295	ROD_RS02810	KPNIH1_RS06410	ECL_RS06205	SMDB11_RS02060	b0526	6
3271	STM14_RS03315	ROD_RS02820	KPNIH1_RS06415	ECL_RS06225	SMDB11_RS02065	b0528	6
3272	STM14_RS03320	ROD_RS02825	KPNIH1_RS06420	ECL_RS06230	SMDB11_RS02070	b0529	6
701	STM14_RS03530	ROD_RS02975	KPNIH1_RS07470	ECL_RS15355	SMDB11_RS21990	b0584	6
2945	STM14_RS03545	ROD_RS02990	KPNIH1_RS07485	ECL_RS15340	SMDB11_RS22005	b0586	6
342	STM14_RS03555	ROD_RS02995	KPNIH1_RS07490	ECL_RS15335	SMDB11_RS13985	b0588	6
780	STM14_RS03560	ROD_RS03000	KPNIH1_RS07495	ECL_RS15325	SMDB11_RS13975	b0589	6
2143	STM14_RS03570	ROD_RS03010	KPNIH1_RS07505	ECL_RS15320	SMDB11_RS22010	b0591	6
1920	STM14_RS03580	ROD_RS03020	KPNIH1_RS07515	ECL_RS15310	SMDB11_RS22015	b0593	6
2249	STM14_RS03585	ROD_RS03025	KPNIH1_RS07520	ECL_RS15305	SMDB11_RS22020	b0594	6
2429	STM14_RS03590	ROD_RS03030	KPNIH1_RS07525	ECL_RS15300	SMDB11_RS22025	b0595	6
664	STM14_RS03750	ROD_RS03200	KPNIH1_RS07750	ECL_RS15130	SMDB11_RS02145	b0623	6
2997	STM14_RS03755	ROD_RS03205	KPNIH1_RS07755	ECL_RS15125	SMDB11_RS02160	b0624	6
1181	STM14_RS03765	ROD_RS03215	KPNIH1_RS07765	ECL_RS15115	SMDB11_RS02175	b0627	6
3273	STM14_RS03770	ROD_RS03240	KPNIH1_RS07770	ECL_RS15110	SMDB11_RS02180	b0628	6
3274	STM14_RS03780	ROD_RS03250	KPNIH1_RS07780	ECL_RS15100	SMDB11_RS02185	b0630	6
3275	STM14_RS03785	ROD_RS03255	KPNIH1_RS07785	ECL_RS15095	SMDB11_RS02190	b0631	6
419	STM14_RS03790	ROD_RS03260	KPNIH1_RS07790	ECL_RS15090	SMDB11_RS02195	b0632	6
3276	STM14_RS03795	ROD_RS03265	KPNIH1_RS07795	ECL_RS15085	SMDB11_RS02200	b0633	6
2668	STM14_RS03800	ROD_RS03270	KPNIH1_RS07800	ECL_RS15080	SMDB11_RS02205	b0634	6
1630	STM14_RS03805	ROD_RS03275	KPNIH1_RS07805	ECL_RS15075	SMDB11_RS02210	b0635	6
3277	STM14_RS03810	ROD_RS03280	KPNIH1_RS07810	ECL_RS15070	SMDB11_RS02215	b0636	6
3278	STM14_RS03815	ROD_RS03285	KPNIH1_RS07815	ECL_RS15065	SMDB11_RS02220	b0637	6
3279	STM14_RS03835	ROD_RS03300	KPNIH1_RS07825	ECL_RS15060	SMDB11_RS02225	b0639	6
3280	STM14_RS03840	ROD_RS03305	KPNIH1_RS07830	ECL_RS15055	SMDB11_RS02230	b0640	6
3281	STM14_RS03845	ROD_RS03310	KPNIH1_RS07835	ECL_RS15050	SMDB11_RS02235	b0641	6
2528	STM14_RS03850	ROD_RS03315	KPNIH1_RS07840	ECL_RS15045	SMDB11_RS02240	b0642	6
3282	STM14_RS03875	ROD_RS03320	KPNIH1_RS07845	ECL_RS15040	SMDB11_RS02245	b0643	6
512	STM14_RS03920	ROD_RS03330	KPNIH1_RS07865	ECL_RS15030	SMDB11_RS02260	b0652	6
2235	STM14_RS03925	ROD_RS03335	KPNIH1_RS07870	ECL_RS15025	SMDB11_RS02265	b0653	6
4470	STM14_RS03930	ROD_RS03340	KPNIH1_RS07875	ECL_RS15020	SMDB11_RS02270	b0654	6
4494	STM14_RS03935	ROD_RS03345	KPNIH1_RS07880	ECL_RS15015	SMDB11_RS02275	b0655	6
3283	STM14_RS03940	ROD_RS03350	KPNIH1_RS07885	ECL_RS15010	SMDB11_RS02280	b0657	6
2538	STM14_RS03945	ROD_RS03355	KPNIH1_RS07890	ECL_RS15005	SMDB11_RS02285	b0658	6
3284	STM14_RS03950	ROD_RS03360	KPNIH1_RS07895	ECL_RS15000	SMDB11_RS02290	b0659	6
2701	STM14_RS03955	ROD_RS03365	KPNIH1_RS07900	ECL_RS14995	SMDB11_RS02295	b0660	6
2841	STM14_RS03960	ROD_RS03370	KPNIH1_RS07905	ECL_RS14990	SMDB11_RS02305	b0661	6
2445	STM14_RS03965	ROD_RS03375	KPNIH1_RS07910	ECL_RS14985	SMDB11_RS02310	b0662	6
3288	STM14_RS04010	ROD_RS03415	KPNIH1_RS07950	ECL_RS14945	SMDB11_RS02345	b0674	6
3289	STM14_RS04015	ROD_RS03420	KPNIH1_RS07955	ECL_RS14940	SMDB11_RS02355	b0675	6
1063	STM14_RS04020	ROD_RS03425	KPNIH1_RS07960	ECL_RS14935	SMDB11_RS02360	b0676	6
2998	STM14_RS04025	ROD_RS03430	KPNIH1_RS07965	ECL_RS14930	SMDB11_RS02365	b0677	6
2893	STM14_RS04030	ROD_RS03435	KPNIH1_RS07970	ECL_RS14925	SMDB11_RS02370	b0678	6
61	STM14_RS04035	ROD_RS03440	KPNIH1_RS07975	ECL_RS14920	SMDB11_RS02375	b0679	6
3290	STM14_RS04040	ROD_RS03460	KPNIH1_RS07980	ECL_RS14915	SMDB11_RS02380	b0680	6
3291	STM14_RS04045	ROD_RS03465	KPNIH1_RS07990	ECL_RS14910	SMDB11_RS02385	b0681	6
3292	STM14_RS04075	ROD_RS03490	KPNIH1_RS08005	ECL_RS14900	SMDB11_RS02400	b0683	6
2703	STM14_RS04080	ROD_RS03495	KPNIH1_RS08010	ECL_RS14890	SMDB11_RS02405	b0684	6
3293	STM14_RS04085	ROD_RS03500	KPNIH1_RS08015	ECL_RS14885	SMDB11_RS02410	b0685	6
2292	STM14_RS04090	ROD_RS03505	KPNIH1_RS08020	ECL_RS14880	SMDB11_RS02415	b0686	6
3294	STM14_RS04095	ROD_RS03510	KPNIH1_RS08030	ECL_RS14875	SMDB11_RS02420	b0687	6
3295	STM14_RS04100	ROD_RS03515	KPNIH1_RS08035	ECL_RS14870	SMDB11_RS02425	b0688	6
4451	STM14_RS04125	ROD_RS03535	KPNIH1_RS08045	ECL_RS14850	SMDB11_RS02440	b0694	6
3296	STM14_RS04130	ROD_RS03540	KPNIH1_RS08050	ECL_RS14845	SMDB11_RS02445	b0695	6
3298	STM14_RS04145	ROD_RS03555	KPNIH1_RS08065	ECL_RS14830	SMDB11_RS02460	b0698	6
3299	STM14_RS04155	ROD_RS03565	KPNIH1_RS08070	ECL_RS14820	SMDB11_RS02470	b0699	6
3300	STM14_RS04160	ROD_RS03575	KPNIH1_RS08075	ECL_RS14815	SMDB11_RS02480	b0708	6
3301	STM14_RS04170	ROD_RS03590	KPNIH1_RS08085	ECL_RS14810	SMDB11_RS02490	b0710	6
3302	STM14_RS04175	ROD_RS03595	KPNIH1_RS08090	ECL_RS14805	SMDB11_RS02495	b0711	6
3303	STM14_RS04180	ROD_RS03600	KPNIH1_RS08095	ECL_RS14800	SMDB11_RS02500	b0712	6
2027	STM14_RS04265	ROD_RS03635	KPNIH1_RS08130	ECL_RS14785	SMDB11_RS02530	b0720	6
3305	STM14_RS04275	ROD_RS03645	KPNIH1_RS08135	ECL_RS14780	SMDB11_RS02535	b0721	6
3306	STM14_RS04280	ROD_RS03650	KPNIH1_RS08140	ECL_RS14775	SMDB11_RS02540	b0722	6
2549	STM14_RS04285	ROD_RS03655	KPNIH1_RS08145	ECL_RS14770	SMDB11_RS02545	b0723	6
2705	STM14_RS04290	ROD_RS03660	KPNIH1_RS08150	ECL_RS14765	SMDB11_RS02550	b0724	6
2626	STM14_RS04300	ROD_RS03670	KPNIH1_RS08160	ECL_RS14755	SMDB11_RS02560	b0727	6
3307	STM14_RS04305	ROD_RS03675	KPNIH1_RS08165	ECL_RS14750	SMDB11_RS02565	b0728	6
3308	STM14_RS04310	ROD_RS03680	KPNIH1_RS08170	ECL_RS14745	SMDB11_RS02570	b0729	6
1773	STM14_RS04320	ROD_RS03685	KPNIH1_RS08180	ECL_RS14725	SMDB11_RS02580	b0733	6
1776	STM14_RS04325	ROD_RS03690	KPNIH1_RS08185	ECL_RS14720	SMDB11_RS02585	b0734	6
3309	STM14_RS04330	ROD_RS03695	KPNIH1_RS08190	ECL_RS14715	SMDB11_RS23905	b4515	6
3310	STM14_RS04340	ROD_RS03700	KPNIH1_RS08195	ECL_RS14710	SMDB11_RS02590	b0735	6
2689	STM14_RS04345	ROD_RS03705	KPNIH1_RS08200	ECL_RS14705	SMDB11_RS02595	b0736	6
2628	STM14_RS04350	ROD_RS03710	KPNIH1_RS08205	ECL_RS14700	SMDB11_RS02600	b0737	6
3311	STM14_RS04355	ROD_RS03715	KPNIH1_RS08210	ECL_RS14695	SMDB11_RS02605	b0738	6
3312	STM14_RS04365	ROD_RS03725	KPNIH1_RS08220	ECL_RS14685	SMDB11_RS02615	b0740	6
3313	STM14_RS04370	ROD_RS03730	KPNIH1_RS08225	ECL_RS14680	SMDB11_RS02620	b0741	6
3314	STM14_RS04375	ROD_RS03735	KPNIH1_RS08230	ECL_RS14675	SMDB11_RS02625	b0742	6
3315	STM14_RS04405	ROD_RS03755	KPNIH1_RS08275	ECL_RS14645	SMDB11_RS02660	b0750	6
3316	STM14_RS04410	ROD_RS03760	KPNIH1_RS08280	ECL_RS14640	SMDB11_RS02665	b0751	6
2564	STM14_RS04415	ROD_RS03765	KPNIH1_RS08285	ECL_RS14635	SMDB11_RS02670	b0752	6
477	STM14_RS04425	ROD_RS03775	KPNIH1_RS08295	ECL_RS14625	SMDB11_RS02685	b0754	6
2999	STM14_RS04485	ROD_RS03800	KPNIH1_RS08300	ECL_RS14620	SMDB11_RS02700	b0755	6
3319	STM14_RS04490	ROD_RS03825	KPNIH1_RS08305	ECL_RS14615	SMDB11_RS02710	b0756	6
3320	STM14_RS04495	ROD_RS03830	KPNIH1_RS08310	ECL_RS14610	SMDB11_RS02715	b0757	6
3321	STM14_RS04500	ROD_RS03835	KPNIH1_RS08315	ECL_RS14605	SMDB11_RS02720	b0758	6
4407	STM14_RS04515	ROD_RS03845	KPNIH1_RS33285	ECL_RS14595	SMDB11_RS02735	b0760	6
3322	STM14_RS04520	ROD_RS03850	KPNIH1_RS08335	ECL_RS14590	SMDB11_RS02740	b0761	6
3323	STM14_RS04525	ROD_RS03855	KPNIH1_RS08340	ECL_RS14585	SMDB11_RS23930	b0762	6
2894	STM14_RS04530	ROD_RS03860	KPNIH1_RS08345	ECL_RS14580	SMDB11_RS02775	b0763	6
2319	STM14_RS04535	ROD_RS03865	KPNIH1_RS08350	ECL_RS14575	SMDB11_RS02780	b0764	6
4408	STM14_RS04540	ROD_RS03870	KPNIH1_RS08355	ECL_RS14570	SMDB11_RS02785	b0765	6
2341	STM14_RS04545	ROD_RS03875	KPNIH1_RS08360	ECL_RS14565	SMDB11_RS02790	b0766	6
2843	STM14_RS04550	ROD_RS03880	KPNIH1_RS08365	ECL_RS14560	SMDB11_RS02795	b0767	6
2251	STM14_RS04590	ROD_RS03940	KPNIH1_RS08465	ECL_RS14520	SMDB11_RS02820	b0774	6
3324	STM14_RS04595	ROD_RS03945	KPNIH1_RS08470	ECL_RS14515	SMDB11_RS02825	b0775	6
1182	STM14_RS04610	ROD_RS03960	KPNIH1_RS08485	ECL_RS14500	SMDB11_RS02840	b0778	6
3325	STM14_RS04615	ROD_RS03965	KPNIH1_RS08500	ECL_RS14490	SMDB11_RS02860	b0779	6
3326	STM14_RS04630	ROD_RS03970	KPNIH1_RS08520	ECL_RS14485	SMDB11_RS02870	b0780	6
3327	STM14_RS04635	ROD_RS03975	KPNIH1_RS08525	ECL_RS14480	SMDB11_RS02875	b0781	6
2659	STM14_RS04640	ROD_RS03980	KPNIH1_RS08530	ECL_RS14475	SMDB11_RS02880	b0782	6
3328	STM14_RS04645	ROD_RS03985	KPNIH1_RS08535	ECL_RS14470	SMDB11_RS02885	b0783	6
3330	STM14_RS04655	ROD_RS03995	KPNIH1_RS08545	ECL_RS14460	SMDB11_RS02895	b0785	6
3349	STM14_RS04745	ROD_RS04090	KPNIH1_RS08640	ECL_RS14345	SMDB11_RS03720	b0800	6
441	STM14_RS04750	ROD_RS04095	KPNIH1_RS08645	ECL_RS14330	SMDB11_RS03315	b0802	6
3350	STM14_RS04770	ROD_RS04115	KPNIH1_RS08670	ECL_RS14320	SMDB11_RS03770	b0808	6
511	STM14_RS04775	ROD_RS04120	KPNIH1_RS08675	ECL_RS14315	SMDB11_RS03775	b0809	6
2236	STM14_RS04780	ROD_RS04125	KPNIH1_RS08680	ECL_RS14310	SMDB11_RS03780	b0810	6
2220	STM14_RS04785	ROD_RS04130	KPNIH1_RS08685	ECL_RS14305	SMDB11_RS03785	b0811	6
3351	STM14_RS04790	ROD_RS04140	KPNIH1_RS08690	ECL_RS14300	SMDB11_RS03795	b0812	6
3352	STM14_RS04795	ROD_RS04145	KPNIH1_RS08695	ECL_RS14295	SMDB11_RS03810	b0813	6
1507	STM14_RS04800	ROD_RS04150	KPNIH1_RS08705	ECL_RS14290	SMDB11_RS03815	b0814	6
1185	STM14_RS04860	ROD_RS04225	KPNIH1_RS08795	ECL_RS14180	SMDB11_RS04070	b0826	6
3362	STM14_RS04865	ROD_RS04230	KPNIH1_RS08800	ECL_RS14175	SMDB11_RS04075	b0827	6
3002	STM14_RS04870	ROD_RS04235	KPNIH1_RS08805	ECL_RS14170	SMDB11_RS04085	b0828	6
743	STM14_RS04875	ROD_RS04240	KPNIH1_RS08810	ECL_RS14165	SMDB11_RS04090	b0829	6
2361	STM14_RS04880	ROD_RS04245	KPNIH1_RS08815	ECL_RS14160	SMDB11_RS04095	b0830	6
203	STM14_RS04950	ROD_RS04290	KPNIH1_RS08850	ECL_RS14130	SMDB11_RS04485	b0838	6
3103	STM14_RS04960	ROD_RS04300	KPNIH1_RS08865	ECL_RS14120	SMDB11_RS04585	b0840	6
2714	STM14_RS04965	ROD_RS04305	KPNIH1_RS08870	ECL_RS14115	SMDB11_RS04600	b0841	6
2717	STM14_RS04990	ROD_RS04335	KPNIH1_RS09125	ECL_RS13875	SMDB11_RS04630	b0847	6
2553	STM14_RS05000	ROD_RS04345	KPNIH1_RS09135	ECL_RS13865	SMDB11_RS04640	b0849	6
3385	STM14_RS05015	ROD_RS04355	KPNIH1_RS09160	ECL_RS13855	SMDB11_RS04650	b0852	6
3386	STM14_RS05020	ROD_RS04360	KPNIH1_RS09165	ECL_RS13850	SMDB11_RS04655	b0853	6
2324	STM14_RS05025	ROD_RS04365	KPNIH1_RS09170	ECL_RS13845	SMDB11_RS04660	b0854	6
486	STM14_RS05030	ROD_RS04370	KPNIH1_RS09175	ECL_RS13840	SMDB11_RS04665	b0855	6
1072	STM14_RS05035	ROD_RS04375	KPNIH1_RS09180	ECL_RS13835	SMDB11_RS04670	b0856	6
2494	STM14_RS05040	ROD_RS04380	KPNIH1_RS09185	ECL_RS13830	SMDB11_RS04675	b0857	6
3387	STM14_RS05045	ROD_RS04385	KPNIH1_RS09190	ECL_RS13825	SMDB11_RS04680	b0858	6
2534	STM14_RS05050	ROD_RS04390	KPNIH1_RS09195	ECL_RS13820	SMDB11_RS04685	b0859	6
763	STM14_RS05070	ROD_RS04410	KPNIH1_RS09210	ECL_RS13790	SMDB11_RS04690	b0860	6
2232	STM14_RS05075	ROD_RS04415	KPNIH1_RS09215	ECL_RS13800	SMDB11_RS04695	b0861	6
2234	STM14_RS05080	ROD_RS04420	KPNIH1_RS09220	ECL_RS13795	SMDB11_RS04700	b0862	6
355	STM14_RS05090	ROD_RS04430	KPNIH1_RS09230	ECL_RS13785	SMDB11_RS04710	b0864	6
3388	STM14_RS05095	ROD_RS04435	KPNIH1_RS09235	ECL_RS13780	SMDB11_RS04715	b0865	6
2131	STM14_RS05105	ROD_RS04445	KPNIH1_RS09245	ECL_RS13770	SMDB11_RS04730	b0867	6
2063	STM14_RS05110	ROD_RS04450	KPNIH1_RS09250	ECL_RS13675	SMDB11_RS04735	b0868	6
3389	STM14_RS05115	ROD_RS04455	KPNIH1_RS09255	ECL_RS13670	SMDB11_RS04740	b0869	6
3390	STM14_RS05120	ROD_RS04460	KPNIH1_RS09260	ECL_RS13665	SMDB11_RS04765	b0870	6
2269	STM14_RS05125	ROD_RS04465	KPNIH1_RS09265	ECL_RS13660	SMDB11_RS04770	b0871	6
3392	STM14_RS05140	ROD_RS04480	KPNIH1_RS09285	ECL_RS13640	SMDB11_RS04785	b0874	6
3393	STM14_RS05145	ROD_RS04490	KPNIH1_RS09295	ECL_RS13625	SMDB11_RS04790	b0876	6
2282	STM14_RS05155	ROD_RS04500	KPNIH1_RS09300	ECL_RS13615	SMDB11_RS04800	b0878	6
1689	STM14_RS05160	ROD_RS04505	KPNIH1_RS09305	ECL_RS13610	SMDB11_RS04805	b0879	6
557	STM14_RS05165	ROD_RS04510	KPNIH1_RS09310	ECL_RS13605	SMDB11_RS04810	b0880	6
3394	STM14_RS05170	ROD_RS04515	KPNIH1_RS09315	ECL_RS13600	SMDB11_RS04815	b0881	6
2441	STM14_RS05175	ROD_RS04520	KPNIH1_RS09320	ECL_RS13595	SMDB11_RS04820	b0882	6
3395	STM14_RS05215	ROD_RS04840	KPNIH1_RS09325	ECL_RS13590	SMDB11_RS04825	b0884	6
3396	STM14_RS05225	ROD_RS04850	KPNIH1_RS09330	ECL_RS13585	SMDB11_RS04830	b0885	6
4423	STM14_RS05230	ROD_RS04855	KPNIH1_RS09335	ECL_RS13580	SMDB11_RS04835	b0886	6
4424	STM14_RS05235	ROD_RS04860	KPNIH1_RS09340	ECL_RS13575	SMDB11_RS04840	b0887	6
2847	STM14_RS05240	ROD_RS04865	KPNIH1_RS09345	ECL_RS13570	SMDB11_RS04855	b0888	6
2379	STM14_RS05245	ROD_RS04870	KPNIH1_RS09355	ECL_RS13565	SMDB11_RS04860	b0889	6
3397	STM14_RS05255	ROD_RS04880	KPNIH1_RS09365	ECL_RS13555	SMDB11_RS04870	b0891	6
3398	STM14_RS05260	ROD_RS04885	KPNIH1_RS09370	ECL_RS13550	SMDB11_RS04875	b0892	6
3399	STM14_RS05265	ROD_RS04890	KPNIH1_RS09375	ECL_RS13545	SMDB11_RS04880	b0893	6
2984	STM14_RS05290	ROD_RS04915	KPNIH1_RS09400	ECL_RS13525	SMDB11_RS04890	b0898	6
2510	STM14_RS05300	ROD_RS04960	KPNIH1_RS09405	ECL_RS13515	SMDB11_RS04895	b0902	6
1301	STM14_RS05315	ROD_RS04965	KPNIH1_RS09410	ECL_RS13510	SMDB11_RS04900	b0903	6
2718	STM14_RS05320	ROD_RS04970	KPNIH1_RS09415	ECL_RS13505	SMDB11_RS04905	b0904	6
3400	STM14_RS05325	ROD_RS04975	KPNIH1_RS09420	ECL_RS13500	SMDB11_RS04910	b0905	6
3401	STM14_RS05335	ROD_RS04985	KPNIH1_RS09430	ECL_RS13490	SMDB11_RS04920	b0907	6
2719	STM14_RS05340	ROD_RS04990	KPNIH1_RS09435	ECL_RS13485	SMDB11_RS04925	b0908	6
3402	STM14_RS05350	ROD_RS04995	KPNIH1_RS09440	ECL_RS13480	SMDB11_RS04930	b0910	6
3403	STM14_RS05355	ROD_RS05000	KPNIH1_RS09445	ECL_RS13475	SMDB11_RS04935	b0911	6
2412	STM14_RS05360	ROD_RS05005	KPNIH1_RS09450	ECL_RS13470	SMDB11_RS23985	b0912	6
3404	STM14_RS05365	ROD_RS05010	KPNIH1_RS09455	ECL_RS13465	SMDB11_RS04945	b0913	6
2210	STM14_RS05370	ROD_RS05015	KPNIH1_RS09460	ECL_RS13460	SMDB11_RS04950	b0914	6
3405	STM14_RS05375	ROD_RS05020	KPNIH1_RS09465	ECL_RS13455	SMDB11_RS04955	b0915	6
3409	STM14_RS05380	ROD_RS05025	KPNIH1_RS09470	ECL_RS13450	SMDB11_RS04975	b0916	6
3410	STM14_RS05385	ROD_RS05030	KPNIH1_RS09475	ECL_RS13445	SMDB11_RS04980	b0917	6
3411	STM14_RS05390	ROD_RS05035	KPNIH1_RS09480	ECL_RS13440	SMDB11_RS04985	b0918	6
3412	STM14_RS05395	ROD_RS05040	KPNIH1_RS09485	ECL_RS13435	SMDB11_RS04990	b0919	6
3413	STM14_RS05400	ROD_RS05045	KPNIH1_RS09490	ECL_RS13430	SMDB11_RS04995	b0920	6
2722	STM14_RS05405	ROD_RS05050	KPNIH1_RS09495	ECL_RS13425	SMDB11_RS05000	b0921	6
3414	STM14_RS05410	ROD_RS05055	KPNIH1_RS09500	ECL_RS13420	SMDB11_RS05005	b0922	6
3415	STM14_RS05415	ROD_RS05060	KPNIH1_RS09505	ECL_RS13415	SMDB11_RS05010	b0923	6
3416	STM14_RS05425	ROD_RS05075	KPNIH1_RS09515	ECL_RS13405	SMDB11_RS05020	b0925	6
3417	STM14_RS05430	ROD_RS05080	KPNIH1_RS09520	ECL_RS13400	SMDB11_RS05025	b0926	6
2680	STM14_RS05435	ROD_RS05085	KPNIH1_RS09525	ECL_RS13395	SMDB11_RS05030	b0927	6
2600	STM14_RS05440	ROD_RS05090	KPNIH1_RS09530	ECL_RS13390	SMDB11_RS05035	b0928	6
2485	STM14_RS05450	ROD_RS05100	KPNIH1_RS09540	ECL_RS13380	SMDB11_RS05045	b0930	6
3418	STM14_RS05475	ROD_RS05105	KPNIH1_RS09570	ECL_RS13375	SMDB11_RS05050	b0931	6
3421	STM14_RS05780	ROD_RS05140	KPNIH1_RS09610	ECL_RS13260	SMDB11_RS05090	b0945	6
3422	STM14_RS05785	ROD_RS05145	KPNIH1_RS09615	ECL_RS13255	SMDB11_RS05095	b0946	6
3423	STM14_RS05790	ROD_RS05150	KPNIH1_RS09620	ECL_RS13250	SMDB11_RS05100	b0947	6
3424	STM14_RS05795	ROD_RS05155	KPNIH1_RS09625	ECL_RS13245	SMDB11_RS05105	b0948	6
4425	STM14_RS05800	ROD_RS05160	KPNIH1_RS09630	ECL_RS13240	SMDB11_RS05110	b0949	6
2724	STM14_RS05805	ROD_RS05165	KPNIH1_RS09635	ECL_RS13235	SMDB11_RS05115	b0950	6
3425	STM14_RS05810	ROD_RS05170	KPNIH1_RS09640	ECL_RS13230	SMDB11_RS05120	b0951	6
3426	STM14_RS05815	ROD_RS05175	KPNIH1_RS09645	ECL_RS13225	SMDB11_RS05125	b0952	6
3427	STM14_RS05820	ROD_RS05180	KPNIH1_RS09650	ECL_RS13220	SMDB11_RS23995	b0953	6
3428	STM14_RS05825	ROD_RS05185	KPNIH1_RS09655	ECL_RS13215	SMDB11_RS05140	b0954	6
3429	STM14_RS05830	ROD_RS05190	KPNIH1_RS09660	ECL_RS13210	SMDB11_RS05145	b0955	6
3430	STM14_RS05835	ROD_RS05195	KPNIH1_RS09665	ECL_RS13205	SMDB11_RS05150	b0956	6
3005	STM14_RS05840	ROD_RS05200	KPNIH1_RS09670	ECL_RS13200	SMDB11_RS05155	b0957	6
3431	STM14_RS05845	ROD_RS05205	KPNIH1_RS09675	ECL_RS13195	SMDB11_RS05160	b0958	6
3432	STM14_RS05850	ROD_RS05210	KPNIH1_RS09680	ECL_RS13190	SMDB11_RS05165	b0959	6
2726	STM14_RS05855	ROD_RS05215	KPNIH1_RS09685	ECL_RS13185	SMDB11_RS05170	b0960	6
3433	STM14_RS05860	ROD_RS05220	KPNIH1_RS09690	ECL_RS13180	SMDB11_RS05175	b0961	6
3434	STM14_RS05865	ROD_RS05225	KPNIH1_RS09695	ECL_RS13175	SMDB11_RS05180	b0962	6
3435	STM14_RS05870	ROD_RS05230	KPNIH1_RS09700	ECL_RS13170	SMDB11_RS05185	b0963	6
3436	STM14_RS05880	ROD_RS05240	KPNIH1_RS09705	ECL_RS13160	SMDB11_RS05195	b0965	6
3437	STM14_RS05885	ROD_RS05245	KPNIH1_RS09710	ECL_RS13155	SMDB11_RS05200	b0966	6
3438	STM14_RS05890	ROD_RS05250	KPNIH1_RS09715	ECL_RS13150	SMDB11_RS05205	b0967	6
3439	STM14_RS05905	ROD_RS05255	KPNIH1_RS09730	ECL_RS13145	SMDB11_RS05210	b0968	6
3440	STM14_RS05910	ROD_RS05260	KPNIH1_RS09735	ECL_RS13140	SMDB11_RS05215	b0969	6
3441	STM14_RS05915	ROD_RS05265	KPNIH1_RS09740	ECL_RS13135	SMDB11_RS05220	b0970	6
2318	STM14_RS06175	ROD_RS05510	KPNIH1_RS09995	ECL_RS12775	SMDB11_RS05970	b1033	6
3475	STM14_RS06180	ROD_RS05515	KPNIH1_RS10000	ECL_RS12770	SMDB11_RS05975	b1034	6
2633	STM14_RS06185	ROD_RS05520	KPNIH1_RS10005	ECL_RS12765	SMDB11_RS05980	b1035	6
3453	STM14_RS06245	ROD_RS05580	KPNIH1_RS10025	ECL_RS12710	SMDB11_RS05610	b1047	6
2849	STM14_RS06250	ROD_RS05585	KPNIH1_RS10030	ECL_RS12705	SMDB11_RS05615	b1048	6
3454	STM14_RS06255	ROD_RS05590	KPNIH1_RS10035	ECL_RS12700	SMDB11_RS05620	b1049	6
2727	STM14_RS06260	ROD_RS05595	KPNIH1_RS10040	ECL_RS12695	SMDB11_RS05625	b1050	6
3455	STM14_RS06265	ROD_RS05600	KPNIH1_RS10045	ECL_RS12690	SMDB11_RS05635	b1051	6
1398	STM14_RS06270	ROD_RS05605	KPNIH1_RS10050	ECL_RS12675	SMDB11_RS05675	b1053	6
3456	STM14_RS06280	ROD_RS05615	KPNIH1_RS10065	ECL_RS12665	SMDB11_RS05695	b1055	6
3457	STM14_RS06300	ROD_RS05635	KPNIH1_RS10075	ECL_RS12645	SMDB11_RS05730	b1059	6
3458	STM14_RS06305	ROD_RS05640	KPNIH1_RS10080	ECL_RS12640	SMDB11_RS05735	b1060	6
1285	STM14_RS06310	ROD_RS28710	KPNIH1_RS33310	ECL_RS12635	SMDB11_RS05745	b1061	6
3459	STM14_RS06315	ROD_RS05650	KPNIH1_RS10090	ECL_RS12630	SMDB11_RS05750	b1062	6
3641	STM14_RS06320	ROD_RS05655	KPNIH1_RS10095	ECL_RS12625	SMDB11_RS10255	b1063	6
2241	STM14_RS06335	ROD_RS05670	KPNIH1_RS10105	ECL_RS12615	SMDB11_RS10230	b1066	6
3640	STM14_RS06340	ROD_RS05675	KPNIH1_RS10110	ECL_RS12610	SMDB11_RS10225	b1067	6
3639	STM14_RS06350	ROD_RS05685	KPNIH1_RS10120	ECL_RS12600	SMDB11_RS10215	b1069	6
2396	STM14_RS06435	ROD_RS05760	KPNIH1_RS10140	ECL_RS12510	SMDB11_RS05765	b1086	6
2730	STM14_RS06450	ROD_RS05765	KPNIH1_RS10145	ECL_RS12505	SMDB11_RS05770	b1087	6
3460	STM14_RS06455	ROD_RS05770	KPNIH1_RS10150	ECL_RS12500	SMDB11_RS05775	b1088	6
3461	STM14_RS06460	ROD_RS05775	KPNIH1_RS10155	ECL_RS12495	SMDB11_RS24015	b1089	6
3462	STM14_RS06465	ROD_RS05780	KPNIH1_RS10160	ECL_RS12490	SMDB11_RS05780	b1090	6
3009	STM14_RS06470	ROD_RS05785	KPNIH1_RS10165	ECL_RS12485	SMDB11_RS05785	b1091	6
2873	STM14_RS06475	ROD_RS05790	KPNIH1_RS10170	ECL_RS12480	SMDB11_RS05790	b1092	6
3010	STM14_RS06485	ROD_RS05800	KPNIH1_RS10180	ECL_RS12470	SMDB11_RS05800	b1094	6
1753	STM14_RS06490	ROD_RS05805	KPNIH1_RS10185	ECL_RS12465	SMDB11_RS05805	b1095	6
2731	STM14_RS06495	ROD_RS05810	KPNIH1_RS10190	ECL_RS12460	SMDB11_RS05810	b1096	6
3463	STM14_RS06500	ROD_RS05815	KPNIH1_RS10195	ECL_RS12455	SMDB11_RS05815	b1097	6
3464	STM14_RS06505	ROD_RS05820	KPNIH1_RS10200	ECL_RS12450	SMDB11_RS05820	b1098	6
3465	STM14_RS06510	ROD_RS05825	KPNIH1_RS10205	ECL_RS12445	SMDB11_RS05825	b1099	6
2517	STM14_RS06515	ROD_RS05830	KPNIH1_RS10210	ECL_RS12440	SMDB11_RS05830	b1100	6
60	STM14_RS06520	ROD_RS05835	KPNIH1_RS10215	ECL_RS12435	SMDB11_RS05835	b1101	6
3468	STM14_RS06530	ROD_RS05850	KPNIH1_RS10220	ECL_RS12425	SMDB11_RS05895	b1103	6
3469	STM14_RS06535	ROD_RS05855	KPNIH1_RS10225	ECL_RS12420	SMDB11_RS05900	b1104	6
3470	STM14_RS06540	ROD_RS05860	KPNIH1_RS10230	ECL_RS12415	SMDB11_RS05905	b1105	6
3471	STM14_RS06545	ROD_RS05865	KPNIH1_RS10235	ECL_RS12410	SMDB11_RS05910	b1106	6
3472	STM14_RS06550	ROD_RS05870	KPNIH1_RS10240	ECL_RS12405	SMDB11_RS05915	b1107	6
3473	STM14_RS06555	ROD_RS05875	KPNIH1_RS10245	ECL_RS12400	SMDB11_RS05920	b1108	6
3012	STM14_RS06560	ROD_RS05880	KPNIH1_RS10250	ECL_RS12395	SMDB11_RS05925	b1109	6
3474	STM14_RS06565	ROD_RS05885	KPNIH1_RS10255	ECL_RS12390	SMDB11_RS05930	b1110	6
3488	STM14_RS06585	ROD_RS05925	KPNIH1_RS10290	ECL_RS12370	SMDB11_RS06325	b1114	6
2741	STM14_RS06590	ROD_RS05935	KPNIH1_RS10300	ECL_RS12360	SMDB11_RS06335	b1116	6
2522	STM14_RS06595	ROD_RS05940	KPNIH1_RS10305	ECL_RS12355	SMDB11_RS06340	b1117	6
2742	STM14_RS06600	ROD_RS05945	KPNIH1_RS10310	ECL_RS12350	SMDB11_RS06345	b1118	6
921	STM14_RS06605	ROD_RS05950	KPNIH1_RS10315	ECL_RS12345	SMDB11_RS06350	b1119	6
2133	STM14_RS06610	ROD_RS05955	KPNIH1_RS10320	ECL_RS12340	SMDB11_RS06355	b1120	6
2323	STM14_RS06615	ROD_RS06035	KPNIH1_RS10340	ECL_RS12330	SMDB11_RS06360	b1123	6
2495	STM14_RS06620	ROD_RS06040	KPNIH1_RS10345	ECL_RS12325	SMDB11_RS06380	b1124	6
1071	STM14_RS06630	ROD_RS06070	KPNIH1_RS10350	ECL_RS12320	SMDB11_RS06385	b1125	6
1419	STM14_RS06635	ROD_RS06075	KPNIH1_RS10355	ECL_RS12315	SMDB11_RS06390	b1126	6
2943	STM14_RS06640	ROD_RS06080	KPNIH1_RS10360	ECL_RS12305	SMDB11_RS06395	b1127	6
1845	STM14_RS06655	ROD_RS06090	KPNIH1_RS10365	ECL_RS12295	SMDB11_RS06405	b1128	6
4482	STM14_RS06660	ROD_RS06095	KPNIH1_RS10370	ECL_RS12290	SMDB11_RS06410	b1129	6
2309	STM14_RS06665	ROD_RS06100	KPNIH1_RS10375	ECL_RS12285	SMDB11_RS06415	b1130	6
3494	STM14_RS06675	ROD_RS06115	KPNIH1_RS10395	ECL_RS12275	SMDB11_RS06465	b1132	6
3495	STM14_RS06680	ROD_RS06120	KPNIH1_RS10400	ECL_RS12270	SMDB11_RS06475	b1133	6
3496	STM14_RS06685	ROD_RS06125	KPNIH1_RS10405	ECL_RS12265	SMDB11_RS06480	b1134	6
2421	STM14_RS06695	ROD_RS06130	KPNIH1_RS10410	ECL_RS12260	SMDB11_RS06490	b1135	6
2496	STM14_RS06700	ROD_RS06135	KPNIH1_RS10415	ECL_RS12255	SMDB11_RS06495	b1136	6
3609	STM14_RS07280	ROD_RS06335	KPNIH1_RS10680	ECL_RS12160	SMDB11_RS09905	b1784	6
3608	STM14_RS07285	ROD_RS06340	KPNIH1_RS10685	ECL_RS12155	SMDB11_RS09900	b1783	6
1821	STM14_RS07290	ROD_RS06345	KPNIH1_RS10690	ECL_RS12125	SMDB11_RS09895	b1782	6
3607	STM14_RS07305	ROD_RS06355	KPNIH1_RS10700	ECL_RS12120	SMDB11_RS09890	b1780	6
1125	STM14_RS07310	ROD_RS06360	KPNIH1_RS10705	ECL_RS12115	SMDB11_RS09885	b1779	6
3606	STM14_RS07315	ROD_RS06365	KPNIH1_RS10710	ECL_RS12110	SMDB11_RS09880	b1778	6
3605	STM14_RS07320	ROD_RS06370	KPNIH1_RS10715	ECL_RS12105	SMDB11_RS09875	b1777	6
3604	STM14_RS07325	ROD_RS06445	KPNIH1_RS10770	ECL_RS12095	SMDB11_RS09865	b1768	6
2632	STM14_RS07330	ROD_RS06450	KPNIH1_RS10775	ECL_RS12090	SMDB11_RS09860	b1767	6
3603	STM14_RS07335	ROD_RS06455	KPNIH1_RS10780	ECL_RS12085	SMDB11_RS09855	b1766	6
3602	STM14_RS07340	ROD_RS06460	KPNIH1_RS10785	ECL_RS12080	SMDB11_RS09850	b1765	6
3601	STM14_RS07345	ROD_RS06465	KPNIH1_RS10805	ECL_RS12075	SMDB11_RS09845	b1764	6
2643	STM14_RS07350	ROD_RS06470	KPNIH1_RS33315	ECL_RS12070	SMDB11_RS09835	b1763	6
2410	STM14_RS07365	ROD_RS06490	KPNIH1_RS10830	ECL_RS12055	SMDB11_RS09825	b1759	6
3598	STM14_RS07370	ROD_RS06530	KPNIH1_RS10875	ECL_RS12015	SMDB11_RS09820	b1749	6
886	STM14_RS07375	ROD_RS06535	KPNIH1_RS10880	ECL_RS12010	SMDB11_RS10480	b1748	6
2214	STM14_RS07385	ROD_RS06545	KPNIH1_RS10890	ECL_RS12000	SMDB11_RS10470	b1746	6
3029	STM14_RS07395	ROD_RS06555	KPNIH1_RS10900	ECL_RS11990	SMDB11_RS10460	b1744	6
2620	STM14_RS07420	ROD_RS06580	KPNIH1_RS10930	ECL_RS11960	SMDB11_RS00720	b1738	6
2211	STM14_RS07435	ROD_RS06595	KPNIH1_RS10950	ECL_RS11945	SMDB11_RS00735	b1735	6
2374	STM14_RS07460	ROD_RS06620	KPNIH1_RS10975	ECL_RS11920	SMDB11_RS06920	b1729	6
3506	STM14_RS07465	ROD_RS06625	KPNIH1_RS10980	ECL_RS11915	SMDB11_RS06925	b1728	6
2306	STM14_RS07470	ROD_RS06635	KPNIH1_RS10990	ECL_RS11905	SMDB11_RS06930	b1727	6
3507	STM14_RS07475	ROD_RS06640	KPNIH1_RS10995	ECL_RS11900	SMDB11_RS06940	b1726	6
3508	STM14_RS07480	ROD_RS06645	KPNIH1_RS16160	ECL_RS11895	SMDB11_RS06945	b1725	6
3511	STM14_RS07525	ROD_RS06670	KPNIH1_RS16135	ECL_RS11860	SMDB11_RS07025	b1719	6
3512	STM14_RS07530	ROD_RS06675	KPNIH1_RS16130	ECL_RS11855	SMDB11_RS24055	b1718	6
3513	STM14_RS07535	ROD_RS06680	KPNIH1_RS16125	ECL_RS11850	SMDB11_RS07035	b1717	6
3514	STM14_RS07540	ROD_RS06685	KPNIH1_RS16120	ECL_RS11845	SMDB11_RS07040	b1716	6
3515	STM14_RS07545	ROD_RS06690	KPNIH1_RS16115	ECL_RS11835	SMDB11_RS07045	b1714	6
3516	STM14_RS07550	ROD_RS06695	KPNIH1_RS16110	ECL_RS11830	SMDB11_RS07050	b1713	6
2413	STM14_RS07555	ROD_RS06700	KPNIH1_RS16105	ECL_RS11825	SMDB11_RS07055	b1712	6
1850	STM14_RS07565	ROD_RS06710	KPNIH1_RS16070	ECL_RS11815	SMDB11_RS07070	b1710	6
4430	STM14_RS07570	ROD_RS06715	KPNIH1_RS16065	ECL_RS11810	SMDB11_RS07075	b1709	6
2453	STM14_RS07575	ROD_RS06720	KPNIH1_RS16060	ECL_RS11805	SMDB11_RS07115	b1708	6
3519	STM14_RS07585	ROD_RS06730	KPNIH1_RS16055	ECL_RS11795	SMDB11_RS07130	b1706	6
3520	STM14_RS07600	ROD_RS06745	KPNIH1_RS16040	ECL_RS11725	SMDB11_RS07175	b1703	6
3521	STM14_RS07605	ROD_RS06750	KPNIH1_RS16030	ECL_RS11720	SMDB11_RS07185	b1702	6
2874	STM14_RS07675	ROD_RS06795	KPNIH1_RS16025	ECL_RS11700	SMDB11_RS07190	b1688	6
1364	STM14_RS07685	ROD_RS06805	KPNIH1_RS16015	ECL_RS11690	SMDB11_RS07200	b1686	6
1119	STM14_RS07700	ROD_RS06815	KPNIH1_RS15915	ECL_RS11610	SMDB11_RS07210	b1684	6
3522	STM14_RS07705	ROD_RS06820	KPNIH1_RS15910	ECL_RS11605	SMDB11_RS07215	b1683	6
4428	STM14_RS07710	ROD_RS06825	KPNIH1_RS15905	ECL_RS11600	SMDB11_RS07220	b1682	6
3523	STM14_RS07715	ROD_RS06830	KPNIH1_RS15900	ECL_RS11595	SMDB11_RS07225	b1681	6
1115	STM14_RS07720	ROD_RS06835	KPNIH1_RS15895	ECL_RS11590	SMDB11_RS07230	b1680	6
2745	STM14_RS07725	ROD_RS06840	KPNIH1_RS15890	ECL_RS11585	SMDB11_RS07235	b1679	6
167	STM14_RS07730	ROD_RS06845	KPNIH1_RS15885	ECL_RS11580	SMDB11_RS07240	b1678	6
2093	STM14_RS07735	ROD_RS06850	KPNIH1_RS15880	ECL_RS11575	SMDB11_RS07245	b1677	6
2747	STM14_RS07745	ROD_RS06855	KPNIH1_RS15875	ECL_RS11570	SMDB11_RS07250	b1676	6
2875	STM14_RS07980	ROD_RS07020	KPNIH1_RS15200	ECL_RS11485	SMDB11_RS07275	b1663	6
3524	STM14_RS07985	ROD_RS07025	KPNIH1_RS15195	ECL_RS11480	SMDB11_RS07280	b1662	6
2057	STM14_RS07990	ROD_RS07030	KPNIH1_RS15190	ECL_RS11475	SMDB11_RS07290	b1661	6
2226	STM14_RS07995	ROD_RS07035	KPNIH1_RS15185	ECL_RS11470	SMDB11_RS07295	b1660	6
4444	STM14_RS08000	ROD_RS07040	KPNIH1_RS15180	ECL_RS11465	SMDB11_RS07300	b1659	6
1058	STM14_RS08005	ROD_RS07045	KPNIH1_RS15175	ECL_RS11460	SMDB11_RS07305	b1658	6
2749	STM14_RS08010	ROD_RS07055	KPNIH1_RS15160	ECL_RS11445	SMDB11_RS07310	b1656	6
2451	STM14_RS08015	ROD_RS07060	KPNIH1_RS15150	ECL_RS11440	SMDB11_RS07315	b1655	6
2552	STM14_RS08020	ROD_RS07065	KPNIH1_RS15145	ECL_RS11435	SMDB11_RS07320	b1654	6
3525	STM14_RS08025	ROD_RS07070	KPNIH1_RS15140	ECL_RS11430	SMDB11_RS07325	b1652	6
3014	STM14_RS08030	ROD_RS07075	KPNIH1_RS15135	ECL_RS11425	SMDB11_RS07330	b1651	6
1966	STM14_RS08035	ROD_RS07080	KPNIH1_RS15130	ECL_RS11420	SMDB11_RS07335	b1650	6
3526	STM14_RS08040	ROD_RS07085	KPNIH1_RS15125	ECL_RS11415	SMDB11_RS07340	b1649	6
3527	STM14_RS08045	ROD_RS07090	KPNIH1_RS15120	ECL_RS11405	SMDB11_RS07360	b1648	6
4496	STM14_RS08050	ROD_RS07095	KPNIH1_RS15115	ECL_RS11400	SMDB11_RS07365	b1647	6
2140	STM14_RS08055	ROD_RS07100	KPNIH1_RS15110	ECL_RS11395	SMDB11_RS07375	b1646	6
6	STM14_RS08065	ROD_RS07110	KPNIH1_RS15100	ECL_RS11385	SMDB11_RS07385	b1644	6
3528	STM14_RS08070	ROD_RS07115	KPNIH1_RS15095	ECL_RS11380	SMDB11_RS24065	b1643	6
2337	STM14_RS08075	ROD_RS07120	KPNIH1_RS15090	ECL_RS11375	SMDB11_RS07390	b1642	6
3529	STM14_RS08080	ROD_RS07125	KPNIH1_RS15080	ECL_RS11365	SMDB11_RS07395	b1641	6
3530	STM14_RS08085	ROD_RS07130	KPNIH1_RS15075	ECL_RS11360	SMDB11_RS07400	b1640	6
3531	STM14_RS08090	ROD_RS07135	KPNIH1_RS15070	ECL_RS11355	SMDB11_RS07405	b1639	6
3532	STM14_RS08095	ROD_RS07140	KPNIH1_RS15065	ECL_RS11350	SMDB11_RS07410	b1638	6
3533	STM14_RS08100	ROD_RS07145	KPNIH1_RS15060	ECL_RS11345	SMDB11_RS07415	b1637	6
2753	STM14_RS08105	ROD_RS07150	KPNIH1_RS15055	ECL_RS11340	SMDB11_RS07420	b1636	6
2219	STM14_RS08110	ROD_RS07155	KPNIH1_RS15050	ECL_RS11335	SMDB11_RS07425	b1635	6
1627	STM14_RS08115	ROD_RS07160	KPNIH1_RS15045	ECL_RS11330	SMDB11_RS07490	b1634	6
3537	STM14_RS08120	ROD_RS07165	KPNIH1_RS15035	ECL_RS11325	SMDB11_RS07495	b1633	6
2540	STM14_RS08125	ROD_RS07170	KPNIH1_RS15030	ECL_RS11320	SMDB11_RS07500	b1632	6
3538	STM14_RS08130	ROD_RS07175	KPNIH1_RS15025	ECL_RS11315	SMDB11_RS07505	b1631	6
2889	STM14_RS08135	ROD_RS07180	KPNIH1_RS15020	ECL_RS11310	SMDB11_RS07510	b1630	6
3539	STM14_RS08145	ROD_RS07190	KPNIH1_RS15010	ECL_RS11300	SMDB11_RS07525	b1628	6
2541	STM14_RS08150	ROD_RS07195	KPNIH1_RS15005	ECL_RS11295	SMDB11_RS07530	b1627	6
3540	STM14_RS08155	ROD_RS07200	KPNIH1_RS15000	ECL_RS11290	SMDB11_RS07535	b1626	6
523	STM14_RS08170	ROD_RS07215	KPNIH1_RS14985	ECL_RS11270	SMDB11_RS07540	b1624	6
3541	STM14_RS08175	ROD_RS07220	KPNIH1_RS14980	ECL_RS11265	SMDB11_RS07555	b1623	6
3015	STM14_RS08185	ROD_RS07240	KPNIH1_RS12520	ECL_RS11170	SMDB11_RS07610	b1614	6
3542	STM14_RS08190	ROD_RS07245	KPNIH1_RS12525	ECL_RS11165	SMDB11_RS07615	b1613	6
2754	STM14_RS08200	ROD_RS07255	KPNIH1_RS12535	ECL_RS11155	SMDB11_RS07625	b1611	6
2285	STM14_RS08210	ROD_RS07265	KPNIH1_RS12545	ECL_RS11145	SMDB11_RS09105	b1609	6
4452	STM14_RS08230	ROD_RS07270	KPNIH1_RS12555	ECL_RS11135	SMDB11_RS09100	b1608	6
3099	STM14_RS08240	ROD_RS07285	KPNIH1_RS12570	ECL_RS11120	SMDB11_RS09075	b1605	6
3558	STM14_RS08245	ROD_RS07290	KPNIH1_RS12575	ECL_RS11115	SMDB11_RS09070	b1604	6
3557	STM14_RS08250	ROD_RS07295	KPNIH1_RS12595	ECL_RS11110	SMDB11_RS09065	b1603	6
3556	STM14_RS08255	ROD_RS07300	KPNIH1_RS12600	ECL_RS11105	SMDB11_RS09060	b1602	6
3559	STM14_RS08275	ROD_RS07320	KPNIH1_RS12810	ECL_RS10960	SMDB11_RS09125	b1598	6
2581	STM14_RS08285	ROD_RS07330	KPNIH1_RS12835	ECL_RS10910	SMDB11_RS07665	b1596	6
1818	STM14_RS08290	ROD_RS07335	KPNIH1_RS12840	ECL_RS10905	SMDB11_RS07670	b1595	6
1064	STM14_RS08295	ROD_RS07340	KPNIH1_RS12845	ECL_RS10900	SMDB11_RS07675	b1594	6
1183	STM14_RS08300	ROD_RS07345	KPNIH1_RS12850	ECL_RS10895	SMDB11_RS07680	b1593	6
3545	STM14_RS08355	ROD_RS07375	KPNIH1_RS12880	ECL_RS10750	SMDB11_RS07725	b1586	6
1369	STM14_RS08760	ROD_RS07820	KPNIH1_RS14565	ECL_RS07955	SMDB11_RS10595	b1224	6
1368	STM14_RS08765	ROD_RS07825	KPNIH1_RS14570	ECL_RS07960	SMDB11_RS10590	b1225	6
1366	STM14_RS08775	ROD_RS07835	KPNIH1_RS14580	ECL_RS07970	SMDB11_RS10580	b1227	6
882	STM14_RS08825	ROD_RS07885	KPNIH1_RS14740	ECL_RS09175	SMDB11_RS11880	b1448	6
3689	STM14_RS08830	ROD_RS07890	KPNIH1_RS14745	ECL_RS09170	SMDB11_RS11875	b1447	6
2370	STM14_RS08900	ROD_RS07965	KPNIH1_RS14860	ECL_RS09960	SMDB11_RS07480	b1434	6
3560	STM14_RS09075	ROD_RS08095	KPNIH1_RS12360	ECL_RS10280	SMDB11_RS09130	b1413	6
1355	STM14_RS09080	ROD_RS08100	KPNIH1_RS12355	ECL_RS10285	SMDB11_RS09135	b1412	6
3561	STM14_RS09090	ROD_RS08140	KPNIH1_RS12250	ECL_RS10630	SMDB11_RS09140	b1383	6
3563	STM14_RS09100	ROD_RS08150	KPNIH1_RS12240	ECL_RS10640	SMDB11_RS09150	b1381	6
2315	STM14_RS09105	ROD_RS08165	KPNIH1_RS12230	ECL_RS10645	SMDB11_RS09165	b1380	6
3564	STM14_RS09110	ROD_RS08170	KPNIH1_RS12225	ECL_RS09075	SMDB11_RS09170	b1379	6
3565	STM14_RS09115	ROD_RS08175	KPNIH1_RS12220	ECL_RS09070	SMDB11_RS09175	b4529	6
3566	STM14_RS09125	ROD_RS08190	KPNIH1_RS12215	ECL_RS09060	SMDB11_RS09185	b1378	6
3567	STM14_RS09155	ROD_RS08240	KPNIH1_RS12195	ECL_RS09020	SMDB11_RS09195	b1344	6
2952	STM14_RS09165	ROD_RS08250	KPNIH1_RS12185	ECL_RS09010	SMDB11_RS09205	b1342	6
2839	STM14_RS09180	ROD_RS08300	KPNIH1_RS12620	ECL_RS11080	SMDB11_RS09045	b1335	6
2641	STM14_RS09185	ROD_RS08305	KPNIH1_RS12615	ECL_RS11085	SMDB11_RS09050	b1334	6
3555	STM14_RS09190	ROD_RS08310	KPNIH1_RS12610	ECL_RS11095	SMDB11_RS09055	b1333	6
3568	STM14_RS09285	ROD_RS08325	KPNIH1_RS11530	ECL_RS08865	SMDB11_RS09235	b1326	6
2407	STM14_RS09290	ROD_RS08330	KPNIH1_RS11525	ECL_RS08860	SMDB11_RS09240	b1325	6
3020	STM14_RS09295	ROD_RS08335	KPNIH1_RS11520	ECL_RS08855	SMDB11_RS09245	b1324	6
4450	STM14_RS09305	ROD_RS08340	KPNIH1_RS11510	ECL_RS08845	SMDB11_RS09250	b1323	6
3569	STM14_RS09310	ROD_RS08345	KPNIH1_RS11495	ECL_RS08840	SMDB11_RS09255	b1322	6
3570	STM14_RS09315	ROD_RS08350	KPNIH1_RS11490	ECL_RS08835	SMDB11_RS09260	b1321	6
3571	STM14_RS09330	ROD_RS08450	KPNIH1_RS11480	ECL_RS08765	SMDB11_RS09270	b1306	6
3573	STM14_RS09340	ROD_RS08460	KPNIH1_RS11470	ECL_RS08755	SMDB11_RS09280	b1304	6
4460	STM14_RS09345	ROD_RS08465	KPNIH1_RS11465	ECL_RS08750	SMDB11_RS09285	b1303	6
2362	STM14_RS09350	ROD_RS08470	KPNIH1_RS11435	ECL_RS08725	SMDB11_RS09305	b1294	6
2229	STM14_RS09355	ROD_RS08475	KPNIH1_RS11430	ECL_RS08720	SMDB11_RS09310	b1293	6
2239	STM14_RS09360	ROD_RS08480	KPNIH1_RS11275	ECL_RS08715	SMDB11_RS09315	b1292	6
2388	STM14_RS09365	ROD_RS08485	KPNIH1_RS11270	ECL_RS08710	SMDB11_RS09320	b1291	6
2403	STM14_RS09370	ROD_RS08490	KPNIH1_RS11265	ECL_RS08705	SMDB11_RS09325	b1290	6
168	STM14_RS09420	ROD_RS08520	KPNIH1_RS11225	ECL_RS08630	SMDB11_RS09400	b1284	6
3574	STM14_RS09430	ROD_RS08530	KPNIH1_RS11210	ECL_RS08620	SMDB11_RS09410	b1282	6
3575	STM14_RS09435	ROD_RS08535	KPNIH1_RS11205	ECL_RS08615	SMDB11_RS09415	b1281	6
3576	STM14_RS09440	ROD_RS08540	KPNIH1_RS11200	ECL_RS08610	SMDB11_RS09430	b1280	6
3577	STM14_RS09445	ROD_RS08545	KPNIH1_RS11195	ECL_RS08605	SMDB11_RS09435	b1279	6
3578	STM14_RS09450	ROD_RS08550	KPNIH1_RS11190	ECL_RS08600	SMDB11_RS09490	b1278	6
3579	STM14_RS09455	ROD_RS08555	KPNIH1_RS11185	ECL_RS08595	SMDB11_RS09495	b1277	6
2425	STM14_RS09460	ROD_RS08560	KPNIH1_RS11180	ECL_RS08590	SMDB11_RS09500	b1276	6
2864	STM14_RS09470	ROD_RS08570	KPNIH1_RS11165	ECL_RS08580	SMDB11_RS09510	b1275	6
2642	STM14_RS09475	ROD_RS08575	KPNIH1_RS11160	ECL_RS08575	SMDB11_RS09515	b1274	6
3580	STM14_RS09480	ROD_RS08580	KPNIH1_RS11150	ECL_RS08570	SMDB11_RS09520	b1273	6
3581	STM14_RS09485	ROD_RS08585	KPNIH1_RS11145	ECL_RS08565	SMDB11_RS09525	b1272	6
4468	STM14_RS09490	ROD_RS08590	KPNIH1_RS11135	ECL_RS08560	SMDB11_RS09530	b1271	6
3582	STM14_RS09495	ROD_RS08595	KPNIH1_RS11130	ECL_RS08555	SMDB11_RS09535	b1270	6
2420	STM14_RS09500	ROD_RS08600	KPNIH1_RS11125	ECL_RS08550	SMDB11_RS09540	b1269	6
2604	STM14_RS09505	ROD_RS08605	KPNIH1_RS11110	ECL_RS08545	SMDB11_RS09555	b1267	6
3583	STM14_RS09510	ROD_RS08610	KPNIH1_RS11105	ECL_RS08540	SMDB11_RS09560	b1266	6
3584	STM14_RS09520	ROD_RS08620	KPNIH1_RS11095	ECL_RS08525	SMDB11_RS09575	b1263	6
3585	STM14_RS09525	ROD_RS08625	KPNIH1_RS11090	ECL_RS08520	SMDB11_RS09580	b1262	6
3586	STM14_RS09530	ROD_RS08630	KPNIH1_RS11085	ECL_RS08515	SMDB11_RS09585	b1261	6
3587	STM14_RS09535	ROD_RS08635	KPNIH1_RS11080	ECL_RS08510	SMDB11_RS09590	b1260	6
3588	STM14_RS09560	ROD_RS08665	KPNIH1_RS11025	ECL_RS08120	SMDB11_RS09600	b1256	6
3589	STM14_RS09570	ROD_RS08670	KPNIH1_RS11015	ECL_RS08110	SMDB11_RS09610	b1255	6
3590	STM14_RS09575	ROD_RS08675	KPNIH1_RS11010	ECL_RS08105	SMDB11_RS09620	b1254	6
3591	STM14_RS09580	ROD_RS08695	KPNIH1_RS11000	ECL_RS08100	SMDB11_RS09625	b1253	6
3592	STM14_RS09590	ROD_RS08705	KPNIH1_RS16170	ECL_RS08090	SMDB11_RS09640	b1251	6
2590	STM14_RS09595	ROD_RS08710	KPNIH1_RS16190	ECL_RS08075	SMDB11_RS09710	b1249	6
3594	STM14_RS09600	ROD_RS08715	KPNIH1_RS16195	ECL_RS08070	SMDB11_RS09715	b1248	6
411	STM14_RS09610	ROD_RS08720	KPNIH1_RS16205	ECL_RS08060	SMDB11_RS09720	b1247	6
185	STM14_RS09615	ROD_RS08725	KPNIH1_RS16210	ECL_RS08055	SMDB11_RS09725	b1246	6
2240	STM14_RS09620	ROD_RS08730	KPNIH1_RS16215	ECL_RS08050	SMDB11_RS09730	b1245	6
2230	STM14_RS09625	ROD_RS08735	KPNIH1_RS16220	ECL_RS08045	SMDB11_RS09735	b1244	6
604	STM14_RS09630	ROD_RS08740	KPNIH1_RS16225	ECL_RS08040	SMDB11_RS09740	b1243	6
3595	STM14_RS09645	ROD_RS08755	KPNIH1_RS16250	ECL_RS08025	SMDB11_RS09760	b1238	6
1029	STM14_RS09650	ROD_RS08765	KPNIH1_RS16260	ECL_RS08020	SMDB11_RS09765	b1237	6
1107	STM14_RS09655	ROD_RS08770	KPNIH1_RS16265	ECL_RS08015	SMDB11_RS09780	b1236	6
4455	STM14_RS09660	ROD_RS08775	KPNIH1_RS16270	ECL_RS08010	SMDB11_RS09785	b1235	6
3596	STM14_RS09665	ROD_RS08780	KPNIH1_RS16275	ECL_RS08005	SMDB11_RS09790	b1234	6
3597	STM14_RS09670	ROD_RS08785	KPNIH1_RS16280	ECL_RS08000	SMDB11_RS09795	b1233	6
2764	STM14_RS09675	ROD_RS08790	KPNIH1_RS16285	ECL_RS07995	SMDB11_RS09800	b1232	6
1370	STM14_RS09715	ROD_RS08825	KPNIH1_RS16335	ECL_RS07950	SMDB11_RS10660	b1223	6
2854	STM14_RS09720	ROD_RS08830	KPNIH1_RS16340	ECL_RS07945	SMDB11_RS10665	b1222	6
2885	STM14_RS09725	ROD_RS08835	KPNIH1_RS16345	ECL_RS07940	SMDB11_RS10670	b1221	6
2904	STM14_RS09730	ROD_RS08840	KPNIH1_RS16350	ECL_RS07935	SMDB11_RS10675	b1220	6
3658	STM14_RS09740	ROD_RS08890	KPNIH1_RS16405	ECL_RS07880	SMDB11_RS10730	b1217	6
3659	STM14_RS09745	ROD_RS08895	KPNIH1_RS16410	ECL_RS07875	SMDB11_RS10740	b1216	6
3487	STM14_RS09750	ROD_RS08900	KPNIH1_RS16415	ECL_RS07870	SMDB11_RS06305	b1215	6
3486	STM14_RS09755	ROD_RS08905	KPNIH1_RS16420	ECL_RS07865	SMDB11_RS06300	b1214	6
3485	STM14_RS09760	ROD_RS08910	KPNIH1_RS16425	ECL_RS07860	SMDB11_RS06295	b1213	6
2739	STM14_RS09765	ROD_RS08915	KPNIH1_RS16430	ECL_RS07855	SMDB11_RS06290	b1212	6
2737	STM14_RS09770	ROD_RS08920	KPNIH1_RS16435	ECL_RS07850	SMDB11_RS06285	b1211	6
3484	STM14_RS09775	ROD_RS08925	KPNIH1_RS16440	ECL_RS07845	SMDB11_RS06280	b1210	6
3483	STM14_RS09780	ROD_RS08930	KPNIH1_RS16445	ECL_RS07840	SMDB11_RS06275	b1209	6
3482	STM14_RS09785	ROD_RS08935	KPNIH1_RS16450	ECL_RS07835	SMDB11_RS06270	b1208	6
3481	STM14_RS09790	ROD_RS08940	KPNIH1_RS16455	ECL_RS07830	SMDB11_RS06265	b1207	6
3480	STM14_RS09800	ROD_RS08950	KPNIH1_RS16470	ECL_RS07815	SMDB11_RS06260	b1205	6
3479	STM14_RS09805	ROD_RS08955	KPNIH1_RS16475	ECL_RS07810	SMDB11_RS06255	b1204	6
3478	STM14_RS09810	ROD_RS08960	KPNIH1_RS16480	ECL_RS07805	SMDB11_RS06245	b1203	6
2765	STM14_RS09900	ROD_RS09050	KPNIH1_RS16840	ECL_RS07425	SMDB11_RS09950	b1190	6
3024	STM14_RS09905	ROD_RS09055	KPNIH1_RS16845	ECL_RS07420	SMDB11_RS09955	b1189	6
3616	STM14_RS09910	ROD_RS09060	KPNIH1_RS16855	ECL_RS07415	SMDB11_RS09970	b1188	6
3617	STM14_RS09915	ROD_RS09065	KPNIH1_RS16860	ECL_RS07410	SMDB11_RS09975	b1187	6
3618	STM14_RS09925	ROD_RS09075	KPNIH1_RS16870	ECL_RS07400	SMDB11_RS09985	b1185	6
3619	STM14_RS09945	ROD_RS09085	KPNIH1_RS16880	ECL_RS07395	SMDB11_RS09995	b1181	6
1010	STM14_RS09950	ROD_RS09090	KPNIH1_RS16885	ECL_RS07390	SMDB11_RS10000	b1180	6
3620	STM14_RS09955	ROD_RS09095	KPNIH1_RS16890	ECL_RS07385	SMDB11_RS10010	b1179	6
3621	STM14_RS09960	ROD_RS09100	KPNIH1_RS16900	ECL_RS07380	SMDB11_RS10015	b1176	6
3622	STM14_RS09965	ROD_RS09105	KPNIH1_RS16905	ECL_RS07375	SMDB11_RS10020	b1175	6
3623	STM14_RS09970	ROD_RS09110	KPNIH1_RS16910	ECL_RS07370	SMDB11_RS10025	b1174	6
3624	STM14_RS09975	ROD_RS09125	KPNIH1_RS16915	ECL_RS07365	SMDB11_RS10030	b1804	6
2248	STM14_RS09985	ROD_RS09130	KPNIH1_RS16920	ECL_RS07360	SMDB11_RS10035	b1805	6
3027	STM14_RS09990	ROD_RS09135	KPNIH1_RS16925	ECL_RS07355	SMDB11_RS10040	b1806	6
3625	STM14_RS09995	ROD_RS09140	KPNIH1_RS16930	ECL_RS07350	SMDB11_RS10045	b1807	6
2706	STM14_RS10000	ROD_RS09145	KPNIH1_RS16935	ECL_RS07345	SMDB11_RS10050	b1808	6
338	STM14_RS10005	ROD_RS09150	KPNIH1_RS16940	ECL_RS07340	SMDB11_RS10055	b1809	6
3645	STM14_RS10010	ROD_RS09155	KPNIH1_RS16945	ECL_RS07335	SMDB11_RS10290	b1811	6
2440	STM14_RS10015	ROD_RS09160	KPNIH1_RS16950	ECL_RS07330	SMDB11_RS10300	b1812	6
3646	STM14_RS10020	ROD_RS09165	KPNIH1_RS16955	ECL_RS07325	SMDB11_RS10305	b1813	6
739	STM14_RS10025	ROD_RS09170	KPNIH1_RS16960	ECL_RS07320	SMDB11_RS10310	b1814	6
13	STM14_RS10030	ROD_RS09175	KPNIH1_RS16970	ECL_RS07315	SMDB11_RS10315	b1815	6
1186	STM14_RS10035	ROD_RS09180	KPNIH1_RS16975	ECL_RS07310	SMDB11_RS10320	b1816	6
803	STM14_RS10045	ROD_RS09190	KPNIH1_RS16980	ECL_RS07305	SMDB11_RS10325	b1817	6
1947	STM14_RS10050	ROD_RS09195	KPNIH1_RS16985	ECL_RS07300	SMDB11_RS10330	b1818	6
812	STM14_RS10055	ROD_RS09200	KPNIH1_RS16990	ECL_RS07295	SMDB11_RS10335	b1819	6
3647	STM14_RS10060	ROD_RS09205	KPNIH1_RS16995	ECL_RS07290	SMDB11_RS10340	b1820	6
3648	STM14_RS10065	ROD_RS09210	KPNIH1_RS17000	ECL_RS07285	SMDB11_RS10345	b1821	6
3649	STM14_RS10070	ROD_RS09215	KPNIH1_RS17005	ECL_RS07280	SMDB11_RS10350	b1822	6
668	STM14_RS10080	ROD_RS09225	KPNIH1_RS17015	ECL_RS07270	SMDB11_RS10360	b1823	6
2312	STM14_RS10105	ROD_RS09250	KPNIH1_RS17040	ECL_RS07240	SMDB11_RS06880	b1827	6
2884	STM14_RS10110	ROD_RS09255	KPNIH1_RS17045	ECL_RS07235	SMDB11_RS06875	b1828	6
2944	STM14_RS10115	ROD_RS09260	KPNIH1_RS17050	ECL_RS07230	SMDB11_RS06865	b1829	6
3505	STM14_RS10120	ROD_RS09265	KPNIH1_RS17055	ECL_RS07225	SMDB11_RS06860	b1830	6
3504	STM14_RS10125	ROD_RS09270	KPNIH1_RS17060	ECL_RS07220	SMDB11_RS06855	b1831	6
2723	STM14_RS10135	ROD_RS09280	KPNIH1_RS17070	ECL_RS07210	SMDB11_RS06845	b1833	6
3503	STM14_RS10140	ROD_RS09285	KPNIH1_RS17075	ECL_RS07205	SMDB11_RS06840	b1834	6
2743	STM14_RS10145	ROD_RS09290	KPNIH1_RS17080	ECL_RS07200	SMDB11_RS06835	b1835	6
3477	STM14_RS10275	ROD_RS09310	KPNIH1_RS17110	ECL_RS07175	SMDB11_RS06045	b1839	6
2899	STM14_RS10280	ROD_RS09315	KPNIH1_RS17115	ECL_RS07170	SMDB11_RS06040	b1840	6
2898	STM14_RS10285	ROD_RS09320	KPNIH1_RS17120	ECL_RS07165	SMDB11_RS06035	b1841	6
1361	STM14_RS10290	ROD_RS09325	KPNIH1_RS17125	ECL_RS07160	SMDB11_RS06025	b1842	6
2681	STM14_RS10300	ROD_RS09335	KPNIH1_RS17130	ECL_RS07150	SMDB11_RS05995	b1844	6
2092	STM14_RS10305	ROD_RS09340	KPNIH1_RS17135	ECL_RS07145	SMDB11_RS05990	b1845	6
3476	STM14_RS10310	ROD_RS09345	KPNIH1_RS17140	ECL_RS07140	SMDB11_RS05985	b1846	6
1985	STM14_RS10330	ROD_RS09365	KPNIH1_RS17155	ECL_RS07130	SMDB11_RS10070	b1850	6
3626	STM14_RS10340	ROD_RS09375	KPNIH1_RS17165	ECL_RS07120	SMDB11_RS10075	b1852	6
2339	STM14_RS10345	ROD_RS09380	KPNIH1_RS17175	ECL_RS07115	SMDB11_RS10080	b1853	6
2748	STM14_RS10350	ROD_RS09385	KPNIH1_RS17180	ECL_RS07110	SMDB11_RS10085	b1854	6
2464	STM14_RS10355	ROD_RS09395	KPNIH1_RS17185	ECL_RS07105	SMDB11_RS10095	b1855	6
3627	STM14_RS10360	ROD_RS09400	KPNIH1_RS17190	ECL_RS07100	SMDB11_RS10100	b1856	6
2624	STM14_RS10365	ROD_RS09405	KPNIH1_RS17195	ECL_RS07095	SMDB11_RS10105	b1857	6
4432	STM14_RS10370	ROD_RS09410	KPNIH1_RS17200	ECL_RS07090	SMDB11_RS10110	b1858	6
2562	STM14_RS10375	ROD_RS09415	KPNIH1_RS17205	ECL_RS07085	SMDB11_RS10115	b1859	6
3628	STM14_RS10380	ROD_RS09425	KPNIH1_RS17210	ECL_RS07080	SMDB11_RS10120	b1860	6
3629	STM14_RS10385	ROD_RS09430	KPNIH1_RS17215	ECL_RS07075	SMDB11_RS10125	b1861	6
3630	STM14_RS10400	ROD_RS09435	KPNIH1_RS17220	ECL_RS07070	SMDB11_RS10130	b1863	6
2903	STM14_RS10405	ROD_RS09440	KPNIH1_RS17225	ECL_RS07065	SMDB11_RS10135	b1864	6
3631	STM14_RS10410	ROD_RS09445	KPNIH1_RS17230	ECL_RS07060	SMDB11_RS10140	b1865	6
3632	STM14_RS10415	ROD_RS09450	KPNIH1_RS17235	ECL_RS07055	SMDB11_RS10145	b1866	6
2430	STM14_RS10420	ROD_RS09455	KPNIH1_RS17240	ECL_RS07050	SMDB11_RS10155	b1867	6
3633	STM14_RS10430	ROD_RS09480	KPNIH1_RS17250	ECL_RS07040	SMDB11_RS10165	b1869	6
3634	STM14_RS10435	ROD_RS09485	KPNIH1_RS17255	ECL_RS07035	SMDB11_RS10170	b1870	6
3635	STM14_RS10440	ROD_RS09490	KPNIH1_RS17260	ECL_RS07030	SMDB11_RS10175	b1871	6
3636	STM14_RS10445	ROD_RS09495	KPNIH1_RS17265	ECL_RS07025	SMDB11_RS10195	b1874	6
3637	STM14_RS10450	ROD_RS09500	KPNIH1_RS17270	ECL_RS07020	SMDB11_RS10205	b1875	6
3638	STM14_RS10455	ROD_RS09505	KPNIH1_RS17275	ECL_RS07015	SMDB11_RS10210	b1876	6
3446	STM14_RS10635	ROD_RS09745	KPNIH1_RS17395	ECL_RS06760	SMDB11_RS05470	b1912	6
3445	STM14_RS10640	ROD_RS09750	KPNIH1_RS17400	ECL_RS06755	SMDB11_RS05465	b1913	6
4454	STM14_RS10645	ROD_RS09755	KPNIH1_RS17405	ECL_RS06750	SMDB11_RS05460	b1914	6
3444	STM14_RS10655	ROD_RS09760	KPNIH1_RS17410	ECL_RS06745	SMDB11_RS05455	b1915	6
354	STM14_RS10665	ROD_RS09770	KPNIH1_RS17420	ECL_RS06735	SMDB11_RS10780	b1917	6
1432	STM14_RS10670	ROD_RS09775	KPNIH1_RS17425	ECL_RS06730	SMDB11_RS10785	b1918	6
3660	STM14_RS10675	ROD_RS09780	KPNIH1_RS17430	ECL_RS06725	SMDB11_RS10795	b1919	6
2221	STM14_RS10680	ROD_RS09785	KPNIH1_RS17435	ECL_RS06720	SMDB11_RS10790	b1920	6
2872	STM14_RS10820	ROD_RS10065	KPNIH1_RS17450	ECL_RS15975	SMDB11_RS11500	b1951	6
3678	STM14_RS10825	ROD_RS10070	KPNIH1_RS17455	ECL_RS15980	SMDB11_RS11505	b1952	6
3701	STM14_RS11500	ROD_RS10630	KPNIH1_RS17825	ECL_RS16465	SMDB11_RS12505	b2007	6
3702	STM14_RS11540	ROD_RS10650	KPNIH1_RS17850	ECL_RS16485	SMDB11_RS12540	b2011	6
1400	STM14_RS11545	ROD_RS10670	KPNIH1_RS17875	ECL_RS16490	SMDB11_RS12545	b2014	6
3382	STM14_RS11555	ROD_RS10680	KPNIH1_RS17885	ECL_RS16505	SMDB11_RS04430	b2016	6
3381	STM14_RS11560	ROD_RS10685	KPNIH1_RS17890	ECL_RS16515	SMDB11_RS04425	b2019	6
3380	STM14_RS11565	ROD_RS10690	KPNIH1_RS17895	ECL_RS16520	SMDB11_RS04420	b2020	6
2926	STM14_RS11570	ROD_RS10695	KPNIH1_RS17900	ECL_RS16525	SMDB11_RS04415	b2021	6
3379	STM14_RS11575	ROD_RS10700	KPNIH1_RS17905	ECL_RS16530	SMDB11_RS04410	b2022	6
3378	STM14_RS11580	ROD_RS10705	KPNIH1_RS17910	ECL_RS16535	SMDB11_RS04405	b2023	6
2711	STM14_RS11585	ROD_RS10710	KPNIH1_RS17915	ECL_RS16540	SMDB11_RS04400	b2024	6
2712	STM14_RS11590	ROD_RS10715	KPNIH1_RS17920	ECL_RS16545	SMDB11_RS04395	b2025	6
3377	STM14_RS11595	ROD_RS10720	KPNIH1_RS17925	ECL_RS16550	SMDB11_RS04390	b2026	6
3376	STM14_RS11610	ROD_RS10735	KPNIH1_RS17990	ECL_RS16580	SMDB11_RS04385	b2029	6
1680	STM14_RS11785	ROD_RS10880	KPNIH1_RS18015	ECL_RS16735	SMDB11_RS04265	b2060	6
1187	STM14_RS11800	ROD_RS10895	KPNIH1_RS18045	ECL_RS16750	SMDB11_RS04245	b2063	6
3375	STM14_RS11805	ROD_RS10900	KPNIH1_RS18050	ECL_RS16755	SMDB11_RS04235	b2064	6
3374	STM14_RS11810	ROD_RS10905	KPNIH1_RS18055	ECL_RS16760	SMDB11_RS04230	b2065	6
3373	STM14_RS11815	ROD_RS10910	KPNIH1_RS18060	ECL_RS16765	SMDB11_RS04225	b2066	6
3803	STM14_RS11825	ROD_RS10920	KPNIH1_RS18065	ECL_RS16775	SMDB11_RS14545	b2068	6
2392	STM14_RS11830	ROD_RS10925	KPNIH1_RS18070	ECL_RS16780	SMDB11_RS14550	b2069	6
2283	STM14_RS11835	ROD_RS10935	KPNIH1_RS18100	ECL_RS16825	SMDB11_RS14570	b2074	6
1060	STM14_RS11840	ROD_RS10940	KPNIH1_RS18105	ECL_RS16830	SMDB11_RS14575	b2075	6
1088	STM14_RS11850	ROD_RS10950	KPNIH1_RS18115	ECL_RS16840	SMDB11_RS14585	b2077	6
2286	STM14_RS11855	ROD_RS10955	KPNIH1_RS18120	ECL_RS16845	SMDB11_RS14590	b2078	6
1321	STM14_RS11860	ROD_RS10960	KPNIH1_RS18125	ECL_RS16850	SMDB11_RS14595	b2079	6
2572	STM14_RS11880	ROD_RS10970	KPNIH1_RS18130	ECL_RS16855	SMDB11_RS14615	b2081	6
3804	STM14_RS11905	ROD_RS10980	KPNIH1_RS18135	ECL_RS16870	SMDB11_RS14620	b2086	6
3810	STM14_RS11940	ROD_RS11045	KPNIH1_RS18225	ECL_RS16905	SMDB11_RS14710	b2104	6
4473	STM14_RS12030	ROD_RS11120	KPNIH1_RS18310	ECL_RS17030	SMDB11_RS03560	b2130	6
2406	STM14_RS12050	ROD_RS11185	KPNIH1_RS18335	ECL_RS17055	SMDB11_RS03015	b2134	6
3366	STM14_RS12110	ROD_RS11245	KPNIH1_RS18385	ECL_RS17085	SMDB11_RS04195	b2141	6
2871	STM14_RS12115	ROD_RS11250	KPNIH1_RS18390	ECL_RS17090	SMDB11_RS04190	b2142	6
3365	STM14_RS12120	ROD_RS11255	KPNIH1_RS18395	ECL_RS17095	SMDB11_RS04185	b2143	6
2939	STM14_RS12125	ROD_RS11260	KPNIH1_RS18400	ECL_RS17100	SMDB11_RS04175	b2144	6
2237	STM14_RS12145	ROD_RS11275	KPNIH1_RS18405	ECL_RS17110	SMDB11_RS04165	b2148	6
239	STM14_RS12150	ROD_RS11280	KPNIH1_RS18410	ECL_RS17115	SMDB11_RS04160	b2149	6
2404	STM14_RS12155	ROD_RS11285	KPNIH1_RS18415	ECL_RS17120	SMDB11_RS04155	b2150	6
107	STM14_RS12160	ROD_RS11290	KPNIH1_RS18420	ECL_RS17125	SMDB11_RS04150	b2151	6
3364	STM14_RS12165	ROD_RS11295	KPNIH1_RS18425	ECL_RS17130	SMDB11_RS04145	b2152	6
3363	STM14_RS12170	ROD_RS11300	KPNIH1_RS18430	ECL_RS17135	SMDB11_RS04140	b2153	6
3003	STM14_RS12175	ROD_RS11305	KPNIH1_RS18435	ECL_RS17145	SMDB11_RS04120	b2154	6
2865	STM14_RS12205	ROD_RS11320	KPNIH1_RS18445	ECL_RS17155	SMDB11_RS12595	b2156	6
4437	STM14_RS12210	ROD_RS11325	KPNIH1_RS18450	ECL_RS17160	SMDB11_RS12600	b2157	6
3703	STM14_RS12215	ROD_RS11330	KPNIH1_RS18460	ECL_RS17165	SMDB11_RS12610	b2158	6
3704	STM14_RS12220	ROD_RS11340	KPNIH1_RS18465	ECL_RS17170	SMDB11_RS12615	b2159	6
1955	STM14_RS12225	ROD_RS11365	KPNIH1_RS18470	ECL_RS17175	SMDB11_RS12625	b2167	6
3705	STM14_RS12235	ROD_RS11375	KPNIH1_RS18480	ECL_RS17185	SMDB11_RS12635	b2169	6
1172	STM14_RS12240	ROD_RS11380	KPNIH1_RS18485	ECL_RS17190	SMDB11_RS12655	b2170	6
2181	STM14_RS12255	ROD_RS11385	KPNIH1_RS30310	ECL_RS17195	SMDB11_RS12660	b4502	6
2768	STM14_RS12260	ROD_RS11390	KPNIH1_RS18500	ECL_RS17255	SMDB11_RS12670	b2171	6
2602	STM14_RS12265	ROD_RS11415	KPNIH1_RS18515	ECL_RS17270	SMDB11_RS12690	b2173	6
2715	STM14_RS12270	ROD_RS11420	KPNIH1_RS18520	ECL_RS17275	SMDB11_RS12695	b2174	6
2452	STM14_RS12275	ROD_RS11425	KPNIH1_RS18525	ECL_RS17280	SMDB11_RS12700	b2175	6
12	STM14_RS12280	ROD_RS11430	KPNIH1_RS18530	ECL_RS17285	SMDB11_RS12705	b2176	6
4495	STM14_RS12285	ROD_RS11435	KPNIH1_RS18535	ECL_RS17290	SMDB11_RS12710	b2177	6
2228	STM14_RS12290	ROD_RS11440	KPNIH1_RS18540	ECL_RS17295	SMDB11_RS12715	b2178	6
2238	STM14_RS12295	ROD_RS11445	KPNIH1_RS18545	ECL_RS17300	SMDB11_RS12720	b2179	6
746	STM14_RS12300	ROD_RS11450	KPNIH1_RS18550	ECL_RS17305	SMDB11_RS12725	b2180	6
3706	STM14_RS12305	ROD_RS11455	KPNIH1_RS18555	ECL_RS17310	SMDB11_RS12730	b2181	6
2227	STM14_RS12315	ROD_RS11460	KPNIH1_RS18560	ECL_RS17315	SMDB11_RS12735	b2182	6
2417	STM14_RS12320	ROD_RS11465	KPNIH1_RS18565	ECL_RS17320	SMDB11_RS12740	b2183	6
3042	STM14_RS12325	ROD_RS11470	KPNIH1_RS18570	ECL_RS17325	SMDB11_RS12745	b2184	6
3707	STM14_RS12330	ROD_RS11475	KPNIH1_RS18575	ECL_RS17340	SMDB11_RS12750	b2185	6
3708	STM14_RS12340	ROD_RS11480	KPNIH1_RS18600	ECL_RS17345	SMDB11_RS12755	b2186	6
3709	STM14_RS12345	ROD_RS11485	KPNIH1_RS18605	ECL_RS17350	SMDB11_RS12760	b2187	6
3710	STM14_RS12350	ROD_RS11490	KPNIH1_RS18610	ECL_RS17355	SMDB11_RS12765	b2188	6
455	STM14_RS12550	ROD_RS11630	KPNIH1_RS18665	ECL_RS17410	SMDB11_RS13135	b2215	6
3715	STM14_RS12555	ROD_RS11635	KPNIH1_RS18675	ECL_RS17415	SMDB11_RS13150	b2216	6
4453	STM14_RS12560	ROD_RS11640	KPNIH1_RS18680	ECL_RS17420	SMDB11_RS13155	b2217	6
3716	STM14_RS12565	ROD_RS11645	KPNIH1_RS18685	ECL_RS17425	SMDB11_RS13160	b2218	6
2769	STM14_RS12570	ROD_RS11650	KPNIH1_RS18690	ECL_RS17430	SMDB11_RS13165	b2231	6
2721	STM14_RS12590	ROD_RS11655	KPNIH1_RS18695	ECL_RS17435	SMDB11_RS13170	b2232	6
2771	STM14_RS12595	ROD_RS11660	KPNIH1_RS18700	ECL_RS17440	SMDB11_RS13175	b2234	6
2774	STM14_RS12600	ROD_RS11665	KPNIH1_RS18705	ECL_RS17445	SMDB11_RS13180	b2235	6
3717	STM14_RS12605	ROD_RS11670	KPNIH1_RS18710	ECL_RS17450	SMDB11_RS13185	b2236	6
4239	STM14_RS12620	ROD_RS13095	KPNIH1_RS18715	ECL_RS17470	SMDB11_RS21400	b2239	6
2423	STM14_RS12625	ROD_RS13100	KPNIH1_RS18720	ECL_RS17475	SMDB11_RS21405	b2240	6
2815	STM14_RS12630	ROD_RS13105	KPNIH1_RS18725	ECL_RS17480	SMDB11_RS21410	b2241	6
3718	STM14_RS12675	ROD_RS13145	KPNIH1_RS18760	ECL_RS17495	SMDB11_RS13205	b2249	6
1833	STM14_RS12680	ROD_RS13150	KPNIH1_RS18765	ECL_RS17500	SMDB11_RS13215	b2250	6
2245	STM14_RS12735	ROD_RS13165	KPNIH1_RS18785	ECL_RS17915	SMDB11_RS13225	b2260	6
3721	STM14_RS12740	ROD_RS13170	KPNIH1_RS18790	ECL_RS17920	SMDB11_RS13230	b2261	6
2450	STM14_RS12745	ROD_RS13175	KPNIH1_RS18795	ECL_RS17925	SMDB11_RS13235	b2262	6
3722	STM14_RS12750	ROD_RS13180	KPNIH1_RS18800	ECL_RS17930	SMDB11_RS13240	b2263	6
4503	STM14_RS12755	ROD_RS13185	KPNIH1_RS18805	ECL_RS17935	SMDB11_RS13245	b2264	6
2400	STM14_RS12790	ROD_RS13220	KPNIH1_RS18825	ECL_RS17965	SMDB11_RS13280	b2276	6
2401	STM14_RS12795	ROD_RS13225	KPNIH1_RS18830	ECL_RS17970	SMDB11_RS13285	b2277	6
2402	STM14_RS12800	ROD_RS13230	KPNIH1_RS18835	ECL_RS17975	SMDB11_RS13290	b2278	6
3726	STM14_RS12810	ROD_RS13240	KPNIH1_RS18845	ECL_RS17985	SMDB11_RS13300	b2280	6
2775	STM14_RS12815	ROD_RS13245	KPNIH1_RS18850	ECL_RS17990	SMDB11_RS13305	b2281	6
2776	STM14_RS12820	ROD_RS13250	KPNIH1_RS18855	ECL_RS17995	SMDB11_RS13310	b2282	6
3727	STM14_RS12825	ROD_RS13255	KPNIH1_RS18860	ECL_RS18000	SMDB11_RS13315	b2283	6
3728	STM14_RS12830	ROD_RS13260	KPNIH1_RS18865	ECL_RS18005	SMDB11_RS13320	b2284	6
3729	STM14_RS12835	ROD_RS13265	KPNIH1_RS18870	ECL_RS18010	SMDB11_RS13325	b2285	6
2777	STM14_RS12840	ROD_RS13270	KPNIH1_RS18875	ECL_RS18015	SMDB11_RS13330	b2286	6
3730	STM14_RS12845	ROD_RS13275	KPNIH1_RS18880	ECL_RS18020	SMDB11_RS13335	b2287	6
3731	STM14_RS12850	ROD_RS13280	KPNIH1_RS18885	ECL_RS18025	SMDB11_RS13340	b2288	6
4434	STM14_RS12860	ROD_RS13285	KPNIH1_RS18895	ECL_RS18030	SMDB11_RS13345	b2289	6
2376	STM14_RS12865	ROD_RS13290	KPNIH1_RS18900	ECL_RS18035	SMDB11_RS13350	b2290	6
3732	STM14_RS12870	ROD_RS13295	KPNIH1_RS18905	ECL_RS18040	SMDB11_RS13355	b2291	6
3733	STM14_RS12875	ROD_RS13300	KPNIH1_RS18910	ECL_RS18045	SMDB11_RS13360	b2292	6
2308	STM14_RS12880	ROD_RS13305	KPNIH1_RS18915	ECL_RS18050	SMDB11_RS13365	b2293	6
3734	STM14_RS12885	ROD_RS13310	KPNIH1_RS18920	ECL_RS18055	SMDB11_RS13370	b2294	6
3735	STM14_RS12890	ROD_RS13315	KPNIH1_RS18925	ECL_RS18060	SMDB11_RS13375	b2295	6
832	STM14_RS12895	ROD_RS13320	KPNIH1_RS18930	ECL_RS18065	SMDB11_RS13380	b2296	6
3736	STM14_RS12900	ROD_RS13325	KPNIH1_RS18935	ECL_RS18070	SMDB11_RS13385	b2297	6
3737	STM14_RS12945	ROD_RS13365	KPNIH1_RS18940	ECL_RS18105	SMDB11_RS13430	b2299	6
3738	STM14_RS12950	ROD_RS13370	KPNIH1_RS18945	ECL_RS18110	SMDB11_RS13435	b2300	6
202	STM14_RS12960	ROD_RS13380	KPNIH1_RS18955	ECL_RS18120	SMDB11_RS13440	b2302	6
3739	STM14_RS12965	ROD_RS13390	KPNIH1_RS18965	ECL_RS18130	SMDB11_RS13450	b2304	6
1239	STM14_RS12970	ROD_RS13400	KPNIH1_RS18980	ECL_RS18140	SMDB11_RS13455	b2306	6
4472	STM14_RS12975	ROD_RS13405	KPNIH1_RS18985	ECL_RS18145	SMDB11_RS13460	b2307	6
2233	STM14_RS12980	ROD_RS13410	KPNIH1_RS18990	ECL_RS18150	SMDB11_RS13465	b2308	6
759	STM14_RS12985	ROD_RS13415	KPNIH1_RS18995	ECL_RS18155	SMDB11_RS13470	b2309	6
2877	STM14_RS12995	ROD_RS13425	KPNIH1_RS19010	ECL_RS18165	SMDB11_RS13475	b2311	6
3740	STM14_RS13025	ROD_RS13445	KPNIH1_RS19015	ECL_RS18170	SMDB11_RS13480	b2312	6
3741	STM14_RS13030	ROD_RS13450	KPNIH1_RS19020	ECL_RS18175	SMDB11_RS13485	b2313	6
3742	STM14_RS13035	ROD_RS13455	KPNIH1_RS19025	ECL_RS18180	SMDB11_RS13490	b2314	6
3743	STM14_RS13040	ROD_RS13460	KPNIH1_RS19030	ECL_RS18185	SMDB11_RS13495	b2315	6
3744	STM14_RS13045	ROD_RS13465	KPNIH1_RS19035	ECL_RS18190	SMDB11_RS13500	b2316	6
2346	STM14_RS13050	ROD_RS13470	KPNIH1_RS19040	ECL_RS18195	SMDB11_RS13505	b2317	6
3745	STM14_RS13055	ROD_RS13475	KPNIH1_RS19045	ECL_RS18200	SMDB11_RS13510	b2318	6
3746	STM14_RS13060	ROD_RS13480	KPNIH1_RS19050	ECL_RS18205	SMDB11_RS13515	b2319	6
2314	STM14_RS13065	ROD_RS13485	KPNIH1_RS19055	ECL_RS18210	SMDB11_RS13520	b2320	6
2449	STM14_RS13105	ROD_RS13500	KPNIH1_RS19070	ECL_RS18225	SMDB11_RS13640	b2323	6
3753	STM14_RS13110	ROD_RS13505	KPNIH1_RS19075	ECL_RS18230	SMDB11_RS13645	b2324	6
3754	STM14_RS13115	ROD_RS13510	KPNIH1_RS19080	ECL_RS18235	SMDB11_RS13650	b2325	6
3755	STM14_RS13120	ROD_RS13515	KPNIH1_RS19085	ECL_RS18240	SMDB11_RS13655	b2326	6
3006	STM14_RS13125	ROD_RS13520	KPNIH1_RS19090	ECL_RS18245	SMDB11_RS13660	b2327	6
3756	STM14_RS13130	ROD_RS13525	KPNIH1_RS19095	ECL_RS18250	SMDB11_RS13665	b2328	6
3757	STM14_RS13135	ROD_RS13530	KPNIH1_RS19100	ECL_RS18255	SMDB11_RS13670	b2329	6
2740	STM14_RS13140	ROD_RS13535	KPNIH1_RS19105	ECL_RS18260	SMDB11_RS13675	b2330	6
2780	STM14_RS13145	ROD_RS13540	KPNIH1_RS19110	ECL_RS18265	SMDB11_RS13680	b2331	6
3758	STM14_RS13150	ROD_RS13545	KPNIH1_RS19115	ECL_RS18270	SMDB11_RS13685	b2340	6
2514	STM14_RS13155	ROD_RS13550	KPNIH1_RS19120	ECL_RS18275	SMDB11_RS13690	b2341	6
2371	STM14_RS13160	ROD_RS13555	KPNIH1_RS19125	ECL_RS18280	SMDB11_RS13695	b2342	6
2962	STM14_RS13165	ROD_RS13560	KPNIH1_RS19130	ECL_RS18285	SMDB11_RS13700	b2343	6
3043	STM14_RS13170	ROD_RS13565	KPNIH1_RS19135	ECL_RS18290	SMDB11_RS13705	b2344	6
3759	STM14_RS13175	ROD_RS13570	KPNIH1_RS19140	ECL_RS18295	SMDB11_RS13710	b2346	6
2377	STM14_RS13235	ROD_RS13780	KPNIH1_RS19180	ECL_RS18490	SMDB11_RS13845	b2379	6
3778	STM14_RS13240	ROD_RS13840	KPNIH1_RS19205	ECL_RS18505	SMDB11_RS13880	b2388	6
3779	STM14_RS13245	ROD_RS13845	KPNIH1_RS19210	ECL_RS18510	SMDB11_RS13885	b2389	6
3011	STM14_RS13265	ROD_RS13865	KPNIH1_RS19230	ECL_RS18530	SMDB11_RS13920	b2392	6
1665	STM14_RS13270	ROD_RS13870	KPNIH1_RS19235	ECL_RS18535	SMDB11_RS13925	b2393	6
2786	STM14_RS13300	ROD_RS13915	KPNIH1_RS19265	ECL_RS18565	SMDB11_RS13945	b2400	6
4436	STM14_RS13350	ROD_RS11705	KPNIH1_RS19290	ECL_RS18585	SMDB11_RS14030	b2409	6
2141	STM14_RS13355	ROD_RS11710	KPNIH1_RS19295	ECL_RS18590	SMDB11_RS14035	b2410	6
3780	STM14_RS13360	ROD_RS11715	KPNIH1_RS19300	ECL_RS18595	SMDB11_RS14040	b4546	6
2858	STM14_RS13365	ROD_RS11720	KPNIH1_RS19305	ECL_RS18600	SMDB11_RS14045	b2411	6
3781	STM14_RS13375	ROD_RS11730	KPNIH1_RS19320	ECL_RS18610	SMDB11_RS14055	b2413	6
2480	STM14_RS13380	ROD_RS11735	KPNIH1_RS19325	ECL_RS18615	SMDB11_RS14060	b2414	6
2968	STM14_RS13390	ROD_RS11745	KPNIH1_RS19335	ECL_RS18620	SMDB11_RS14065	b2415	6
2569	STM14_RS13395	ROD_RS11750	KPNIH1_RS19340	ECL_RS18625	SMDB11_RS14070	b2416	6
3782	STM14_RS13400	ROD_RS11755	KPNIH1_RS19345	ECL_RS18630	SMDB11_RS14075	b2417	6
2481	STM14_RS13435	ROD_RS11780	KPNIH1_RS19370	ECL_RS18640	SMDB11_RS14090	b2421	6
4409	STM14_RS13440	ROD_RS11785	KPNIH1_RS19375	ECL_RS18645	SMDB11_RS14095	b2422	6
2788	STM14_RS13455	ROD_RS11800	KPNIH1_RS19390	ECL_RS18660	SMDB11_RS14110	b2425	6
3036	STM14_RS13465	ROD_RS11810	KPNIH1_RS19405	ECL_RS18665	SMDB11_RS14115	b2431	6
3783	STM14_RS13470	ROD_RS11815	KPNIH1_RS19410	ECL_RS18670	SMDB11_RS14120	b2432	6
3784	STM14_RS13475	ROD_RS11820	KPNIH1_RS19415	ECL_RS18675	SMDB11_RS14125	b2433	6
3785	STM14_RS13480	ROD_RS11825	KPNIH1_RS19420	ECL_RS18680	SMDB11_RS14135	b2434	6
989	STM14_RS13485	ROD_RS11830	KPNIH1_RS19425	ECL_RS18685	SMDB11_RS14140	b2435	6
3786	STM14_RS13490	ROD_RS11835	KPNIH1_RS19430	ECL_RS18690	SMDB11_RS14145	b2436	6
977	STM14_RS13600	ROD_RS11930	KPNIH1_RS19525	ECL_RS18700	SMDB11_RS14270	b2464	6
943	STM14_RS13605	ROD_RS11935	KPNIH1_RS19530	ECL_RS18705	SMDB11_RS14275	b2465	6
1650	STM14_RS13620	ROD_RS11945	KPNIH1_RS19540	ECL_RS18715	SMDB11_RS14280	b2467	6
3791	STM14_RS13645	ROD_RS11965	KPNIH1_RS19555	ECL_RS18740	SMDB11_RS14325	b2471	6
2570	STM14_RS13650	ROD_RS11970	KPNIH1_RS19560	ECL_RS18745	SMDB11_RS14330	b2472	6
3792	STM14_RS13655	ROD_RS11975	KPNIH1_RS19565	ECL_RS18750	SMDB11_RS14340	b4547	6
3793	STM14_RS13660	ROD_RS11985	KPNIH1_RS19575	ECL_RS18760	SMDB11_RS14350	b2474	6
3794	STM14_RS13665	ROD_RS11990	KPNIH1_RS19580	ECL_RS18765	SMDB11_RS14355	b2475	6
3795	STM14_RS13670	ROD_RS11995	KPNIH1_RS19585	ECL_RS18770	SMDB11_RS14360	b2476	6
3796	STM14_RS13675	ROD_RS12000	KPNIH1_RS19590	ECL_RS18775	SMDB11_RS14365	b2477	6
2416	STM14_RS13680	ROD_RS12005	KPNIH1_RS19595	ECL_RS18780	SMDB11_RS14370	b2478	6
3797	STM14_RS13685	ROD_RS12010	KPNIH1_RS19600	ECL_RS18785	SMDB11_RS14375	b2479	6
3798	STM14_RS13690	ROD_RS12015	KPNIH1_RS19605	ECL_RS18790	SMDB11_RS14380	b2480	6
2567	STM14_RS13700	ROD_RS12035	KPNIH1_RS19610	ECL_RS18795	SMDB11_RS14385	b2493	6
3799	STM14_RS13705	ROD_RS12040	KPNIH1_RS19620	ECL_RS18800	SMDB11_RS14430	b2494	6
1042	STM14_RS13710	ROD_RS12045	KPNIH1_RS19625	ECL_RS18805	SMDB11_RS14435	b2495	6
2790	STM14_RS13715	ROD_RS12055	KPNIH1_RS19635	ECL_RS18830	SMDB11_RS14445	b2496	6
2491	STM14_RS13720	ROD_RS12060	KPNIH1_RS19640	ECL_RS18835	SMDB11_RS14460	b2497	6
3800	STM14_RS13725	ROD_RS12065	KPNIH1_RS19645	ECL_RS18840	SMDB11_RS14465	b2498	6
3801	STM14_RS13730	ROD_RS12070	KPNIH1_RS19660	ECL_RS18855	SMDB11_RS14470	b2499	6
2763	STM14_RS13735	ROD_RS12075	KPNIH1_RS19665	ECL_RS18860	SMDB11_RS14475	b2500	6
3802	STM14_RS13740	ROD_RS12080	KPNIH1_RS19670	ECL_RS18865	SMDB11_RS14515	b2501	6
2792	STM14_RS13745	ROD_RS12085	KPNIH1_RS19675	ECL_RS18870	SMDB11_RS14520	b2502	6
3811	STM14_RS13775	ROD_RS12100	KPNIH1_RS19990	ECL_RS19140	SMDB11_RS14800	b2507	6
3812	STM14_RS13780	ROD_RS12105	KPNIH1_RS19995	ECL_RS19145	SMDB11_RS14805	b2508	6
3813	STM14_RS13785	ROD_RS12110	KPNIH1_RS20000	ECL_RS19150	SMDB11_RS14810	b2509	6
3814	STM14_RS13815	ROD_RS12125	KPNIH1_RS20005	ECL_RS19170	SMDB11_RS14840	b2510	6
3815	STM14_RS13820	ROD_RS12130	KPNIH1_RS20015	ECL_RS19180	SMDB11_RS14850	b2511	6
3816	STM14_RS13825	ROD_RS12135	KPNIH1_RS20020	ECL_RS19185	SMDB11_RS14855	b2512	6
3817	STM14_RS13830	ROD_RS12140	KPNIH1_RS20025	ECL_RS19190	SMDB11_RS14860	b2513	6
3818	STM14_RS13835	ROD_RS12145	KPNIH1_RS20030	ECL_RS19195	SMDB11_RS14865	b2514	6
3819	STM14_RS13840	ROD_RS12150	KPNIH1_RS20035	ECL_RS19200	SMDB11_RS14870	b2515	6
3820	STM14_RS13850	ROD_RS12160	KPNIH1_RS20045	ECL_RS19210	SMDB11_RS14885	b2517	6
3821	STM14_RS13855	ROD_RS12165	KPNIH1_RS20050	ECL_RS19215	SMDB11_RS14890	b2518	6
3822	STM14_RS13900	ROD_RS12185	KPNIH1_RS20075	ECL_RS19270	SMDB11_RS14895	b2522	6
2650	STM14_RS13905	ROD_RS12190	KPNIH1_RS20080	ECL_RS19275	SMDB11_RS14900	b2523	6
3823	STM14_RS13910	ROD_RS12195	KPNIH1_RS20085	ECL_RS19280	SMDB11_RS14905	b2524	6
3824	STM14_RS13915	ROD_RS12200	KPNIH1_RS20090	ECL_RS19285	SMDB11_RS14910	b2525	6
2391	STM14_RS13920	ROD_RS12205	KPNIH1_RS20095	ECL_RS19290	SMDB11_RS14915	b2526	6
3825	STM14_RS13925	ROD_RS12210	KPNIH1_RS20100	ECL_RS19295	SMDB11_RS14920	b2527	6
1120	STM14_RS13930	ROD_RS12215	KPNIH1_RS20105	ECL_RS19300	SMDB11_RS14925	b2528	6
3826	STM14_RS13935	ROD_RS12220	KPNIH1_RS20110	ECL_RS19305	SMDB11_RS14930	b2529	6
2518	STM14_RS13940	ROD_RS12225	KPNIH1_RS20115	ECL_RS19310	SMDB11_RS14935	b2530	6
2647	STM14_RS13945	ROD_RS12230	KPNIH1_RS20120	ECL_RS19315	SMDB11_RS14940	b2531	6
2859	STM14_RS13950	ROD_RS12235	KPNIH1_RS20125	ECL_RS19320	SMDB11_RS14945	b2532	6
2592	STM14_RS13955	ROD_RS12240	KPNIH1_RS20130	ECL_RS19325	SMDB11_RS14950	b2533	6
3827	STM14_RS13990	ROD_RS12285	KPNIH1_RS20150	ECL_RS19340	SMDB11_RS14965	b2535	6
2520	STM14_RS13995	ROD_RS12290	KPNIH1_RS20155	ECL_RS19345	SMDB11_RS14970	b2536	6
3828	STM14_RS14000	ROD_RS12315	KPNIH1_RS20185	ECL_RS19355	SMDB11_RS14975	b2551	6
1178	STM14_RS14030	ROD_RS12335	KPNIH1_RS20195	ECL_RS19365	SMDB11_RS15030	b2553	6
2575	STM14_RS14035	ROD_RS12340	KPNIH1_RS20200	ECL_RS19370	SMDB11_RS15040	b2554	6
3830	STM14_RS14040	ROD_RS12345	KPNIH1_RS20205	ECL_RS19375	SMDB11_RS15045	b2555	6
4480	STM14_RS14045	ROD_RS12350	KPNIH1_RS20210	ECL_RS19380	SMDB11_RS15050	b2556	6
3831	STM14_RS14050	ROD_RS12355	KPNIH1_RS20215	ECL_RS19385	SMDB11_RS15055	b2557	6
3051	STM14_RS14060	ROD_RS12365	KPNIH1_RS20225	ECL_RS19390	SMDB11_RS15060	b2558	6
3832	STM14_RS14065	ROD_RS12370	KPNIH1_RS20230	ECL_RS19395	SMDB11_RS15065	b2559	6
3833	STM14_RS14070	ROD_RS12375	KPNIH1_RS20235	ECL_RS19400	SMDB11_RS15075	b2560	6
2338	STM14_RS14085	ROD_RS12390	KPNIH1_RS20240	ECL_RS19415	SMDB11_RS15090	b2561	6
3834	STM14_RS14105	ROD_RS12395	KPNIH1_RS20245	ECL_RS19420	SMDB11_RS15100	b2562	6
3835	STM14_RS14110	ROD_RS12400	KPNIH1_RS20250	ECL_RS19425	SMDB11_RS15105	b2563	6
3836	STM14_RS14115	ROD_RS12405	KPNIH1_RS20255	ECL_RS19430	SMDB11_RS15110	b2564	6
3837	STM14_RS14120	ROD_RS12410	KPNIH1_RS20260	ECL_RS19435	SMDB11_RS15115	b2565	6
3838	STM14_RS14125	ROD_RS12415	KPNIH1_RS20265	ECL_RS19440	SMDB11_RS15120	b2566	6
3839	STM14_RS14130	ROD_RS12420	KPNIH1_RS20270	ECL_RS19445	SMDB11_RS15125	b2567	6
3840	STM14_RS14135	ROD_RS12425	KPNIH1_RS20280	ECL_RS19450	SMDB11_RS15130	b2568	6
2793	STM14_RS14140	ROD_RS12430	KPNIH1_RS20285	ECL_RS19455	SMDB11_RS15135	b2569	6
3841	STM14_RS14440	ROD_RS12440	KPNIH1_RS20290	ECL_RS19460	SMDB11_RS15145	b2570	6
3842	STM14_RS14445	ROD_RS12445	KPNIH1_RS20295	ECL_RS19465	SMDB11_RS15150	b2571	6
3843	STM14_RS14450	ROD_RS12450	KPNIH1_RS20300	ECL_RS19470	SMDB11_RS15155	b2572	6
3844	STM14_RS14455	ROD_RS12455	KPNIH1_RS20305	ECL_RS19475	SMDB11_RS15160	b2573	6
2551	STM14_RS14460	ROD_RS12460	KPNIH1_RS20310	ECL_RS19485	SMDB11_RS15165	b2574	6
3845	STM14_RS14465	ROD_RS12465	KPNIH1_RS20315	ECL_RS19490	SMDB11_RS15170	b2575	6
2332	STM14_RS14470	ROD_RS12470	KPNIH1_RS20320	ECL_RS19495	SMDB11_RS15175	b2576	6
3846	STM14_RS14485	ROD_RS12475	KPNIH1_RS20325	ECL_RS19500	SMDB11_RS15190	b2579	6
3847	STM14_RS14490	ROD_RS12480	KPNIH1_RS20330	ECL_RS19505	SMDB11_RS15195	b2580	6
2556	STM14_RS14495	ROD_RS12485	KPNIH1_RS20335	ECL_RS19510	SMDB11_RS15515	b2581	6
1104	STM14_RS14500	ROD_RS12490	KPNIH1_RS20340	ECL_RS19515	SMDB11_RS15520	b2582	6
3860	STM14_RS14505	ROD_RS12495	KPNIH1_RS20345	ECL_RS19520	SMDB11_RS15525	b2583	6
3861	STM14_RS14510	ROD_RS12500	KPNIH1_RS20350	ECL_RS19525	SMDB11_RS15530	b2584	6
3862	STM14_RS14515	ROD_RS12505	KPNIH1_RS20355	ECL_RS19530	SMDB11_RS15535	b2585	6
2275	STM14_RS14525	ROD_RS12520	KPNIH1_RS20365	ECL_RS19540	SMDB11_RS15540	b2587	6
584	STM14_RS14555	ROD_RS12545	KPNIH1_RS20395	ECL_RS19565	SMDB11_RS00905	b2592	6
2929	STM14_RS14560	ROD_RS12550	KPNIH1_RS20400	ECL_RS19570	SMDB11_RS00900	b2593	6
2395	STM14_RS14565	ROD_RS12555	KPNIH1_RS20405	ECL_RS19575	SMDB11_RS00895	b2594	6
3190	STM14_RS14570	ROD_RS12560	KPNIH1_RS20410	ECL_RS19580	SMDB11_RS00890	b2595	6
2677	STM14_RS14575	ROD_RS12565	KPNIH1_RS20415	ECL_RS19585	SMDB11_RS00885	b2597	6
3189	STM14_RS14580	ROD_RS12570	KPNIH1_RS20420	ECL_RS19595	SMDB11_RS00880	b2599	6
3188	STM14_RS14590	ROD_RS12620	KPNIH1_RS20430	ECL_RS19605	SMDB11_RS00875	b2600	6
475	STM14_RS14595	ROD_RS12625	KPNIH1_RS20435	ECL_RS19610	SMDB11_RS00870	b2601	6
3185	STM14_RS14610	ROD_RS12645	KPNIH1_RS20470	ECL_RS19645	SMDB11_RS00845	b2606	6
3184	STM14_RS14620	ROD_RS12655	KPNIH1_RS20480	ECL_RS19655	SMDB11_RS00835	b2608	6
3183	STM14_RS14625	ROD_RS12660	KPNIH1_RS20485	ECL_RS19660	SMDB11_RS00830	b2609	6
3182	STM14_RS14630	ROD_RS12665	KPNIH1_RS20490	ECL_RS19665	SMDB11_RS00825	b2610	6
3181	STM14_RS14635	ROD_RS12670	KPNIH1_RS20495	ECL_RS19670	SMDB11_RS00820	b2611	6
2537	STM14_RS14640	ROD_RS12675	KPNIH1_RS20500	ECL_RS19675	SMDB11_RS00815	b4461	6
3848	STM14_RS14650	ROD_RS12680	KPNIH1_RS20505	ECL_RS19680	SMDB11_RS15200	b2614	6
3849	STM14_RS14655	ROD_RS12685	KPNIH1_RS20510	ECL_RS19685	SMDB11_RS15205	b2615	6
3850	STM14_RS14660	ROD_RS12690	KPNIH1_RS20515	ECL_RS19690	SMDB11_RS15210	b2616	6
3851	STM14_RS14665	ROD_RS12695	KPNIH1_RS20525	ECL_RS19700	SMDB11_RS15215	b2617	6
3852	STM14_RS14670	ROD_RS12700	KPNIH1_RS20530	ECL_RS19705	SMDB11_RS15220	b2618	6
3853	STM14_RS14675	ROD_RS12705	KPNIH1_RS20535	ECL_RS19710	SMDB11_RS15225	b2619	6
3854	STM14_RS14680	ROD_RS12710	KPNIH1_RS20540	ECL_RS19715	SMDB11_RS15230	b2620	6
480	STM14_RS15040	ROD_RS15460	KPNIH1_RS20960	ECL_RS20015	SMDB11_RS15380	b2672	6
2772	STM14_RS15070	ROD_RS15445	KPNIH1_RS20985	ECL_RS20030	SMDB11_RS15405	b2675	6
2773	STM14_RS15075	ROD_RS15440	KPNIH1_RS20990	ECL_RS20035	SMDB11_RS15410	b2676	6
4410	STM14_RS15080	ROD_RS15435	KPNIH1_RS20995	ECL_RS20040	SMDB11_RS15460	b2677	6
4471	STM14_RS15085	ROD_RS15430	KPNIH1_RS21000	ECL_RS20045	SMDB11_RS15465	b2678	6
3859	STM14_RS15090	ROD_RS15425	KPNIH1_RS21005	ECL_RS20050	SMDB11_RS15470	b2679	6
2336	STM14_RS15100	ROD_RS15415	KPNIH1_RS21025	ECL_RS20060	SMDB11_RS15495	b2684	6
8	STM14_RS15105	ROD_RS15410	KPNIH1_RS21035	ECL_RS20065	SMDB11_RS15505	b2685	6
1919	STM14_RS15110	ROD_RS15405	KPNIH1_RS21040	ECL_RS20070	SMDB11_RS15510	b2686	6
3180	STM14_RS15120	ROD_RS15400	KPNIH1_RS21055	ECL_RS20085	SMDB11_RS00810	b2687	6
3179	STM14_RS15125	ROD_RS15395	KPNIH1_RS21060	ECL_RS20090	SMDB11_RS00805	b2688	6
2307	STM14_RS15135	ROD_RS15385	KPNIH1_RS21070	ECL_RS20100	SMDB11_RS00795	b2690	6
3178	STM14_RS15165	ROD_RS15350	KPNIH1_RS21110	ECL_RS20120	SMDB11_RS00770	b2696	6
3177	STM14_RS15170	ROD_RS15345	KPNIH1_RS21115	ECL_RS20125	SMDB11_RS00765	b2697	6
3176	STM14_RS15175	ROD_RS15335	KPNIH1_RS21120	ECL_RS20130	SMDB11_RS00760	b2698	6
3175	STM14_RS15180	ROD_RS15330	KPNIH1_RS21125	ECL_RS20135	SMDB11_RS00755	b2699	6
2837	STM14_RS15185	ROD_RS15325	KPNIH1_RS21130	ECL_RS20140	SMDB11_RS00750	b2700	6
3049	STM14_RS15195	ROD_RS15315	KPNIH1_RS21155	ECL_RS20165	SMDB11_RS14665	b2702	6
4469	STM14_RS15210	ROD_RS15300	KPNIH1_RS21170	ECL_RS20180	SMDB11_RS14680	b2705	6
898	STM14_RS15225	ROD_RS15290	KPNIH1_RS21180	ECL_RS20190	SMDB11_RS14690	b2707	6
1337	STM14_RS15230	ROD_RS15285	KPNIH1_RS21185	ECL_RS20195	SMDB11_RS14695	b2708	6
2505	STM14_RS15660	ROD_RS15095	KPNIH1_RS21495	ECL_RS20400	SMDB11_RS00685	b2741	6
1174	STM14_RS15665	ROD_RS15090	KPNIH1_RS21500	ECL_RS20405	SMDB11_RS00680	b2742	6
3170	STM14_RS15670	ROD_RS15085	KPNIH1_RS21505	ECL_RS20410	SMDB11_RS00675	b2743	6
3169	STM14_RS15675	ROD_RS15080	KPNIH1_RS21510	ECL_RS20415	SMDB11_RS00670	b2744	6
3168	STM14_RS15680	ROD_RS15075	KPNIH1_RS21515	ECL_RS20420	SMDB11_RS00665	b2745	6
3167	STM14_RS15685	ROD_RS15070	KPNIH1_RS21520	ECL_RS20425	SMDB11_RS00660	b2746	6
3166	STM14_RS15690	ROD_RS15065	KPNIH1_RS21525	ECL_RS20430	SMDB11_RS00655	b2747	6
3165	STM14_RS15695	ROD_RS15060	KPNIH1_RS21530	ECL_RS20435	SMDB11_RS00650	b2748	6
3162	STM14_RS15720	ROD_RS15035	KPNIH1_RS21560	ECL_RS20465	SMDB11_RS00605	b2753	6
3161	STM14_RS15770	ROD_RS14975	KPNIH1_RS21565	ECL_RS20470	SMDB11_RS00600	b2762	6
3160	STM14_RS15775	ROD_RS14970	KPNIH1_RS21570	ECL_RS20475	SMDB11_RS00595	b2763	6
2983	STM14_RS15780	ROD_RS14965	KPNIH1_RS21575	ECL_RS20480	SMDB11_RS00590	b2764	6
3159	STM14_RS15785	ROD_RS14960	KPNIH1_RS21585	ECL_RS20485	SMDB11_RS00585	b2765	6
2928	STM14_RS15800	ROD_RS14935	KPNIH1_RS21605	ECL_RS20515	SMDB11_RS00535	b2779	6
3156	STM14_RS15805	ROD_RS14930	KPNIH1_RS21610	ECL_RS20520	SMDB11_RS00530	b2780	6
3155	STM14_RS15810	ROD_RS14925	KPNIH1_RS21615	ECL_RS20525	SMDB11_RS00525	b2781	6
2676	STM14_RS15825	ROD_RS14920	KPNIH1_RS21620	ECL_RS20530	SMDB11_RS00520	b2784	6
2535	STM14_RS15830	ROD_RS14915	KPNIH1_RS21625	ECL_RS20535	SMDB11_RS00515	b2785	6
3154	STM14_RS15835	ROD_RS14910	KPNIH1_RS21630	ECL_RS20540	SMDB11_RS00510	b2786	6
2797	STM14_RS15860	ROD_RS14880	KPNIH1_RS21655	ECL_RS20565	SMDB11_RS15785	b2790	6
3890	STM14_RS15870	ROD_RS14870	KPNIH1_RS21665	ECL_RS20575	SMDB11_RS15805	b2792	6
3891	STM14_RS15875	ROD_RS14000	KPNIH1_RS21670	ECL_RS20580	SMDB11_RS15815	b2793	6
2188	STM14_RS15880	ROD_RS14005	KPNIH1_RS21675	ECL_RS20585	SMDB11_RS15820	b2794	6
3892	STM14_RS15885	ROD_RS14010	KPNIH1_RS21680	ECL_RS20590	SMDB11_RS15825	b2795	6
3893	STM14_RS15900	ROD_RS14030	KPNIH1_RS21750	ECL_RS20605	SMDB11_RS15830	b2798	6
3894	STM14_RS15940	ROD_RS14085	KPNIH1_RS21795	ECL_RS20610	SMDB11_RS15835	b2806	6
3895	STM14_RS15945	ROD_RS14090	KPNIH1_RS21800	ECL_RS20615	SMDB11_RS15840	b2807	6
3091	STM14_RS15950	ROD_RS14095	KPNIH1_RS21805	ECL_RS20620	SMDB11_RS15845	b2808	6
194	STM14_RS15955	ROD_RS14100	KPNIH1_RS21810	ECL_RS20625	SMDB11_RS15850	b2809	6
1116	STM14_RS15960	ROD_RS14105	KPNIH1_RS21815	ECL_RS20630	SMDB11_RS15855	b2810	6
2746	STM14_RS15965	ROD_RS14110	KPNIH1_RS21820	ECL_RS20635	SMDB11_RS15860	b2811	6
3896	STM14_RS15975	ROD_RS14115	KPNIH1_RS21825	ECL_RS20640	SMDB11_RS15865	b2812	6
3897	STM14_RS15980	ROD_RS14120	KPNIH1_RS21830	ECL_RS20645	SMDB11_RS15870	b2813	6
991	STM14_RS15995	ROD_RS14140	KPNIH1_RS22070	ECL_RS20665	SMDB11_RS15895	b2817	6
3898	STM14_RS16000	ROD_RS14150	KPNIH1_RS22075	ECL_RS20670	SMDB11_RS15900	b2818	6
3899	STM14_RS16005	ROD_RS14155	KPNIH1_RS22085	ECL_RS20675	SMDB11_RS15905	b2819	6
3900	STM14_RS16010	ROD_RS14160	KPNIH1_RS22090	ECL_RS20680	SMDB11_RS15910	b2820	6
3901	STM14_RS16015	ROD_RS14165	KPNIH1_RS22095	ECL_RS20685	SMDB11_RS15915	b2821	6
3902	STM14_RS16020	ROD_RS14170	KPNIH1_RS22100	ECL_RS20690	SMDB11_RS15920	b2822	6
3904	STM14_RS16050	ROD_RS14195	KPNIH1_RS31660	ECL_RS20715	SMDB11_RS15945	b2827	6
3905	STM14_RS16055	ROD_RS14200	KPNIH1_RS31665	ECL_RS20720	SMDB11_RS15950	b2828	6
2568	STM14_RS16060	ROD_RS14205	KPNIH1_RS22135	ECL_RS20725	SMDB11_RS15955	b2829	6
2409	STM14_RS16065	ROD_RS14210	KPNIH1_RS22140	ECL_RS20730	SMDB11_RS15960	b2830	6
3906	STM14_RS16075	ROD_RS14220	KPNIH1_RS22150	ECL_RS20735	SMDB11_RS15965	b2831	6
196	STM14_RS16085	ROD_RS14230	KPNIH1_RS22160	ECL_RS20740	SMDB11_RS15975	b2833	6
2325	STM14_RS16090	ROD_RS14235	KPNIH1_RS22165	ECL_RS20745	SMDB11_RS15980	b2834	6
3907	STM14_RS16095	ROD_RS14240	KPNIH1_RS22170	ECL_RS20750	SMDB11_RS15985	b2835	6
2246	STM14_RS16100	ROD_RS14245	KPNIH1_RS22175	ECL_RS20755	SMDB11_RS15990	b2836	6
106	STM14_RS16105	ROD_RS14250	KPNIH1_RS22185	ECL_RS20760	SMDB11_RS16020	b2837	6
3052	STM14_RS16115	ROD_RS14255	KPNIH1_RS22215	ECL_RS20790	SMDB11_RS16035	b2838	6
4440	STM14_RS16120	ROD_RS14260	KPNIH1_RS22220	ECL_RS20795	SMDB11_RS16040	b2839	6
1767	STM14_RS16250	ROD_RS24340	KPNIH1_RS22575	ECL_RS21020	SMDB11_RS16250	b2890	6
2738	STM14_RS16255	ROD_RS24335	KPNIH1_RS22580	ECL_RS21025	SMDB11_RS16255	b2891	6
3911	STM14_RS16260	ROD_RS24330	KPNIH1_RS22585	ECL_RS21030	SMDB11_RS16270	b2892	6
2799	STM14_RS16265	ROD_RS24325	KPNIH1_RS22590	ECL_RS21035	SMDB11_RS16275	b2893	6
1062	STM14_RS16270	ROD_RS24320	KPNIH1_RS22595	ECL_RS21040	SMDB11_RS16280	b2894	6
2702	STM14_RS16275	ROD_RS24315	KPNIH1_RS22600	ECL_RS21045	SMDB11_RS16285	b2895	6
3912	STM14_RS16280	ROD_RS24310	KPNIH1_RS22605	ECL_RS21050	SMDB11_RS16305	b2896	6
3913	STM14_RS16285	ROD_RS24305	KPNIH1_RS22610	ECL_RS21055	SMDB11_RS16310	b2897	6
3914	STM14_RS16295	ROD_RS24295	KPNIH1_RS22615	ECL_RS21060	SMDB11_RS16315	b2898	6
3915	STM14_RS16300	ROD_RS24290	KPNIH1_RS22620	ECL_RS21065	SMDB11_RS16325	b2899	6
3916	STM14_RS16320	ROD_RS24275	KPNIH1_RS22665	ECL_RS21085	SMDB11_RS16440	b2903	6
3917	STM14_RS16325	ROD_RS24270	KPNIH1_RS22670	ECL_RS21090	SMDB11_RS16445	b2904	6
3056	STM14_RS16330	ROD_RS24265	KPNIH1_RS22675	ECL_RS21095	SMDB11_RS16450	b2905	6
2446	STM14_RS16335	ROD_RS24260	KPNIH1_RS22680	ECL_RS21100	SMDB11_RS16455	b2906	6
2444	STM14_RS16340	ROD_RS24255	KPNIH1_RS22685	ECL_RS21105	SMDB11_RS16460	b2907	6
2447	STM14_RS16345	ROD_RS24250	KPNIH1_RS22690	ECL_RS21110	SMDB11_RS16465	b2908	6
3918	STM14_RS16350	ROD_RS24245	KPNIH1_RS22695	ECL_RS21115	SMDB11_RS16470	b2909	6
3919	STM14_RS16355	ROD_RS24240	KPNIH1_RS22700	ECL_RS21120	SMDB11_RS16475	b2910	6
3920	STM14_RS16360	ROD_RS24235	KPNIH1_RS22705	ECL_RS21130	SMDB11_RS16480	b2912	6
2316	STM14_RS16365	ROD_RS24220	KPNIH1_RS22710	ECL_RS21135	SMDB11_RS16485	b2913	6
3921	STM14_RS16370	ROD_RS24215	KPNIH1_RS22720	ECL_RS21140	SMDB11_RS16490	b2914	6
4439	STM14_RS16375	ROD_RS24210	KPNIH1_RS22725	ECL_RS21145	SMDB11_RS16495	b2916	6
3922	STM14_RS16385	ROD_RS24960	KPNIH1_RS22730	ECL_RS21150	SMDB11_RS16500	b2922	6
3923	STM14_RS16390	ROD_RS24955	KPNIH1_RS22735	ECL_RS21155	SMDB11_RS16505	b2923	6
2013	STM14_RS16395	ROD_RS24950	KPNIH1_RS22745	ECL_RS21160	SMDB11_RS16595	b2924	6
2467	STM14_RS16400	ROD_RS24915	KPNIH1_RS22750	ECL_RS21165	SMDB11_RS16605	b2925	6
3930	STM14_RS16405	ROD_RS24910	KPNIH1_RS22755	ECL_RS21170	SMDB11_RS16610	b2926	6
1858	STM14_RS16445	ROD_RS24830	KPNIH1_RS22770	ECL_RS21185	SMDB11_RS16690	b2936	6
2713	STM14_RS16450	ROD_RS24825	KPNIH1_RS22855	ECL_RS21275	SMDB11_RS16775	b2937	6
3931	STM14_RS16495	ROD_RS24820	KPNIH1_RS22860	ECL_RS21280	SMDB11_RS16815	b2938	6
3932	STM14_RS16510	ROD_RS24805	KPNIH1_RS22870	ECL_RS21300	SMDB11_RS16820	b2942	6
3949	STM14_RS16520	ROD_RS24780	KPNIH1_RS22880	ECL_RS21310	SMDB11_RS17025	b2944	6
3950	STM14_RS16525	ROD_RS24775	KPNIH1_RS22885	ECL_RS21315	SMDB11_RS17030	b2945	6
3951	STM14_RS16530	ROD_RS24770	KPNIH1_RS22890	ECL_RS21320	SMDB11_RS17035	b2946	6
3952	STM14_RS16535	ROD_RS24765	KPNIH1_RS22895	ECL_RS21325	SMDB11_RS17040	b2947	6
3953	STM14_RS16540	ROD_RS24760	KPNIH1_RS22900	ECL_RS21330	SMDB11_RS17045	b2948	6
3954	STM14_RS16545	ROD_RS24755	KPNIH1_RS22905	ECL_RS21335	SMDB11_RS17050	b2949	6
3955	STM14_RS16560	ROD_RS24745	KPNIH1_RS22925	ECL_RS21345	SMDB11_RS17060	b2951	6
3958	STM14_RS16565	ROD_RS24740	KPNIH1_RS22930	ECL_RS21350	SMDB11_RS17070	b2952	6
3959	STM14_RS16570	ROD_RS24735	KPNIH1_RS22935	ECL_RS21355	SMDB11_RS17075	b2953	6
3960	STM14_RS16575	ROD_RS24730	KPNIH1_RS22940	ECL_RS21360	SMDB11_RS17080	b2954	6
2653	STM14_RS16580	ROD_RS24725	KPNIH1_RS22945	ECL_RS21365	SMDB11_RS17085	b2955	6
3961	STM14_RS16595	ROD_RS24715	KPNIH1_RS22950	ECL_RS21375	SMDB11_RS17100	b2958	6
3962	STM14_RS16600	ROD_RS24710	KPNIH1_RS22955	ECL_RS21380	SMDB11_RS17110	b2959	6
3963	STM14_RS16605	ROD_RS24705	KPNIH1_RS22960	ECL_RS21385	SMDB11_RS17115	b2960	6
3964	STM14_RS16610	ROD_RS24700	KPNIH1_RS22965	ECL_RS21390	SMDB11_RS17120	b2961	6
3965	STM14_RS16615	ROD_RS24695	KPNIH1_RS22970	ECL_RS21395	SMDB11_RS17125	b2962	6
3966	STM14_RS16620	ROD_RS24690	KPNIH1_RS22975	ECL_RS21400	SMDB11_RS17130	b2963	6
3059	STM14_RS16860	ROD_RS17505	KPNIH1_RS23420	ECL_RS21590	SMDB11_RS17265	b3005	6
2627	STM14_RS16865	ROD_RS17510	KPNIH1_RS23425	ECL_RS21595	SMDB11_RS17270	b3006	6
1954	STM14_RS16875	ROD_RS17520	KPNIH1_RS23435	ECL_RS21600	SMDB11_RS17275	b3008	6
1075	STM14_RS16880	ROD_RS17525	KPNIH1_RS23440	ECL_RS21605	SMDB11_RS17280	b3009	6
2300	STM14_RS16890	ROD_RS17535	KPNIH1_RS23450	ECL_RS21615	SMDB11_RS17300	b3011	6
2559	STM14_RS16895	ROD_RS17540	KPNIH1_RS23455	ECL_RS21620	SMDB11_RS17305	b3012	6
2595	STM14_RS16935	ROD_RS17555	KPNIH1_RS23470	ECL_RS21635	SMDB11_RS17350	b3017	6
3967	STM14_RS16940	ROD_RS17560	KPNIH1_RS23475	ECL_RS21640	SMDB11_RS17355	b3018	6
2770	STM14_RS16945	ROD_RS17565	KPNIH1_RS23480	ECL_RS21645	SMDB11_RS17360	b3019	6
2393	STM14_RS16970	ROD_RS17585	KPNIH1_RS23505	ECL_RS21665	SMDB11_RS17365	b3028	6
3968	STM14_RS16975	ROD_RS17590	KPNIH1_RS23510	ECL_RS21670	SMDB11_RS17370	b3029	6
2802	STM14_RS16980	ROD_RS17620	KPNIH1_RS23515	ECL_RS21730	SMDB11_RS17380	b3030	6
3969	STM14_RS16985	ROD_RS17625	KPNIH1_RS23520	ECL_RS21735	SMDB11_RS17385	b3031	6
2961	STM14_RS16990	ROD_RS17630	KPNIH1_RS23525	ECL_RS21740	SMDB11_RS17390	b3032	6
3970	STM14_RS16995	ROD_RS17635	KPNIH1_RS23530	ECL_RS21745	SMDB11_RS17395	b3033	6
2589	STM14_RS17000	ROD_RS17640	KPNIH1_RS23535	ECL_RS21750	SMDB11_RS17400	b3034	6
2280	STM14_RS17005	ROD_RS17645	KPNIH1_RS23540	ECL_RS21755	SMDB11_RS17405	b3035	6
2970	STM14_RS17010	ROD_RS17650	KPNIH1_RS23545	ECL_RS21760	SMDB11_RS17435	b3037	6
1799	STM14_RS17015	ROD_RS17655	KPNIH1_RS23550	ECL_RS21765	SMDB11_RS17440	b3038	6
3971	STM14_RS17020	ROD_RS17660	KPNIH1_RS23555	ECL_RS21770	SMDB11_RS17445	b3039	6
3972	STM14_RS17050	ROD_RS17690	KPNIH1_RS23565	ECL_RS21820	SMDB11_RS17455	b3041	6
3973	STM14_RS17055	ROD_RS17695	KPNIH1_RS23570	ECL_RS21825	SMDB11_RS17460	b3042	6
4493	STM14_RS17075	ROD_RS17715	KPNIH1_RS23585	ECL_RS21830	SMDB11_RS17465	b3052	6
3974	STM14_RS17080	ROD_RS17720	KPNIH1_RS23590	ECL_RS21835	SMDB11_RS17470	b3053	6
3975	STM14_RS17085	ROD_RS17730	KPNIH1_RS23595	ECL_RS21840	SMDB11_RS17475	b3054	6
3976	STM14_RS17090	ROD_RS17735	KPNIH1_RS23600	ECL_RS21845	SMDB11_RS17480	b3055	6
2801	STM14_RS17095	ROD_RS17740	KPNIH1_RS23605	ECL_RS21850	SMDB11_RS17485	b3056	6
3977	STM14_RS17100	ROD_RS17750	KPNIH1_RS23610	ECL_RS21855	SMDB11_RS17490	b3057	6
2855	STM14_RS17105	ROD_RS17755	KPNIH1_RS23615	ECL_RS21860	SMDB11_RS17495	b3058	6
3978	STM14_RS17110	ROD_RS17760	KPNIH1_RS23620	ECL_RS21865	SMDB11_RS17500	b3059	6
3979	STM14_RS17115	ROD_RS17820	KPNIH1_RS23675	ECL_RS21920	SMDB11_RS17505	b3064	6
3980	STM14_RS17120	ROD_RS17825	KPNIH1_RS23680	ECL_RS21925	SMDB11_RS24350	b3065	6
3981	STM14_RS17125	ROD_RS17830	KPNIH1_RS23685	ECL_RS21930	SMDB11_RS17510	b3066	6
3982	STM14_RS17130	ROD_RS17835	KPNIH1_RS23690	ECL_RS21935	SMDB11_RS17515	b3067	6
3983	STM14_RS17135	ROD_RS17840	KPNIH1_RS23695	ECL_RS21940	SMDB11_RS17525	b3068	6
3986	STM14_RS17175	ROD_RS23705	KPNIH1_RS23885	ECL_RS22370	SMDB11_RS17605	b3084	6
3987	STM14_RS17180	ROD_RS23700	KPNIH1_RS23900	ECL_RS22375	SMDB11_RS17610	b3085	6
1245	STM14_RS17190	ROD_RS23695	KPNIH1_RS23905	ECL_RS22380	SMDB11_RS17615	b3087	6
2971	STM14_RS17195	ROD_RS23690	KPNIH1_RS23910	ECL_RS22385	SMDB11_RS17625	b3088	6
2375	STM14_RS17200	ROD_RS23685	KPNIH1_RS23915	ECL_RS22390	SMDB11_RS17630	b3089	6
1076	STM14_RS17205	ROD_RS23655	KPNIH1_RS23945	ECL_RS22415	SMDB11_RS17660	b3095	6
3060	STM14_RS17215	ROD_RS23645	KPNIH1_RS23955	ECL_RS22425	SMDB11_RS17670	b3097	6
478	STM14_RS17220	ROD_RS23640	KPNIH1_RS23960	ECL_RS22430	SMDB11_RS17675	b3098	6
3988	STM14_RS17225	ROD_RS23635	KPNIH1_RS23965	ECL_RS22435	SMDB11_RS17680	b3099	6
3989	STM14_RS17230	ROD_RS23630	KPNIH1_RS23970	ECL_RS22440	SMDB11_RS17685	b3100	6
2879	STM14_RS17235	ROD_RS23625	KPNIH1_RS23975	ECL_RS22445	SMDB11_RS17690	b3101	6
2657	STM14_RS17250	ROD_RS23555	KPNIH1_RS23990	ECL_RS22460	SMDB11_RS17700	b3105	6
2544	STM14_RS17255	ROD_RS23550	KPNIH1_RS23995	ECL_RS22465	SMDB11_RS17705	b3106	6
3990	STM14_RS17360	ROD_RS23165	KPNIH1_RS24120	ECL_RS22575	SMDB11_RS17710	b3146	6
2684	STM14_RS17375	ROD_RS23150	KPNIH1_RS24135	ECL_RS22590	SMDB11_RS17725	b3149	6
2805	STM14_RS17380	ROD_RS23145	KPNIH1_RS24140	ECL_RS22595	SMDB11_RS17730	b3150	6
3001	STM14_RS17385	ROD_RS23135	KPNIH1_RS24150	ECL_RS22605	SMDB11_RS22870	b3152	6
4343	STM14_RS17395	ROD_RS23125	KPNIH1_RS24160	ECL_RS22615	SMDB11_RS22865	b3154	6
4342	STM14_RS17400	ROD_RS23120	KPNIH1_RS24165	ECL_RS22620	SMDB11_RS22850	b3155	6
2938	STM14_RS17405	ROD_RS23115	KPNIH1_RS24170	ECL_RS22625	SMDB11_RS22845	b3156	6
4341	STM14_RS17410	ROD_RS23110	KPNIH1_RS24175	ECL_RS22630	SMDB11_RS22840	b3157	6
2573	STM14_RS17415	ROD_RS23105	KPNIH1_RS24180	ECL_RS22635	SMDB11_RS22835	b3158	6
4340	STM14_RS17420	ROD_RS23100	KPNIH1_RS24185	ECL_RS22640	SMDB11_RS22830	b3159	6
2902	STM14_RS17425	ROD_RS23095	KPNIH1_RS24190	ECL_RS22645	SMDB11_RS22720	b3160	6
2331	STM14_RS17445	ROD_RS23085	KPNIH1_RS24200	ECL_RS22655	SMDB11_RS22705	b3162	6
4335	STM14_RS17450	ROD_RS23080	KPNIH1_RS24205	ECL_RS22665	SMDB11_RS22700	b3163	6
4334	STM14_RS17455	ROD_RS23075	KPNIH1_RS24210	ECL_RS22670	SMDB11_RS22695	b3164	6
4333	STM14_RS17460	ROD_RS23070	KPNIH1_RS24220	ECL_RS22675	SMDB11_RS22690	b3165	6
4332	STM14_RS17465	ROD_RS23065	KPNIH1_RS24225	ECL_RS22680	SMDB11_RS22685	b3166	6
4331	STM14_RS17470	ROD_RS23060	KPNIH1_RS24230	ECL_RS22685	SMDB11_RS22680	b3167	6
4330	STM14_RS17475	ROD_RS23055	KPNIH1_RS24235	ECL_RS22690	SMDB11_RS22675	b3168	6
4329	STM14_RS17480	ROD_RS23050	KPNIH1_RS24240	ECL_RS22695	SMDB11_RS22670	b3169	6
4328	STM14_RS17485	ROD_RS23045	KPNIH1_RS24245	ECL_RS22700	SMDB11_RS22665	b3170	6
4327	STM14_RS17510	ROD_RS23020	KPNIH1_RS24285	ECL_RS22720	SMDB11_RS22650	b3175	6
2630	STM14_RS17515	ROD_RS22955	KPNIH1_RS24290	ECL_RS22725	SMDB11_RS22645	b3176	6
2909	STM14_RS17520	ROD_RS22950	KPNIH1_RS24295	ECL_RS22730	SMDB11_RS22640	b3177	6
4326	STM14_RS17530	ROD_RS22945	KPNIH1_RS24300	ECL_RS22735	SMDB11_RS22635	b3178	6
4325	STM14_RS17535	ROD_RS22940	KPNIH1_RS24305	ECL_RS22740	SMDB11_RS22630	b3179	6
4324	STM14_RS17540	ROD_RS22935	KPNIH1_RS24310	ECL_RS22745	SMDB11_RS22625	b3180	6
2809	STM14_RS17545	ROD_RS22930	KPNIH1_RS24315	ECL_RS22750	SMDB11_RS22620	b3181	6
2994	STM14_RS17555	ROD_RS22920	KPNIH1_RS24320	ECL_RS22755	SMDB11_RS22615	b3182	6
4323	STM14_RS17560	ROD_RS22910	KPNIH1_RS24325	ECL_RS22770	SMDB11_RS22600	b3183	6
4322	STM14_RS17565	ROD_RS22905	KPNIH1_RS24330	ECL_RS22775	SMDB11_RS22595	b3184	6
4321	STM14_RS17570	ROD_RS22900	KPNIH1_RS24335	ECL_RS22780	SMDB11_RS22590	b3185	6
4320	STM14_RS17575	ROD_RS22895	KPNIH1_RS24340	ECL_RS22785	SMDB11_RS22585	b3186	6
2687	STM14_RS17580	ROD_RS22890	KPNIH1_RS24345	ECL_RS22790	SMDB11_RS22580	b3187	6
1037	STM14_RS17585	ROD_RS22885	KPNIH1_RS24350	ECL_RS22795	SMDB11_RS22570	b3188	6
2720	STM14_RS17590	ROD_RS22880	KPNIH1_RS24355	ECL_RS22800	SMDB11_RS17810	b3189	6
4001	STM14_RS17595	ROD_RS22875	KPNIH1_RS24360	ECL_RS22805	SMDB11_RS17815	b3190	6
4002	STM14_RS17600	ROD_RS22870	KPNIH1_RS24365	ECL_RS22810	SMDB11_RS17820	b3191	6
4003	STM14_RS17605	ROD_RS22865	KPNIH1_RS24370	ECL_RS22815	SMDB11_RS17825	b3192	6
4004	STM14_RS17610	ROD_RS22860	KPNIH1_RS24375	ECL_RS22820	SMDB11_RS17830	b3193	6
4005	STM14_RS17615	ROD_RS22855	KPNIH1_RS24380	ECL_RS22825	SMDB11_RS17835	b3194	6
4427	STM14_RS17620	ROD_RS22850	KPNIH1_RS24385	ECL_RS22830	SMDB11_RS17840	b3195	6
4006	STM14_RS17625	ROD_RS22845	KPNIH1_RS24390	ECL_RS22835	SMDB11_RS17845	b3196	6
4007	STM14_RS17635	ROD_RS22835	KPNIH1_RS24400	ECL_RS22845	SMDB11_RS17855	b3198	6
4008	STM14_RS17640	ROD_RS22830	KPNIH1_RS24405	ECL_RS22850	SMDB11_RS17860	b3199	6
4009	STM14_RS17645	ROD_RS22825	KPNIH1_RS24410	ECL_RS22855	SMDB11_RS17865	b3200	6
4429	STM14_RS17650	ROD_RS22820	KPNIH1_RS24415	ECL_RS22860	SMDB11_RS17870	b3201	6
4010	STM14_RS17655	ROD_RS22815	KPNIH1_RS24420	ECL_RS22865	SMDB11_RS17875	b3202	6
2678	STM14_RS17660	ROD_RS22810	KPNIH1_RS24425	ECL_RS22870	SMDB11_RS17880	b3203	6
2422	STM14_RS17665	ROD_RS22805	KPNIH1_RS24430	ECL_RS22875	SMDB11_RS17885	b3204	6
4011	STM14_RS17670	ROD_RS22800	KPNIH1_RS24435	ECL_RS22880	SMDB11_RS17890	b3205	6
4012	STM14_RS17675	ROD_RS22795	KPNIH1_RS24440	ECL_RS22885	SMDB11_RS17895	b3206	6
3992	STM14_RS17685	ROD_RS22785	KPNIH1_RS24445	ECL_RS22890	SMDB11_RS17735	b3208	6
3993	STM14_RS17690	ROD_RS22780	KPNIH1_RS24450	ECL_RS22895	SMDB11_RS17740	b3209	6
3994	STM14_RS17695	ROD_RS22775	KPNIH1_RS24455	ECL_RS22900	SMDB11_RS17745	b3210	6
3995	STM14_RS17700	ROD_RS22755	KPNIH1_RS24480	ECL_RS22950	SMDB11_RS17750	b3211	6
3996	STM14_RS17710	ROD_RS22750	KPNIH1_RS24485	ECL_RS22955	SMDB11_RS17755	b3212	6
1027	STM14_RS17715	ROD_RS22745	KPNIH1_RS24490	ECL_RS22960	SMDB11_RS17760	b3213	6
3997	STM14_RS17765	ROD_RS22700	KPNIH1_RS24500	ECL_RS22985	SMDB11_RS17770	b3228	6
2218	STM14_RS17770	ROD_RS22695	KPNIH1_RS24505	ECL_RS22990	SMDB11_RS17775	b3229	6
3998	STM14_RS17780	ROD_RS22690	KPNIH1_RS24510	ECL_RS22995	SMDB11_RS17780	b3230	6
3999	STM14_RS17785	ROD_RS22685	KPNIH1_RS24515	ECL_RS23000	SMDB11_RS17785	b3231	6
3061	STM14_RS17790	ROD_RS22680	KPNIH1_RS24520	ECL_RS23005	SMDB11_RS17790	b3232	6
4000	STM14_RS17795	ROD_RS22675	KPNIH1_RS24525	ECL_RS23010	SMDB11_RS17795	b3233	6
1121	STM14_RS17800	ROD_RS22670	KPNIH1_RS24530	ECL_RS23015	SMDB11_RS17800	b3234	6
2533	STM14_RS17805	ROD_RS22665	KPNIH1_RS24535	ECL_RS23020	SMDB11_RS17805	b3235	6
1418	STM14_RS17865	ROD_RS22650	KPNIH1_RS24550	ECL_RS23035	SMDB11_RS22550	b3238	6
4017	STM14_RS17875	ROD_RS22620	KPNIH1_RS24560	ECL_RS23045	SMDB11_RS17990	b3239	6
2850	STM14_RS17880	ROD_RS22610	KPNIH1_RS24565	ECL_RS23055	SMDB11_RS18000	b3240	6
5	STM14_RS17885	ROD_RS22605	KPNIH1_RS24570	ECL_RS23060	SMDB11_RS18005	b3241	6
4018	STM14_RS17890	ROD_RS22600	KPNIH1_RS24575	ECL_RS23065	SMDB11_RS18010	b3242	6
4445	STM14_RS17895	ROD_RS22595	KPNIH1_RS24580	ECL_RS23070	SMDB11_RS18015	b3243	6
2808	STM14_RS17900	ROD_RS22590	KPNIH1_RS24585	ECL_RS23075	SMDB11_RS18135	b3244	6
4019	STM14_RS17905	ROD_RS22585	KPNIH1_RS24590	ECL_RS23080	SMDB11_RS18145	b4472	6
2729	STM14_RS17915	ROD_RS22575	KPNIH1_RS24600	ECL_RS23090	SMDB11_RS18155	b3248	6
4020	STM14_RS17920	ROD_RS22570	KPNIH1_RS24605	ECL_RS23095	SMDB11_RS18160	b3249	6
4021	STM14_RS17925	ROD_RS22565	KPNIH1_RS24610	ECL_RS23100	SMDB11_RS18165	b3250	6
2389	STM14_RS17930	ROD_RS22560	KPNIH1_RS24615	ECL_RS23105	SMDB11_RS18170	b3251	6
2281	STM14_RS17940	ROD_RS22550	KPNIH1_RS24620	ECL_RS23110	SMDB11_RS18175	b3252	6
4024	STM14_RS17960	ROD_RS22530	KPNIH1_RS24645	ECL_RS23135	SMDB11_RS18200	b3255	6
4025	STM14_RS17965	ROD_RS22525	KPNIH1_RS24650	ECL_RS23140	SMDB11_RS18205	b3256	6
4026	STM14_RS17970	ROD_RS22520	KPNIH1_RS24655	ECL_RS23145	SMDB11_RS18210	b3257	6
2384	STM14_RS17975	ROD_RS22515	KPNIH1_RS24660	ECL_RS23150	SMDB11_RS18215	b3258	6
4027	STM14_RS17980	ROD_RS22510	KPNIH1_RS24665	ECL_RS23155	SMDB11_RS18220	b3259	6
2566	STM14_RS17985	ROD_RS22505	KPNIH1_RS24670	ECL_RS23160	SMDB11_RS18225	b3260	6
4028	STM14_RS17990	ROD_RS22500	KPNIH1_RS24675	ECL_RS23165	SMDB11_RS18230	b3261	6
2258	STM14_RS18060	ROD_RS22405	KPNIH1_RS24835	ECL_RS23250	SMDB11_RS18650	b3279	6
2606	STM14_RS18070	ROD_RS22395	KPNIH1_RS24845	ECL_RS23260	SMDB11_RS18655	b3281	6
2603	STM14_RS18075	ROD_RS22390	KPNIH1_RS24850	ECL_RS23265	SMDB11_RS18660	b3282	6
4047	STM14_RS18080	ROD_RS22385	KPNIH1_RS24855	ECL_RS23270	SMDB11_RS18665	b3283	6
4048	STM14_RS18085	ROD_RS22380	KPNIH1_RS24860	ECL_RS23275	SMDB11_RS18670	b3284	6
4049	STM14_RS18090	ROD_RS22375	KPNIH1_RS24865	ECL_RS23280	SMDB11_RS18675	b4473	6
4050	STM14_RS18095	ROD_RS22370	KPNIH1_RS24870	ECL_RS23285	SMDB11_RS18680	b3287	6
4051	STM14_RS18100	ROD_RS22365	KPNIH1_RS24875	ECL_RS23290	SMDB11_RS18685	b3288	6
2744	STM14_RS18105	ROD_RS22360	KPNIH1_RS24880	ECL_RS23295	SMDB11_RS18690	b3289	6
4052	STM14_RS18110	ROD_RS22355	KPNIH1_RS24885	ECL_RS23300	SMDB11_RS18695	b3290	6
4053	STM14_RS18115	ROD_RS22350	KPNIH1_RS24890	ECL_RS23305	SMDB11_RS18700	b3291	6
1085	STM14_RS18125	ROD_RS22340	KPNIH1_RS24895	ECL_RS23315	SMDB11_RS18710	b3292	6
4054	STM14_RS18130	ROD_RS22335	KPNIH1_RS24900	ECL_RS23320	SMDB11_RS18715	b3293	6
4055	STM14_RS18135	ROD_RS22330	KPNIH1_RS24905	ECL_RS23325	SMDB11_RS18720	b3294	6
4056	STM14_RS18140	ROD_RS22325	KPNIH1_RS24910	ECL_RS23330	SMDB11_RS18725	b3295	6
4057	STM14_RS18145	ROD_RS22320	KPNIH1_RS24915	ECL_RS23335	SMDB11_RS18730	b3296	6
4058	STM14_RS18150	ROD_RS22315	KPNIH1_RS24920	ECL_RS23340	SMDB11_RS18735	b3297	6
4059	STM14_RS18155	ROD_RS22310	KPNIH1_RS24925	ECL_RS23345	SMDB11_RS18740	b3298	6
4060	STM14_RS18160	ROD_RS22305	KPNIH1_RS30540	ECL_RS23350	SMDB11_RS24365	b3299	6
4061	STM14_RS18165	ROD_RS22300	KPNIH1_RS24930	ECL_RS23355	SMDB11_RS18745	b3300	6
4062	STM14_RS18170	ROD_RS22295	KPNIH1_RS24935	ECL_RS23360	SMDB11_RS18750	b3301	6
4063	STM14_RS18175	ROD_RS22290	KPNIH1_RS24940	ECL_RS23365	SMDB11_RS24370	b3302	6
4064	STM14_RS18180	ROD_RS22285	KPNIH1_RS24945	ECL_RS23370	SMDB11_RS18755	b3303	6
4065	STM14_RS18185	ROD_RS22280	KPNIH1_RS24950	ECL_RS23375	SMDB11_RS18760	b3304	6
4066	STM14_RS18190	ROD_RS22275	KPNIH1_RS24955	ECL_RS23380	SMDB11_RS18765	b3305	6
4067	STM14_RS18195	ROD_RS22270	KPNIH1_RS24960	ECL_RS23385	SMDB11_RS18770	b3306	6
4068	STM14_RS18200	ROD_RS22265	KPNIH1_RS24965	ECL_RS23390	SMDB11_RS18775	b3307	6
4069	STM14_RS18205	ROD_RS22260	KPNIH1_RS24970	ECL_RS23395	SMDB11_RS18780	b3308	6
4070	STM14_RS18210	ROD_RS22255	KPNIH1_RS24975	ECL_RS23400	SMDB11_RS18785	b3309	6
4071	STM14_RS18215	ROD_RS22250	KPNIH1_RS24980	ECL_RS23405	SMDB11_RS18790	b3310	6
4072	STM14_RS18220	ROD_RS22245	KPNIH1_RS24985	ECL_RS23410	SMDB11_RS18795	b3311	6
4073	STM14_RS18225	ROD_RS22240	KPNIH1_RS24990	ECL_RS23415	SMDB11_RS18800	b3312	6
4074	STM14_RS18230	ROD_RS22235	KPNIH1_RS24995	ECL_RS23420	SMDB11_RS18805	b3313	6
4075	STM14_RS18235	ROD_RS22230	KPNIH1_RS25000	ECL_RS23425	SMDB11_RS18810	b3314	6
4076	STM14_RS18240	ROD_RS22225	KPNIH1_RS25005	ECL_RS23430	SMDB11_RS18815	b3315	6
4079	STM14_RS18250	ROD_RS22215	KPNIH1_RS25015	ECL_RS23440	SMDB11_RS18825	b3317	6
4080	STM14_RS18255	ROD_RS22210	KPNIH1_RS25020	ECL_RS23445	SMDB11_RS18830	b3318	6
4081	STM14_RS18260	ROD_RS22205	KPNIH1_RS25025	ECL_RS23450	SMDB11_RS18835	b3319	6
4082	STM14_RS18265	ROD_RS22200	KPNIH1_RS25030	ECL_RS23455	SMDB11_RS18840	b3320	6
4083	STM14_RS18270	ROD_RS22195	KPNIH1_RS25035	ECL_RS23460	SMDB11_RS18845	b3321	6
4084	STM14_RS18280	ROD_RS22120	KPNIH1_RS25045	ECL_RS23470	SMDB11_RS18850	b3336	6
4085	STM14_RS18285	ROD_RS22115	KPNIH1_RS25050	ECL_RS23475	SMDB11_RS24375	b3337	6
1655	STM14_RS18295	ROD_RS22085	KPNIH1_RS25060	ECL_RS23490	SMDB11_RS18860	b3340	6
4086	STM14_RS18300	ROD_RS22080	KPNIH1_RS25065	ECL_RS23495	SMDB11_RS18865	b3341	6
4087	STM14_RS18305	ROD_RS22075	KPNIH1_RS25070	ECL_RS23500	SMDB11_RS24380	b3342	6
4088	STM14_RS18310	ROD_RS22070	KPNIH1_RS25075	ECL_RS23505	SMDB11_RS18875	b3343	6
4089	STM14_RS18315	ROD_RS22065	KPNIH1_RS25080	ECL_RS23510	SMDB11_RS18880	b3344	6
4090	STM14_RS18320	ROD_RS22060	KPNIH1_RS25085	ECL_RS23515	SMDB11_RS18885	b3345	6
3019	STM14_RS18325	ROD_RS22055	KPNIH1_RS25090	ECL_RS23520	SMDB11_RS18890	b3346	6
2654	STM14_RS18330	ROD_RS22050	KPNIH1_RS25095	ECL_RS23525	SMDB11_RS18895	b3347	6
4091	STM14_RS18335	ROD_RS22045	KPNIH1_RS25100	ECL_RS23530	SMDB11_RS18900	b3348	6
2661	STM14_RS18340	ROD_RS22040	KPNIH1_RS25105	ECL_RS23535	SMDB11_RS18920	b3349	6
4092	STM14_RS18345	ROD_RS22035	KPNIH1_RS25110	ECL_RS23540	SMDB11_RS18925	b4551	6
1118	STM14_RS18350	ROD_RS22030	KPNIH1_RS25115	ECL_RS23545	SMDB11_RS18930	b3350	6
697	STM14_RS18355	ROD_RS22025	KPNIH1_RS25120	ECL_RS23550	SMDB11_RS18935	b3351	6
4431	STM14_RS18360	ROD_RS22020	KPNIH1_RS25125	ECL_RS23555	SMDB11_RS18940	b3352	6
4093	STM14_RS18375	ROD_RS21970	KPNIH1_RS25135	ECL_RS23605	SMDB11_RS18975	b3353	6
4095	STM14_RS18385	ROD_RS21960	KPNIH1_RS25145	ECL_RS23615	SMDB11_RS18985	b3355	6
4096	STM14_RS18390	ROD_RS21955	KPNIH1_RS25150	ECL_RS23625	SMDB11_RS18990	b3356	6
2640	STM14_RS18395	ROD_RS21950	KPNIH1_RS25155	ECL_RS23630	SMDB11_RS18995	b3357	6
2725	STM14_RS18400	ROD_RS21945	KPNIH1_RS25160	ECL_RS23635	SMDB11_RS19000	b3358	6
885	STM14_RS18405	ROD_RS21940	KPNIH1_RS25165	ECL_RS23640	SMDB11_RS19005	b3359	6
3021	STM14_RS18410	ROD_RS21935	KPNIH1_RS25170	ECL_RS23645	SMDB11_RS19010	b3360	6
2696	STM14_RS18425	ROD_RS21920	KPNIH1_RS25185	ECL_RS23655	SMDB11_RS19030	b3363	6
4097	STM14_RS18430	ROD_RS21915	KPNIH1_RS25190	ECL_RS23660	SMDB11_RS19050	b3364	6
1693	STM14_RS18435	ROD_RS21910	KPNIH1_RS25205	ECL_RS23670	SMDB11_RS19060	b3365	6
1673	STM14_RS18450	ROD_RS21895	KPNIH1_RS25215	ECL_RS23680	SMDB11_RS19075	b3368	6
2867	STM14_RS18470	ROD_RS21885	KPNIH1_RS25220	ECL_RS23690	SMDB11_RS19080	b3384	6
2305	STM14_RS18475	ROD_RS21880	KPNIH1_RS25225	ECL_RS23695	SMDB11_RS19085	b3385	6
2605	STM14_RS18480	ROD_RS21875	KPNIH1_RS25230	ECL_RS23700	SMDB11_RS19090	b3386	6
1540	STM14_RS18485	ROD_RS21870	KPNIH1_RS25235	ECL_RS23705	SMDB11_RS19095	b3387	6
4099	STM14_RS18495	ROD_RS21860	KPNIH1_RS25245	ECL_RS23715	SMDB11_RS19105	b3389	6
2685	STM14_RS18500	ROD_RS21855	KPNIH1_RS25250	ECL_RS23720	SMDB11_RS19110	b3390	6
4101	STM14_RS18530	ROD_RS21825	KPNIH1_RS25280	ECL_RS23750	SMDB11_RS19140	b3396	6
3064	STM14_RS18535	ROD_RS21820	KPNIH1_RS25285	ECL_RS23755	SMDB11_RS19145	b3397	6
4102	STM14_RS18540	ROD_RS21815	KPNIH1_RS25290	ECL_RS23760	SMDB11_RS19150	b3398	6
4103	STM14_RS18545	ROD_RS21810	KPNIH1_RS25295	ECL_RS23765	SMDB11_RS19155	b3399	6
4104	STM14_RS18550	ROD_RS21805	KPNIH1_RS25300	ECL_RS23770	SMDB11_RS19160	b3400	6
4105	STM14_RS18555	ROD_RS21800	KPNIH1_RS25305	ECL_RS23775	SMDB11_RS19165	b3401	6
1848	STM14_RS18565	ROD_RS21795	KPNIH1_RS25315	ECL_RS23785	SMDB11_RS19170	b3403	6
4484	STM14_RS18570	ROD_RS21790	KPNIH1_RS25320	ECL_RS23795	SMDB11_RS19185	b3404	6
482	STM14_RS18575	ROD_RS21785	KPNIH1_RS25325	ECL_RS23800	SMDB11_RS19190	b3405	6
2810	STM14_RS18580	ROD_RS21780	KPNIH1_RS25330	ECL_RS23805	SMDB11_RS19205	b3406	6
4106	STM14_RS18585	ROD_RS21775	KPNIH1_RS25335	ECL_RS23810	SMDB11_RS19210	b3407	6
4107	STM14_RS18590	ROD_RS21770	KPNIH1_RS25340	ECL_RS23815	SMDB11_RS19215	b3408	6
4108	STM14_RS18595	ROD_RS21765	KPNIH1_RS25345	ECL_RS23820	SMDB11_RS19220	b3409	6
4109	STM14_RS18600	ROD_RS21760	KPNIH1_RS25350	ECL_RS23825	SMDB11_RS19225	b3410	6
2293	STM14_RS18610	ROD_RS21750	KPNIH1_RS25360	ECL_RS23830	SMDB11_RS19235	b3412	6
4110	STM14_RS18615	ROD_RS21745	KPNIH1_RS25365	ECL_RS23835	SMDB11_RS19240	b3413	6
4111	STM14_RS18620	ROD_RS21740	KPNIH1_RS25370	ECL_RS23840	SMDB11_RS19245	b3414	6
4112	STM14_RS18630	ROD_RS21730	KPNIH1_RS25380	ECL_RS23850	SMDB11_RS19250	b3416	6
2812	STM14_RS18635	ROD_RS21725	KPNIH1_RS25385	ECL_RS23855	SMDB11_RS19255	b3417	6
3065	STM14_RS18640	ROD_RS21705	KPNIH1_RS25390	ECL_RS23860	SMDB11_RS19260	b3418	6
4113	STM14_RS18680	ROD_RS21695	KPNIH1_RS25400	ECL_RS23870	SMDB11_RS19270	b3424	6
2814	STM14_RS18685	ROD_RS21690	KPNIH1_RS25405	ECL_RS23875	SMDB11_RS19265	b3425	6
2816	STM14_RS18690	ROD_RS21685	KPNIH1_RS25410	ECL_RS23880	SMDB11_RS19280	b3426	6
2811	STM14_RS18730	ROD_RS21680	KPNIH1_RS25425	ECL_RS23885	SMDB11_RS19285	b3428	6
4114	STM14_RS18735	ROD_RS21675	KPNIH1_RS25430	ECL_RS23890	SMDB11_RS19290	b3429	6
4115	STM14_RS18740	ROD_RS21670	KPNIH1_RS25435	ECL_RS23895	SMDB11_RS19295	b3430	6
1676	STM14_RS18745	ROD_RS21665	KPNIH1_RS25440	ECL_RS23900	SMDB11_RS19300	b3431	6
4116	STM14_RS18750	ROD_RS21660	KPNIH1_RS25445	ECL_RS23905	SMDB11_RS19305	b3432	6
2972	STM14_RS18755	ROD_RS21655	KPNIH1_RS25450	ECL_RS23910	SMDB11_RS19310	b3433	6
2073	STM14_RS18765	ROD_RS21640	KPNIH1_RS25465	ECL_RS23930	SMDB11_RS19320	b3437	6
1646	STM14_RS18770	ROD_RS21635	KPNIH1_RS25470	ECL_RS23935	SMDB11_RS19330	b3438	6
2545	STM14_RS18775	ROD_RS21630	KPNIH1_RS25475	ECL_RS23940	SMDB11_RS19335	b3439	6
2244	STM14_RS18785	ROD_RS21620	KPNIH1_RS25490	ECL_RS23950	SMDB11_RS19340	b3441	6
2890	STM14_RS18820	ROD_RS21595	KPNIH1_RS25505	ECL_RS23965	SMDB11_RS21565	b3449	6
2882	STM14_RS18840	ROD_RS21575	KPNIH1_RS25525	ECL_RS23985	SMDB11_RS21545	b3453	6
1688	STM14_RS18865	ROD_RS21550	KPNIH1_RS25550	ECL_RS24000	SMDB11_RS21525	b3456	6
1542	STM14_RS18870	ROD_RS21545	KPNIH1_RS25555	ECL_RS24005	SMDB11_RS21520	b3457	6
815	STM14_RS18875	ROD_RS21530	KPNIH1_RS25560	ECL_RS24010	SMDB11_RS21515	b3458	6
4247	STM14_RS18880	ROD_RS21535	KPNIH1_RS25575	ECL_RS24015	SMDB11_RS21510	b3459	6
2504	STM14_RS18895	ROD_RS21510	KPNIH1_RS25600	ECL_RS24030	SMDB11_RS21495	b3461	6
4246	STM14_RS18900	ROD_RS21505	KPNIH1_RS25605	ECL_RS24035	SMDB11_RS21490	b3462	6
2523	STM14_RS18905	ROD_RS21500	KPNIH1_RS25610	ECL_RS24040	SMDB11_RS21485	b3463	6
4245	STM14_RS18915	ROD_RS21490	KPNIH1_RS25620	ECL_RS24050	SMDB11_RS21475	b3465	6
4244	STM14_RS18920	ROD_RS21485	KPNIH1_RS25625	ECL_RS24055	SMDB11_RS21470	b3466	6
4243	STM14_RS18925	ROD_RS21480	KPNIH1_RS25630	ECL_RS24060	SMDB11_RS21465	b3467	6
4242	STM14_RS18930	ROD_RS21475	KPNIH1_RS25635	ECL_RS24065	SMDB11_RS21460	b3468	6
2359	STM14_RS18935	ROD_RS21470	KPNIH1_RS25640	ECL_RS24070	SMDB11_RS21445	b3469	6
2612	STM14_RS18945	ROD_RS21440	KPNIH1_RS25645	ECL_RS24090	SMDB11_RS21440	b3470	6
4241	STM14_RS18950	ROD_RS21435	KPNIH1_RS25650	ECL_RS24095	SMDB11_RS21435	b3471	6
3071	STM14_RS18955	ROD_RS21430	KPNIH1_RS25655	ECL_RS24100	SMDB11_RS21425	b3472	6
4119	STM14_RS18995	ROD_RS21240	KPNIH1_RS25750	ECL_RS24430	SMDB11_RS19520	b3492	6
2095	STM14_RS19000	ROD_RS21235	KPNIH1_RS25755	ECL_RS24435	SMDB11_RS19525	b3493	6
4120	STM14_RS19005	ROD_RS21230	KPNIH1_RS25760	ECL_RS24440	SMDB11_RS19530	b3494	6
1009	STM14_RS19010	ROD_RS21225	KPNIH1_RS25765	ECL_RS24445	SMDB11_RS19545	b3495	6
4121	STM14_RS19020	ROD_RS21210	KPNIH1_RS25775	ECL_RS24450	SMDB11_RS19585	b3497	6
2756	STM14_RS19025	ROD_RS21205	KPNIH1_RS25780	ECL_RS24455	SMDB11_RS19590	b3498	6
4122	STM14_RS19035	ROD_RS21200	KPNIH1_RS25790	ECL_RS24460	SMDB11_RS19605	b3499	6
2386	STM14_RS19040	ROD_RS21195	KPNIH1_RS25795	ECL_RS24465	SMDB11_RS19610	b3500	6
4123	STM14_RS19095	ROD_RS21130	KPNIH1_RS25830	ECL_RS24505	SMDB11_RS19685	b3522	6
2276	STM14_RS19100	ROD_RS21125	KPNIH1_RS25835	ECL_RS24510	SMDB11_RS19690	b3523	6
4124	STM14_RS19105	ROD_RS21120	KPNIH1_RS25840	ECL_RS24515	SMDB11_RS19700	b3524	6
2222	STM14_RS19115	ROD_RS21110	KPNIH1_RS25850	ECL_RS24525	SMDB11_RS19710	b3526	6
4221	STM14_RS19120	ROD_RS21105	KPNIH1_RS25855	ECL_RS24530	SMDB11_RS21170	b3527	6
2373	STM14_RS19125	ROD_RS21100	KPNIH1_RS25860	ECL_RS24535	SMDB11_RS21165	b3528	6
630	STM14_RS19130	ROD_RS21095	KPNIH1_RS25865	ECL_RS24540	SMDB11_RS21160	b3529	6
4220	STM14_RS19135	ROD_RS21090	KPNIH1_RS25875	ECL_RS24545	SMDB11_RS21155	b3530	6
3073	STM14_RS19145	ROD_RS21080	KPNIH1_RS25885	ECL_RS24555	SMDB11_RS21145	b3532	6
2881	STM14_RS19150	ROD_RS21075	KPNIH1_RS25890	ECL_RS24560	SMDB11_RS21140	b3533	6
4219	STM14_RS19165	ROD_RS21060	KPNIH1_RS25905	ECL_RS24575	SMDB11_RS21125	b3536	6
4217	STM14_RS19175	ROD_RS21050	KPNIH1_RS25915	ECL_RS24585	SMDB11_RS21115	b3538	6
286	STM14_RS19210	ROD_RS21020	KPNIH1_RS25975	ECL_RS01105	SMDB11_RS21095	b3543	6
1459	STM14_RS19215	ROD_RS21015	KPNIH1_RS25980	ECL_RS01100	SMDB11_RS21090	b3544	6
953	STM14_RS19285	ROD_RS20970	KPNIH1_RS26030	ECL_RS01070	SMDB11_RS20745	b3550	6
2861	STM14_RS19295	ROD_RS20960	KPNIH1_RS26040	ECL_RS01060	SMDB11_RS20740	b3552	6
2317	STM14_RS19300	ROD_RS20955	KPNIH1_RS26070	ECL_RS01035	SMDB11_RS20715	b3553	6
3069	STM14_RS19305	ROD_RS20950	KPNIH1_RS26075	ECL_RS01025	SMDB11_RS20770	b3554	6
4210	STM14_RS19340	ROD_RS20920	KPNIH1_RS26110	ECL_RS01010	SMDB11_RS20765	b3559	6
4209	STM14_RS19345	ROD_RS20915	KPNIH1_RS26115	ECL_RS01005	SMDB11_RS20760	b3560	6
3072	STM14_RS19355	ROD_RS20905	KPNIH1_RS26125	ECL_RS00995	SMDB11_RS20885	b3561	6
4492	STM14_RS19395	ROD_RS20870	KPNIH1_RS26180	ECL_RS00940	SMDB11_RS20705	b3572	6
2428	STM14_RS19480	ROD_RS20825	KPNIH1_RS26190	ECL_RS00845	SMDB11_RS20865	b3590	6
4216	STM14_RS19485	ROD_RS20820	KPNIH1_RS26195	ECL_RS00840	SMDB11_RS20860	b3591	6
4215	STM14_RS19490	ROD_RS20815	KPNIH1_RS26200	ECL_RS00835	SMDB11_RS20855	b3592	6
3070	STM14_RS19495	ROD_RS20800	KPNIH1_RS26215	ECL_RS00820	SMDB11_RS20775	b3599	6
2399	STM14_RS19500	ROD_RS20795	KPNIH1_RS26220	ECL_RS00815	SMDB11_RS20780	b3600	6
4211	STM14_RS19505	ROD_RS20790	KPNIH1_RS26225	ECL_RS00810	SMDB11_RS20785	b3601	6
4148	STM14_RS19545	ROD_RS20760	KPNIH1_RS26255	ECL_RS00770	SMDB11_RS20045	b3606	6
2252	STM14_RS19565	ROD_RS20740	KPNIH1_RS26260	ECL_RS00765	SMDB11_RS20060	b3607	6
4149	STM14_RS19570	ROD_RS20735	KPNIH1_RS26265	ECL_RS00760	SMDB11_RS20065	b3608	6
4150	STM14_RS19575	ROD_RS20730	KPNIH1_RS26270	ECL_RS00755	SMDB11_RS20070	b3609	6
2554	STM14_RS19580	ROD_RS20725	KPNIH1_RS26275	ECL_RS00750	SMDB11_RS20075	b3610	6
2813	STM14_RS19585	ROD_RS20720	KPNIH1_RS26280	ECL_RS00745	SMDB11_RS20080	b3611	6
4151	STM14_RS19590	ROD_RS20715	KPNIH1_RS26285	ECL_RS00740	SMDB11_RS20085	b3612	6
4152	STM14_RS19595	ROD_RS20710	KPNIH1_RS26290	ECL_RS00735	SMDB11_RS20090	b3613	6
4153	STM14_RS19600	ROD_RS20705	KPNIH1_RS26295	ECL_RS00730	SMDB11_RS20095	b3614	6
2265	STM14_RS19610	ROD_RS20695	KPNIH1_RS26305	ECL_RS00700	SMDB11_RS20100	b3616	6
2598	STM14_RS19615	ROD_RS20690	KPNIH1_RS26310	ECL_RS00695	SMDB11_RS20105	b3617	6
2272	STM14_RS19620	ROD_RS20685	KPNIH1_RS26315	ECL_RS00690	SMDB11_RS20110	b3619	6
2472	STM14_RS19625	ROD_RS20680	KPNIH1_RS26320	ECL_RS00685	SMDB11_RS20115	b3620	6
2471	STM14_RS19630	ROD_RS20675	KPNIH1_RS26325	ECL_RS00680	SMDB11_RS20120	b3621	6
2482	STM14_RS19680	ROD_RS20625	KPNIH1_RS26355	ECL_RS00650	SMDB11_RS20155	b3631	6
4154	STM14_RS19690	ROD_RS20615	KPNIH1_RS26370	ECL_RS00635	SMDB11_RS20170	b3633	6
4155	STM14_RS19695	ROD_RS20610	KPNIH1_RS26380	ECL_RS00625	SMDB11_RS20180	b3634	6
2842	STM14_RS19700	ROD_RS20605	KPNIH1_RS26385	ECL_RS00620	SMDB11_RS20185	b3635	6
4156	STM14_RS19705	ROD_RS20595	KPNIH1_RS26390	ECL_RS00615	SMDB11_RS20190	b3636	6
4157	STM14_RS19710	ROD_RS20590	KPNIH1_RS26395	ECL_RS00610	SMDB11_RS24410	b3637	6
1342	STM14_RS19715	ROD_RS20585	KPNIH1_RS26400	ECL_RS00605	SMDB11_RS20195	b3638	6
4158	STM14_RS19720	ROD_RS20580	KPNIH1_RS26405	ECL_RS00600	SMDB11_RS20200	b3639	6
4159	STM14_RS19725	ROD_RS20575	KPNIH1_RS26410	ECL_RS00595	SMDB11_RS20205	b3640	6
4160	STM14_RS19730	ROD_RS20570	KPNIH1_RS26415	ECL_RS00590	SMDB11_RS20210	b3641	6
4161	STM14_RS19735	ROD_RS20565	KPNIH1_RS26420	ECL_RS00585	SMDB11_RS20215	b3642	6
4162	STM14_RS19740	ROD_RS20560	KPNIH1_RS26425	ECL_RS00580	SMDB11_RS20220	b3643	6
2880	STM14_RS19770	ROD_RS20540	KPNIH1_RS26495	ECL_RS00560	SMDB11_RS20250	b3648	6
4165	STM14_RS19775	ROD_RS20535	KPNIH1_RS26500	ECL_RS00555	SMDB11_RS20255	b3649	6
2675	STM14_RS19780	ROD_RS20530	KPNIH1_RS26505	ECL_RS00550	SMDB11_RS20260	b3650	6
2557	STM14_RS19785	ROD_RS20525	KPNIH1_RS26510	ECL_RS27535	SMDB11_RS20265	b3651	6
4166	STM14_RS19790	ROD_RS20520	KPNIH1_RS26515	ECL_RS00545	SMDB11_RS20270	b3652	6
4167	STM14_RS19800	ROD_RS20515	KPNIH1_RS26575	ECL_RS00540	SMDB11_RS20275	b3653	6
2492	STM14_RS19805	ROD_RS20510	KPNIH1_RS26585	ECL_RS00535	SMDB11_RS20280	b3654	6
4168	STM14_RS19810	ROD_RS20505	KPNIH1_RS26590	ECL_RS00530	SMDB11_RS20285	b3655	6
1622	STM14_RS20005	ROD_RS20170	KPNIH1_RS26895	ECL_RS00195	SMDB11_RS21075	b3667	6
2895	STM14_RS20010	ROD_RS20165	KPNIH1_RS26900	ECL_RS00190	SMDB11_RS21070	b3668	6
1709	STM14_RS20015	ROD_RS20160	KPNIH1_RS26905	ECL_RS00185	SMDB11_RS21065	b3669	6
2716	STM14_RS20105	ROD_RS20055	KPNIH1_RS26990	ECL_RS00085	SMDB11_RS20690	b3685	6
1150	STM14_RS20110	ROD_RS20045	KPNIH1_RS27000	ECL_RS00075	SMDB11_RS20680	b3686	6
2728	STM14_RS20120	ROD_RS20040	KPNIH1_RS27010	ECL_RS00070	SMDB11_RS20675	b3688	6
4208	STM14_RS20125	ROD_RS20035	KPNIH1_RS27015	ECL_RS00065	SMDB11_RS20670	b3689	6
2340	STM14_RS20230	ROD_RS20000	KPNIH1_RS27055	ECL_RS00035	SMDB11_RS20650	b3697	6
2803	STM14_RS20250	ROD_RS19995	KPNIH1_RS27060	ECL_RS00020	SMDB11_RS20645	b3699	6
4207	STM14_RS20255	ROD_RS19990	KPNIH1_RS27065	ECL_RS00015	SMDB11_RS20640	b3700	6
4206	STM14_RS20260	ROD_RS19985	KPNIH1_RS27070	ECL_RS00010	SMDB11_RS20635	b3701	6
2789	STM14_RS20265	ROD_RS19980	KPNIH1_RS27075	ECL_RS00005	SMDB11_RS20630	b3702	6
4205	STM14_RS20270	ROD_RS19975	KPNIH1_RS27080	ECL_RS25775	SMDB11_RS24430	b3703	6
4204	STM14_RS20275	ROD_RS19970	KPNIH1_RS30620	ECL_RS25770	SMDB11_RS20625	b3704	6
4203	STM14_RS20280	ROD_RS19965	KPNIH1_RS27090	ECL_RS25765	SMDB11_RS24425	b4557	6
4202	STM14_RS20285	ROD_RS19960	KPNIH1_RS27095	ECL_RS25760	SMDB11_RS20620	b3705	6
4201	STM14_RS20290	ROD_RS19955	KPNIH1_RS27100	ECL_RS25755	SMDB11_RS20615	b3706	6
2848	STM14_RS20330	ROD_RS19940	KPNIH1_RS27125	ECL_RS25740	SMDB11_RS20600	b3713	6
1970	STM14_RS20335	ROD_RS19935	KPNIH1_RS27130	ECL_RS25735	SMDB11_RS20590	b3714	6
2304	STM14_RS20340	ROD_RS19930	KPNIH1_RS27140	ECL_RS25730	SMDB11_RS20580	b3715	6
4199	STM14_RS20345	ROD_RS19925	KPNIH1_RS27165	ECL_RS25725	SMDB11_RS20560	b3724	6
3089	STM14_RS20350	ROD_RS19920	KPNIH1_RS27170	ECL_RS25720	SMDB11_RS20555	b3725	6
4198	STM14_RS20355	ROD_RS19915	KPNIH1_RS27175	ECL_RS25715	SMDB11_RS20550	b3726	6
4197	STM14_RS20360	ROD_RS19910	KPNIH1_RS27180	ECL_RS25710	SMDB11_RS20545	b3727	6
4196	STM14_RS20365	ROD_RS19905	KPNIH1_RS27185	ECL_RS25705	SMDB11_RS20540	b3728	6
2493	STM14_RS20385	ROD_RS19895	KPNIH1_RS27190	ECL_RS25700	SMDB11_RS20535	b3729	6
4195	STM14_RS20390	ROD_RS19890	KPNIH1_RS27195	ECL_RS25695	SMDB11_RS20530	b3730	6
4194	STM14_RS20400	ROD_RS19885	KPNIH1_RS27215	ECL_RS25690	SMDB11_RS20525	b3731	6
2469	STM14_RS20405	ROD_RS19880	KPNIH1_RS27220	ECL_RS25685	SMDB11_RS20520	b3732	6
4193	STM14_RS20410	ROD_RS19875	KPNIH1_RS27225	ECL_RS25680	SMDB11_RS20515	b3733	6
2468	STM14_RS20415	ROD_RS19870	KPNIH1_RS27230	ECL_RS25675	SMDB11_RS20510	b3734	6
4192	STM14_RS20420	ROD_RS19865	KPNIH1_RS27235	ECL_RS25670	SMDB11_RS20505	b3735	6
4191	STM14_RS20425	ROD_RS19860	KPNIH1_RS27240	ECL_RS25665	SMDB11_RS20500	b3736	6
4190	STM14_RS20430	ROD_RS19855	KPNIH1_RS27245	ECL_RS25660	SMDB11_RS20495	b3737	6
4189	STM14_RS20435	ROD_RS19850	KPNIH1_RS27250	ECL_RS25655	SMDB11_RS20490	b3738	6
4188	STM14_RS20440	ROD_RS19845	KPNIH1_RS27255	ECL_RS25650	SMDB11_RS20485	b3739	6
4187	STM14_RS20445	ROD_RS19840	KPNIH1_RS27260	ECL_RS25645	SMDB11_RS20480	b3740	6
4186	STM14_RS20450	ROD_RS19835	KPNIH1_RS27265	ECL_RS25640	SMDB11_RS20475	b3741	6
2798	STM14_RS20455	ROD_RS19830	KPNIH1_RS00005	ECL_RS25635	SMDB11_RS20470	b3742	6
2380	STM14_RS20460	ROD_RS19825	KPNIH1_RS00010	ECL_RS25630	SMDB11_RS20465	b3743	6
4185	STM14_RS20465	ROD_RS19820	KPNIH1_RS00015	ECL_RS25625	SMDB11_RS20460	b3744	6
4184	STM14_RS20470	ROD_RS19815	KPNIH1_RS00020	ECL_RS25620	SMDB11_RS20455	b3745	6
4183	STM14_RS20475	ROD_RS19810	KPNIH1_RS00025	ECL_RS25615	SMDB11_RS20450	b3746	6
2134	STM14_RS20480	ROD_RS19805	KPNIH1_RS00030	ECL_RS25610	SMDB11_RS20445	b3747	6
4182	STM14_RS20485	ROD_RS19800	KPNIH1_RS00035	ECL_RS25605	SMDB11_RS20440	b3748	6
244	STM14_RS20490	ROD_RS19795	KPNIH1_RS00040	ECL_RS25600	SMDB11_RS20435	b3749	6
518	STM14_RS20495	ROD_RS19790	KPNIH1_RS00045	ECL_RS25595	SMDB11_RS20430	b3750	6
948	STM14_RS20500	ROD_RS19785	KPNIH1_RS00050	ECL_RS25590	SMDB11_RS20425	b3751	6
1422	STM14_RS20505	ROD_RS19780	KPNIH1_RS00055	ECL_RS25585	SMDB11_RS20420	b3752	6
1059	STM14_RS20510	ROD_RS19775	KPNIH1_RS00060	ECL_RS25580	SMDB11_RS20415	b3753	6
1087	STM14_RS20515	ROD_RS19770	KPNIH1_RS00065	ECL_RS25575	SMDB11_RS20410	b3754	6
2310	STM14_RS20520	ROD_RS19765	KPNIH1_RS00070	ECL_RS25570	SMDB11_RS20405	b3755	6
4447	STM14_RS20555	ROD_RS19730	KPNIH1_RS00605	ECL_RS25005	SMDB11_RS19785	b4480	6
4128	STM14_RS20560	ROD_RS19725	KPNIH1_RS00610	ECL_RS24995	SMDB11_RS19780	b3764	6
4127	STM14_RS20565	ROD_RS19720	KPNIH1_RS00615	ECL_RS24990	SMDB11_RS19775	b3765	6
2732	STM14_RS20585	ROD_RS19700	KPNIH1_RS00635	ECL_RS24965	SMDB11_RS19755	b3770	6
2585	STM14_RS20590	ROD_RS19695	KPNIH1_RS00640	ECL_RS24960	SMDB11_RS19750	b3771	6
2586	STM14_RS20595	ROD_RS19690	KPNIH1_RS00645	ECL_RS24955	SMDB11_RS19745	b3772	6
4448	STM14_RS20610	ROD_RS19685	KPNIH1_RS00650	ECL_RS24950	SMDB11_RS19725	b3773	6
4125	STM14_RS20615	ROD_RS19680	KPNIH1_RS00655	ECL_RS24945	SMDB11_RS19720	b3774	6
2193	STM14_RS20620	ROD_RS19675	KPNIH1_RS00660	ECL_RS24940	SMDB11_RS21175	b3775	6
2818	STM14_RS20630	ROD_RS19655	KPNIH1_RS00670	ECL_RS24935	SMDB11_RS21180	b3778	6
2791	STM14_RS20635	ROD_RS19650	KPNIH1_RS00690	ECL_RS24930	SMDB11_RS21185	b3779	6
2328	STM14_RS20640	ROD_RS19645	KPNIH1_RS00695	ECL_RS24925	SMDB11_RS21190	b3780	6
1103	STM14_RS20645	ROD_RS19640	KPNIH1_RS00700	ECL_RS24920	SMDB11_RS21195	b3781	6
4222	STM14_RS20650	ROD_RS19635	KPNIH1_RS00705	ECL_RS24915	SMDB11_RS21200	b3783	6
3030	STM14_RS20655	ROD_RS19630	KPNIH1_RS00710	ECL_RS24910	SMDB11_RS21205	b3784	6
2656	STM14_RS20660	ROD_RS19625	KPNIH1_RS00715	ECL_RS24905	SMDB11_RS21210	b3785	6
4223	STM14_RS20665	ROD_RS19620	KPNIH1_RS00720	ECL_RS24900	SMDB11_RS21215	b3786	6
2762	STM14_RS20670	ROD_RS19615	KPNIH1_RS00725	ECL_RS24895	SMDB11_RS21220	b3787	6
4224	STM14_RS20685	ROD_RS19600	KPNIH1_RS00740	ECL_RS24890	SMDB11_RS21235	b3790	6
1965	STM14_RS20690	ROD_RS19595	KPNIH1_RS00745	ECL_RS24885	SMDB11_RS21240	b3791	6
4225	STM14_RS20695	ROD_RS19590	KPNIH1_RS00750	ECL_RS24880	SMDB11_RS21245	b3792	6
3075	STM14_RS20700	ROD_RS19585	KPNIH1_RS00755	ECL_RS24875	SMDB11_RS21250	b4481	6
4226	STM14_RS20705	ROD_RS19580	KPNIH1_RS00760	ECL_RS24870	SMDB11_RS21255	b3793	6
4227	STM14_RS20710	ROD_RS19575	KPNIH1_RS00765	ECL_RS24865	SMDB11_RS21260	b3794	6
135	STM14_RS20715	ROD_RS19570	KPNIH1_RS00770	ECL_RS24860	SMDB11_RS21265	b3795	6
4228	STM14_RS20740	ROD_RS19545	KPNIH1_RS00800	ECL_RS24835	SMDB11_RS21290	b3802	6
4229	STM14_RS20745	ROD_RS19540	KPNIH1_RS00805	ECL_RS24830	SMDB11_RS21295	b3803	6
4230	STM14_RS20750	ROD_RS19535	KPNIH1_RS00810	ECL_RS24825	SMDB11_RS21300	b3804	6
4231	STM14_RS20755	ROD_RS19530	KPNIH1_RS00815	ECL_RS24820	SMDB11_RS21305	b3805	6
4232	STM14_RS20760	ROD_RS19525	KPNIH1_RS00825	ECL_RS24815	SMDB11_RS21310	b3806	6
4233	STM14_RS20780	ROD_RS19520	KPNIH1_RS00830	ECL_RS24810	SMDB11_RS21315	b3807	6
3000	STM14_RS20795	ROD_RS19510	KPNIH1_RS00840	ECL_RS24800	SMDB11_RS21325	b3809	6
4234	STM14_RS20800	ROD_RS19505	KPNIH1_RS00845	ECL_RS24795	SMDB11_RS21330	b3810	6
1061	STM14_RS20805	ROD_RS19500	KPNIH1_RS00850	ECL_RS24790	SMDB11_RS21335	b3811	6
4235	STM14_RS20810	ROD_RS19495	KPNIH1_RS00855	ECL_RS24785	SMDB11_RS21340	b3812	6
2817	STM14_RS20815	ROD_RS19490	KPNIH1_RS00860	ECL_RS24780	SMDB11_RS21345	b3813	6
3004	STM14_RS20820	ROD_RS19485	KPNIH1_RS00870	ECL_RS24775	SMDB11_RS21355	b3816	6
2955	STM14_RS20835	ROD_RS19475	KPNIH1_RS00875	ECL_RS24770	SMDB11_RS21360	b3819	6
4236	STM14_RS20840	ROD_RS19470	KPNIH1_RS00880	ECL_RS24765	SMDB11_RS21365	b3820	6
4237	STM14_RS20845	ROD_RS19465	KPNIH1_RS00885	ECL_RS24760	SMDB11_RS21370	b3821	6
2335	STM14_RS20850	ROD_RS19460	KPNIH1_RS00890	ECL_RS24755	SMDB11_RS21375	b3822	6
2271	STM14_RS20855	ROD_RS19455	KPNIH1_RS00895	ECL_RS24750	SMDB11_RS21380	b3823	6
2270	STM14_RS20860	ROD_RS19450	KPNIH1_RS00905	ECL_RS24745	SMDB11_RS21385	b3824	6
4238	STM14_RS20865	ROD_RS19445	KPNIH1_RS00910	ECL_RS24740	SMDB11_RS21390	b3825	6
1074	STM14_RS20870	ROD_RS19440	KPNIH1_RS00915	ECL_RS24735	SMDB11_RS21395	b3826	6
4248	STM14_RS20875	ROD_RS19435	KPNIH1_RS00920	ECL_RS24730	SMDB11_RS21580	b3827	6
4438	STM14_RS20880	ROD_RS19430	KPNIH1_RS00925	ECL_RS24725	SMDB11_RS21585	b3828	6
4249	STM14_RS20885	ROD_RS19425	KPNIH1_RS00930	ECL_RS24720	SMDB11_RS21590	b3829	6
3077	STM14_RS20895	ROD_RS19420	KPNIH1_RS00935	ECL_RS24715	SMDB11_RS21595	b3830	6
2819	STM14_RS20900	ROD_RS19415	KPNIH1_RS00940	ECL_RS24710	SMDB11_RS21600	b3831	6
4250	STM14_RS20905	ROD_RS19410	KPNIH1_RS00945	ECL_RS24705	SMDB11_RS21615	b3832	6
4251	STM14_RS20910	ROD_RS19405	KPNIH1_RS00950	ECL_RS24700	SMDB11_RS21620	b3833	6
4252	STM14_RS20915	ROD_RS19400	KPNIH1_RS00955	ECL_RS24695	SMDB11_RS21625	b3834	6
3028	STM14_RS20920	ROD_RS19395	KPNIH1_RS00960	ECL_RS24690	SMDB11_RS21630	b3835	6
1180	STM14_RS20925	ROD_RS19390	KPNIH1_RS00965	ECL_RS24685	SMDB11_RS21635	b3836	6
4253	STM14_RS20930	ROD_RS19385	KPNIH1_RS00970	ECL_RS24680	SMDB11_RS21640	b3838	6
4254	STM14_RS20935	ROD_RS19380	KPNIH1_RS00975	ECL_RS24675	SMDB11_RS21645	b3839	6
2515	STM14_RS20940	ROD_RS19375	KPNIH1_RS00980	ECL_RS24670	SMDB11_RS21650	b4483	6
4257	STM14_RS20945	ROD_RS19370	KPNIH1_RS00985	ECL_RS24665	SMDB11_RS21660	b3842	6
2644	STM14_RS20950	ROD_RS19365	KPNIH1_RS00995	ECL_RS24660	SMDB11_RS21670	b3843	6
2350	STM14_RS20955	ROD_RS19360	KPNIH1_RS01000	ECL_RS24655	SMDB11_RS21675	b3844	6
158	STM14_RS20965	ROD_RS19355	KPNIH1_RS01005	ECL_RS24650	SMDB11_RS21680	b3845	6
2513	STM14_RS20970	ROD_RS19350	KPNIH1_RS01010	ECL_RS24645	SMDB11_RS21685	b3846	6
2448	STM14_RS20975	ROD_RS19345	KPNIH1_RS01015	ECL_RS24640	SMDB11_RS21695	b3847	6
4258	STM14_RS20980	ROD_RS19340	KPNIH1_RS01020	ECL_RS24635	SMDB11_RS21700	b3848	6
2974	STM14_RS20985	ROD_RS19335	KPNIH1_RS01025	ECL_RS24630	SMDB11_RS21705	b3849	6
4259	STM14_RS20990	ROD_RS19330	KPNIH1_RS01030	ECL_RS24625	SMDB11_RS21710	b3850	6
4181	STM14_RS21020	ROD_RS19300	KPNIH1_RS00095	ECL_RS25545	SMDB11_RS20380	b3856	6
4180	STM14_RS21025	ROD_RS19295	KPNIH1_RS00100	ECL_RS25540	SMDB11_RS20375	b3857	6
4179	STM14_RS21030	ROD_RS19290	KPNIH1_RS00105	ECL_RS25535	SMDB11_RS20370	b3858	6
4178	STM14_RS21035	ROD_RS19285	KPNIH1_RS00110	ECL_RS25530	SMDB11_RS20365	b3859	6
2025	STM14_RS21040	ROD_RS19280	KPNIH1_RS00115	ECL_RS25525	SMDB11_RS20360	b3860	6
4177	STM14_RS21045	ROD_RS19275	KPNIH1_RS00120	ECL_RS25520	SMDB11_RS20355	b3862	6
4176	STM14_RS21055	ROD_RS19270	KPNIH1_RS00125	ECL_RS25515	SMDB11_RS20350	b3863	6
4175	STM14_RS21060	ROD_RS19265	KPNIH1_RS00130	ECL_RS25510	SMDB11_RS20345	b3865	6
4174	STM14_RS21070	ROD_RS19255	KPNIH1_RS00135	ECL_RS25505	SMDB11_RS20335	b3866	6
2652	STM14_RS21075	ROD_RS19250	KPNIH1_RS00140	ECL_RS25500	SMDB11_RS20330	b3867	6
2576	STM14_RS21080	ROD_RS19245	KPNIH1_RS00145	ECL_RS25490	SMDB11_RS20325	b3868	6
4483	STM14_RS21085	ROD_RS19240	KPNIH1_RS00150	ECL_RS25485	SMDB11_RS20320	b3869	6
2636	STM14_RS21090	ROD_RS19235	KPNIH1_RS00155	ECL_RS25480	SMDB11_RS20315	b3870	6
2794	STM14_RS21095	ROD_RS19230	KPNIH1_RS00165	ECL_RS25475	SMDB11_RS20310	b3871	6
4173	STM14_RS21180	ROD_RS19155	KPNIH1_RS00170	ECL_RS25425	SMDB11_RS20305	b3885	6
4172	STM14_RS21185	ROD_RS19150	KPNIH1_RS00175	ECL_RS25420	SMDB11_RS20300	b3886	6
4169	STM14_RS21195	ROD_RS19140	KPNIH1_RS00185	ECL_RS25410	SMDB11_RS20290	b3888	6
4214	STM14_RS21225	ROD_RS19110	KPNIH1_RS00205	ECL_RS25390	SMDB11_RS20845	b3891	6
2862	STM14_RS21230	ROD_RS19105	KPNIH1_RS00210	ECL_RS25385	SMDB11_RS20840	b3892	6
1416	STM14_RS21235	ROD_RS19100	KPNIH1_RS00215	ECL_RS25380	SMDB11_RS20835	b3893	6
1270	STM14_RS21240	ROD_RS19095	KPNIH1_RS00220	ECL_RS25375	SMDB11_RS20830	b3894	6
2750	STM14_RS21345	ROD_RS18985	KPNIH1_RS00365	ECL_RS25270	SMDB11_RS20820	b3908	6
2284	STM14_RS21360	ROD_RS18970	KPNIH1_RS00375	ECL_RS25260	SMDB11_RS20040	b3911	6
484	STM14_RS21365	ROD_RS18965	KPNIH1_RS00380	ECL_RS25255	SMDB11_RS20035	b3912	6
1193	STM14_RS21370	ROD_RS18960	KPNIH1_RS00385	ECL_RS25250	SMDB11_RS20030	b4484	6
2563	STM14_RS21375	ROD_RS18950	KPNIH1_RS00390	ECL_RS25245	SMDB11_RS20025	b3915	6
3068	STM14_RS21380	ROD_RS18945	KPNIH1_RS00395	ECL_RS25240	SMDB11_RS20020	b3916	6
2787	STM14_RS21385	ROD_RS18940	KPNIH1_RS26555	ECL_RS25235	SMDB11_RS20015	b3917	6
3067	STM14_RS21470	ROD_RS18915	KPNIH1_RS26540	ECL_RS25220	SMDB11_RS20010	b3919	6
4147	STM14_RS21475	ROD_RS18910	KPNIH1_RS26535	ECL_RS25215	SMDB11_RS20005	b3920	6
4146	STM14_RS21480	ROD_RS18905	KPNIH1_RS26530	ECL_RS25210	SMDB11_RS20000	b3921	6
2349	STM14_RS21485	ROD_RS18895	KPNIH1_RS26525	ECL_RS25205	SMDB11_RS19995	b3924	6
3066	STM14_RS21490	ROD_RS18890	KPNIH1_RS26520	ECL_RS25200	SMDB11_RS19980	b3925	6
1711	STM14_RS21495	ROD_RS18885	KPNIH1_RS26570	ECL_RS25195	SMDB11_RS19975	b3926	6
1504	STM14_RS21500	ROD_RS18880	KPNIH1_RS26565	ECL_RS25190	SMDB11_RS19970	b3927	6
4143	STM14_RS21510	ROD_RS18860	KPNIH1_RS00400	ECL_RS25180	SMDB11_RS19960	b3929	6
4142	STM14_RS21515	ROD_RS18855	KPNIH1_RS00405	ECL_RS25175	SMDB11_RS19955	b3930	6
4141	STM14_RS21520	ROD_RS18850	KPNIH1_RS00410	ECL_RS25170	SMDB11_RS19950	b3931	6
4140	STM14_RS21525	ROD_RS18845	KPNIH1_RS00415	ECL_RS25165	SMDB11_RS19945	b3932	6
2231	STM14_RS21535	ROD_RS18835	KPNIH1_RS00425	ECL_RS25155	SMDB11_RS19935	b3934	6
4139	STM14_RS21540	ROD_RS18830	KPNIH1_RS00435	ECL_RS25150	SMDB11_RS19930	b3935	6
2840	STM14_RS21545	ROD_RS18825	KPNIH1_RS00440	ECL_RS25145	SMDB11_RS24405	b3936	6
4138	STM14_RS21560	ROD_RS18805	KPNIH1_RS00445	ECL_RS25140	SMDB11_RS19925	b3938	6
2561	STM14_RS21565	ROD_RS18800	KPNIH1_RS00450	ECL_RS25135	SMDB11_RS19920	b3939	6
2526	STM14_RS21570	ROD_RS18795	KPNIH1_RS00455	ECL_RS25130	SMDB11_RS19915	b3940	6
4137	STM14_RS21595	ROD_RS18785	KPNIH1_RS00480	ECL_RS25125	SMDB11_RS19910	b3941	6
4136	STM14_RS21660	ROD_RS18725	KPNIH1_RS00510	ECL_RS25100	SMDB11_RS19905	b3956	6
2571	STM14_RS21665	ROD_RS18720	KPNIH1_RS00515	ECL_RS25095	SMDB11_RS19900	b3957	6
4135	STM14_RS21670	ROD_RS18715	KPNIH1_RS00520	ECL_RS25090	SMDB11_RS19895	b3958	6
4134	STM14_RS21675	ROD_RS18710	KPNIH1_RS00525	ECL_RS25085	SMDB11_RS19890	b3959	6
2973	STM14_RS21680	ROD_RS18705	KPNIH1_RS00530	ECL_RS25080	SMDB11_RS19880	b3960	6
4446	STM14_RS21685	ROD_RS18700	KPNIH1_RS00535	ECL_RS25075	SMDB11_RS19855	b3961	6
2385	STM14_RS21690	ROD_RS18695	KPNIH1_RS00540	ECL_RS25070	SMDB11_RS19850	b3962	6
4131	STM14_RS21695	ROD_RS18690	KPNIH1_RS00545	ECL_RS25065	SMDB11_RS19845	b3963	6
4130	STM14_RS21700	ROD_RS18685	KPNIH1_RS00550	ECL_RS25060	SMDB11_RS19840	b3964	6
2536	STM14_RS21705	ROD_RS18680	KPNIH1_RS00555	ECL_RS25055	SMDB11_RS19835	b3965	6
2405	STM14_RS21710	ROD_RS18675	KPNIH1_RS00560	ECL_RS25050	SMDB11_RS19830	b3966	6
4129	STM14_RS21715	ROD_RS18670	KPNIH1_RS00565	ECL_RS25045	SMDB11_RS19825	b3967	6
4260	STM14_RS21745	ROD_RS18640	KPNIH1_RS01060	ECL_RS24595	SMDB11_RS21735	b3972	6
4261	STM14_RS21750	ROD_RS18635	KPNIH1_RS01065	ECL_RS24590	SMDB11_RS21740	b3973	6
3078	STM14_RS21755	ROD_RS18630	KPNIH1_RS01070	ECL_RS01125	SMDB11_RS21745	b3974	6
1276	STM14_RS21785	ROD_RS18600	KPNIH1_RS01095	ECL_RS01150	SMDB11_RS21775	b3980	6
4262	STM14_RS21790	ROD_RS18595	KPNIH1_RS01100	ECL_RS01155	SMDB11_RS21780	b3981	6
4263	STM14_RS21795	ROD_RS18590	KPNIH1_RS01105	ECL_RS01160	SMDB11_RS21785	b3982	6
4264	STM14_RS21800	ROD_RS18585	KPNIH1_RS01110	ECL_RS01165	SMDB11_RS21790	b3983	6
4265	STM14_RS21805	ROD_RS18580	KPNIH1_RS01115	ECL_RS01170	SMDB11_RS21795	b3984	6
4266	STM14_RS21810	ROD_RS18575	KPNIH1_RS01120	ECL_RS01175	SMDB11_RS21800	b3985	6
4267	STM14_RS21815	ROD_RS18570	KPNIH1_RS01125	ECL_RS01180	SMDB11_RS21805	b3986	6
4268	STM14_RS21820	ROD_RS18565	KPNIH1_RS01130	ECL_RS01185	SMDB11_RS21810	b3987	6
4269	STM14_RS21825	ROD_RS18560	KPNIH1_RS01135	ECL_RS01190	SMDB11_RS21815	b3988	6
4270	STM14_RS21850	ROD_RS18555	KPNIH1_RS01165	ECL_RS01210	SMDB11_RS21840	b3990	6
4274	STM14_RS21875	ROD_RS18530	KPNIH1_RS01190	ECL_RS01235	SMDB11_RS21865	b3994	6
4275	STM14_RS21880	ROD_RS18525	KPNIH1_RS01195	ECL_RS01240	SMDB11_RS21870	b3995	6
4276	STM14_RS21885	ROD_RS18520	KPNIH1_RS01200	ECL_RS01245	SMDB11_RS21875	b3996	6
4277	STM14_RS21890	ROD_RS18515	KPNIH1_RS01205	ECL_RS01250	SMDB11_RS21880	b3997	6
4278	STM14_RS21895	ROD_RS18510	KPNIH1_RS01210	ECL_RS01255	SMDB11_RS21885	b3998	6
4279	STM14_RS21900	ROD_RS18505	KPNIH1_RS01215	ECL_RS01260	SMDB11_RS21890	b3999	6
1102	STM14_RS21905	ROD_RS18500	KPNIH1_RS01220	ECL_RS01265	SMDB11_RS21895	b4000	6
4280	STM14_RS21910	ROD_RS18495	KPNIH1_RS01225	ECL_RS01270	SMDB11_RS21900	b4001	6
4281	STM14_RS21930	ROD_RS18475	KPNIH1_RS01250	ECL_RS01275	SMDB11_RS21905	b4005	6
4282	STM14_RS21935	ROD_RS18470	KPNIH1_RS01255	ECL_RS01280	SMDB11_RS21910	b4006	6
4046	STM14_RS21970	ROD_RS18440	KPNIH1_RS01285	ECL_RS01300	SMDB11_RS18615	b4013	6
4045	STM14_RS21975	ROD_RS18435	KPNIH1_RS01290	ECL_RS01305	SMDB11_RS18610	b4014	6
2710	STM14_RS21980	ROD_RS18430	KPNIH1_RS01295	ECL_RS01310	SMDB11_RS18605	b4015	6
4044	STM14_RS21985	ROD_RS18425	KPNIH1_RS01300	ECL_RS01315	SMDB11_RS18600	b4016	6
2313	STM14_RS21995	ROD_RS18415	KPNIH1_RS01305	ECL_RS01320	SMDB11_RS18575	b4018	6
4043	STM14_RS22000	ROD_RS18410	KPNIH1_RS01310	ECL_RS01325	SMDB11_RS18570	b4019	6
2525	STM14_RS22165	ROD_RS18350	KPNIH1_RS01375	ECL_RS01355	SMDB11_RS18515	b4024	6
4040	STM14_RS22170	ROD_RS18345	KPNIH1_RS01380	ECL_RS01360	SMDB11_RS18505	b4025	6
4039	STM14_RS22195	ROD_RS18320	KPNIH1_RS01420	ECL_RS01390	SMDB11_RS18495	b4030	6
2462	STM14_RS22200	ROD_RS18285	KPNIH1_RS01425	ECL_RS01415	SMDB11_RS18490	b4032	6
4038	STM14_RS22205	ROD_RS18280	KPNIH1_RS01430	ECL_RS01420	SMDB11_RS18485	b4033	6
2639	STM14_RS22210	ROD_RS18275	KPNIH1_RS01435	ECL_RS01425	SMDB11_RS18480	b4034	6
207	STM14_RS22215	ROD_RS18270	KPNIH1_RS01440	ECL_RS01430	SMDB11_RS18470	b4035	6
2558	STM14_RS22220	ROD_RS18265	KPNIH1_RS01445	ECL_RS01435	SMDB11_RS18465	b4036	6
4037	STM14_RS22225	ROD_RS18260	KPNIH1_RS01450	ECL_RS01440	SMDB11_RS18460	b4037	6
4036	STM14_RS22230	ROD_RS18255	KPNIH1_RS01455	ECL_RS01445	SMDB11_RS18440	b4039	6
4035	STM14_RS22235	ROD_RS18250	KPNIH1_RS01460	ECL_RS01450	SMDB11_RS18435	b4040	6
4034	STM14_RS22240	ROD_RS18245	KPNIH1_RS01465	ECL_RS01455	SMDB11_RS18430	b4041	6
3039	STM14_RS22245	ROD_RS18240	KPNIH1_RS01470	ECL_RS01460	SMDB11_RS18425	b4042	6
2408	STM14_RS22250	ROD_RS18235	KPNIH1_RS01475	ECL_RS01465	SMDB11_RS18420	b4043	6
4033	STM14_RS22255	ROD_RS18230	KPNIH1_RS01480	ECL_RS01470	SMDB11_RS18415	b4044	6
3063	STM14_RS22265	ROD_RS18225	KPNIH1_RS01490	ECL_RS01475	SMDB11_RS18410	b4045	6
4032	STM14_RS22270	ROD_RS18220	KPNIH1_RS01495	ECL_RS01480	SMDB11_RS18405	b4046	6
2565	STM14_RS22280	ROD_RS17950	KPNIH1_RS01510	ECL_RS01495	SMDB11_RS18385	b4049	6
4031	STM14_RS22285	ROD_RS17945	KPNIH1_RS01515	ECL_RS01500	SMDB11_RS18380	b4050	6
2886	STM14_RS22290	ROD_RS17940	KPNIH1_RS01520	ECL_RS01505	SMDB11_RS18375	b4051	6
1515	STM14_RS22295	ROD_RS17935	KPNIH1_RS01525	ECL_RS01510	SMDB11_RS18370	b4052	6
2766	STM14_RS22300	ROD_RS17930	KPNIH1_RS01530	ECL_RS01515	SMDB11_RS18365	b4053	6
1791	STM14_RS22305	ROD_RS17925	KPNIH1_RS01535	ECL_RS01520	SMDB11_RS18350	b4054	6
4030	STM14_RS22315	ROD_RS17915	KPNIH1_RS01545	ECL_RS01530	SMDB11_RS18345	b4056	6
2860	STM14_RS22320	ROD_RS17910	KPNIH1_RS01550	ECL_RS01535	SMDB11_RS18340	b4057	6
4029	STM14_RS22335	ROD_RS17895	KPNIH1_RS01555	ECL_RS01540	SMDB11_RS18325	b4058	6
1385	STM14_RS22345	ROD_RS17885	KPNIH1_RS01560	ECL_RS01545	SMDB11_RS18320	b4059	6
1969	STM14_RS22405	ROD_RS16990	KPNIH1_RS01670	ECL_RS01575	SMDB11_RS18280	b4064	6
3062	STM14_RS22410	ROD_RS16995	KPNIH1_RS01675	ECL_RS01580	SMDB11_RS18275	b4065	6
2381	STM14_RS22430	ROD_RS17020	KPNIH1_RS01725	ECL_RS01600	SMDB11_RS21940	b4067	6
2247	STM14_RS22440	ROD_RS17030	KPNIH1_RS01740	ECL_RS01610	SMDB11_RS21950	b4069	6
2372	STM14_RS22480	ROD_RS17070	KPNIH1_RS01750	ECL_RS01615	SMDB11_RS21955	b4077	6
4284	STM14_RS22685	ROD_RS15755	KPNIH1_RS02020	ECL_RS02540	SMDB11_RS22190	b4135	6
2878	STM14_RS22690	ROD_RS15760	KPNIH1_RS02025	ECL_RS02545	SMDB11_RS22195	b4136	6
4285	STM14_RS22695	ROD_RS15765	KPNIH1_RS02030	ECL_RS02550	SMDB11_RS22200	b4137	6
1145	STM14_RS22700	ROD_RS15770	KPNIH1_RS02035	ECL_RS02555	SMDB11_RS22205	b4138	6
2755	STM14_RS22705	ROD_RS15775	KPNIH1_RS02040	ECL_RS02560	SMDB11_RS22210	b4139	6
4286	STM14_RS22715	ROD_RS15785	KPNIH1_RS02050	ECL_RS02565	SMDB11_RS22215	b4140	6
4287	STM14_RS22725	ROD_RS15795	KPNIH1_RS02065	ECL_RS02575	SMDB11_RS22220	b4142	6
4288	STM14_RS22730	ROD_RS15800	KPNIH1_RS02070	ECL_RS02580	SMDB11_RS22225	b4143	6
2977	STM14_RS22735	ROD_RS15810	KPNIH1_RS02075	ECL_RS02600	SMDB11_RS22235	b4144	6
4289	STM14_RS22745	ROD_RS15820	KPNIH1_RS02140	ECL_RS02605	SMDB11_RS22240	b4146	6
2767	STM14_RS22750	ROD_RS15825	KPNIH1_RS02145	ECL_RS02610	SMDB11_RS22245	b4147	6
2439	STM14_RS22770	ROD_RS15840	KPNIH1_RS02160	ECL_RS02630	SMDB11_RS22260	b4148	6
1863	STM14_RS22775	ROD_RS15845	KPNIH1_RS02165	ECL_RS02635	SMDB11_RS22265	b4149	6
4290	STM14_RS22780	ROD_RS15850	KPNIH1_RS02170	ECL_RS02650	SMDB11_RS22270	b4151	6
2704	STM14_RS22790	ROD_RS15860	KPNIH1_RS02180	ECL_RS02660	SMDB11_RS22280	b4153	6
2550	STM14_RS22795	ROD_RS15865	KPNIH1_RS02185	ECL_RS02665	SMDB11_RS22285	b4154	6
2486	STM14_RS22800	ROD_RS15870	KPNIH1_RS02190	ECL_RS02670	SMDB11_RS22290	b4155	6
2691	STM14_RS22815	ROD_RS15880	KPNIH1_RS02200	ECL_RS02675	SMDB11_RS22305	b4159	6
4292	STM14_RS22820	ROD_RS15885	KPNIH1_RS02205	ECL_RS02680	SMDB11_RS22310	b4160	6
4293	STM14_RS22825	ROD_RS15890	KPNIH1_RS02210	ECL_RS02685	SMDB11_RS22315	b4161	6
4294	STM14_RS22830	ROD_RS15895	KPNIH1_RS02215	ECL_RS02690	SMDB11_RS22320	b4162	6
4295	STM14_RS22855	ROD_RS15915	KPNIH1_RS02245	ECL_RS02705	SMDB11_RS22340	b4166	6
4296	STM14_RS22860	ROD_RS15920	KPNIH1_RS02250	ECL_RS02710	SMDB11_RS22345	b4167	6
4297	STM14_RS22865	ROD_RS15925	KPNIH1_RS02255	ECL_RS02715	SMDB11_RS22350	b4168	6
2519	STM14_RS22870	ROD_RS15930	KPNIH1_RS02260	ECL_RS02720	SMDB11_RS22355	b4169	6
4298	STM14_RS22875	ROD_RS15935	KPNIH1_RS02265	ECL_RS02725	SMDB11_RS22360	b4170	6
4299	STM14_RS22880	ROD_RS15940	KPNIH1_RS02270	ECL_RS02730	SMDB11_RS22365	b4171	6
4300	STM14_RS22885	ROD_RS15945	KPNIH1_RS02275	ECL_RS02735	SMDB11_RS22370	b4172	6
4301	STM14_RS22890	ROD_RS15950	KPNIH1_RS02280	ECL_RS02740	SMDB11_RS22375	b4173	6
2547	STM14_RS22895	ROD_RS15955	KPNIH1_RS02285	ECL_RS02745	SMDB11_RS22380	b4174	6
2546	STM14_RS22900	ROD_RS15960	KPNIH1_RS02290	ECL_RS02750	SMDB11_RS22385	b4175	6
4302	STM14_RS22905	ROD_RS15965	KPNIH1_RS02305	ECL_RS02755	SMDB11_RS22390	b4176	6
4303	STM14_RS22910	ROD_RS15970	KPNIH1_RS02310	ECL_RS02760	SMDB11_RS22395	b4177	6
2648	STM14_RS22915	ROD_RS15975	KPNIH1_RS02315	ECL_RS02765	SMDB11_RS22400	b4178	6
2761	STM14_RS22920	ROD_RS15980	KPNIH1_RS02320	ECL_RS02770	SMDB11_RS22405	b4179	6
2555	STM14_RS22925	ROD_RS15985	KPNIH1_RS02325	ECL_RS02775	SMDB11_RS22410	b4180	6
2821	STM14_RS22965	ROD_RS15990	KPNIH1_RS02330	ECL_RS02785	SMDB11_RS22415	b4187	6
2215	STM14_RS22970	ROD_RS15995	KPNIH1_RS02335	ECL_RS02795	SMDB11_RS22425	b4188	6
4304	STM14_RS22975	ROD_RS16000	KPNIH1_RS02340	ECL_RS02800	SMDB11_RS22430	b4189	6
4305	STM14_RS22980	ROD_RS16005	KPNIH1_RS02345	ECL_RS02805	SMDB11_RS22435	b4190	6
625	STM14_RS23025	ROD_RS16050	KPNIH1_RS02395	ECL_RS02850	SMDB11_RS22445	b4199	6
4306	STM14_RS23035	ROD_RS16060	KPNIH1_RS02400	ECL_RS02855	SMDB11_RS22450	b4200	6
4307	STM14_RS23040	ROD_RS16065	KPNIH1_RS02405	ECL_RS02860	SMDB11_RS24455	b4201	6
4308	STM14_RS23045	ROD_RS16070	KPNIH1_RS02410	ECL_RS02865	SMDB11_RS22455	b4202	6
4309	STM14_RS23050	ROD_RS16075	KPNIH1_RS02415	ECL_RS02870	SMDB11_RS22460	b4203	6
2655	STM14_RS23065	ROD_RS16090	KPNIH1_RS02425	ECL_RS02885	SMDB11_RS22475	b4207	6
2579	STM14_RS23095	ROD_RS16125	KPNIH1_RS02460	ECL_RS02935	SMDB11_RS22485	b4213	6
2591	STM14_RS23100	ROD_RS16130	KPNIH1_RS02465	ECL_RS02940	SMDB11_RS22490	b4214	6
2179	STM14_RS23105	ROD_RS16135	KPNIH1_RS02470	ECL_RS02945	SMDB11_RS22495	b4216	6
4313	STM14_RS23110	ROD_RS16140	KPNIH1_RS02475	ECL_RS02950	SMDB11_RS22500	b4217	6
2539	STM14_RS23115	ROD_RS16145	KPNIH1_RS02485	ECL_RS02955	SMDB11_RS22505	b4218	6
4314	STM14_RS23120	ROD_RS16180	KPNIH1_RS02490	ECL_RS02995	SMDB11_RS22510	b4219	6
2651	STM14_RS23125	ROD_RS16185	KPNIH1_RS02495	ECL_RS03000	SMDB11_RS22515	b4220	6
4315	STM14_RS23130	ROD_RS16190	KPNIH1_RS02500	ECL_RS03005	SMDB11_RS22520	b4221	6
4316	STM14_RS23135	ROD_RS16195	KPNIH1_RS02505	ECL_RS03010	SMDB11_RS22525	b4222	6
2978	STM14_RS23150	ROD_RS16210	KPNIH1_RS02520	ECL_RS03025	SMDB11_RS22530	b4226	6
4317	STM14_RS23155	ROD_RS16240	KPNIH1_RS02550	ECL_RS03060	SMDB11_RS22540	b4232	6
2670	STM14_RS23160	ROD_RS16245	KPNIH1_RS02555	ECL_RS03065	SMDB11_RS22545	b4233	6
4344	STM14_RS23330	ROD_RS16320	KPNIH1_RS02655	ECL_RS03150	SMDB11_RS22945	b4237	6
4345	STM14_RS23335	ROD_RS16325	KPNIH1_RS02660	ECL_RS03155	SMDB11_RS22950	b4238	6
2443	STM14_RS23345	ROD_RS16335	KPNIH1_RS02695	ECL_RS03160	SMDB11_RS22965	b4239	6
4463	STM14_RS23355	ROD_RS16345	KPNIH1_RS02705	ECL_RS03170	SMDB11_RS22975	b4241	6
1744	STM14_RS23360	ROD_RS16350	KPNIH1_RS02710	ECL_RS03175	SMDB11_RS22980	b4242	6
341	STM14_RS23370	ROD_RS16355	KPNIH1_RS02715	ECL_RS03190	SMDB11_RS22995	b4243	6
4346	STM14_RS23375	ROD_RS16360	KPNIH1_RS02720	ECL_RS03195	SMDB11_RS23000	b4244	6
2574	STM14_RS23380	ROD_RS16365	KPNIH1_RS02725	ECL_RS03200	SMDB11_RS23005	b4245	6
4347	STM14_RS23425	ROD_RS16390	KPNIH1_RS02770	ECL_RS03270	SMDB11_RS23020	b4255	6
2935	STM14_RS23440	ROD_RS16395	KPNIH1_RS02780	ECL_RS22930	SMDB11_RS23035	b4256	6
2529	STM14_RS23450	ROD_RS16405	KPNIH1_RS02785	ECL_RS22925	SMDB11_RS23040	b4258	6
4348	STM14_RS23455	ROD_RS16410	KPNIH1_RS02790	ECL_RS22920	SMDB11_RS23045	b4259	6
2649	STM14_RS23460	ROD_RS16415	KPNIH1_RS02795	ECL_RS22915	SMDB11_RS23050	b4260	6
3040	STM14_RS23470	ROD_RS16420	KPNIH1_RS02800	ECL_RS22910	SMDB11_RS23055	b4261	6
3041	STM14_RS23475	ROD_RS16425	KPNIH1_RS02805	ECL_RS22905	SMDB11_RS23060	b4262	6
2601	STM14_RS23740	ROD_RS23840	KPNIH1_RS03340	ECL_RS03585	SMDB11_RS23155	b4352	6
1189	STM14_RS23750	ROD_RS23850	KPNIH1_RS03350	ECL_RS03595	SMDB11_RS23165	b4354	6
4349	STM14_RS23870	ROD_RS24030	KPNIH1_RS03655	ECL_RS03775	SMDB11_RS23605	b4371	6
4350	STM14_RS23875	ROD_RS24035	KPNIH1_RS03660	ECL_RS03780	SMDB11_RS23610	b4372	6
4351	STM14_RS23880	ROD_RS24040	KPNIH1_RS03665	ECL_RS03785	SMDB11_RS23615	b4373	6
2593	STM14_RS23890	ROD_RS24120	KPNIH1_RS03675	ECL_RS03795	SMDB11_RS23620	b4375	6
2804	STM14_RS23895	ROD_RS24125	KPNIH1_RS03680	ECL_RS03800	SMDB11_RS23625	b4376	6
4352	STM14_RS23905	ROD_RS24135	KPNIH1_RS03690	ECL_RS03810	SMDB11_RS23635	b4377	6
2516	STM14_RS23910	ROD_RS24140	KPNIH1_RS03695	ECL_RS03815	SMDB11_RS23640	b4378	6
2942	STM14_RS23925	ROD_RS24155	KPNIH1_RS03705	ECL_RS03830	SMDB11_RS23650	b4381	6
4353	STM14_RS23930	ROD_RS24160	KPNIH1_RS03710	ECL_RS03835	SMDB11_RS23655	b4382	6
3084	STM14_RS23935	ROD_RS24165	KPNIH1_RS03715	ECL_RS03840	SMDB11_RS23660	b4383	6
2820	STM14_RS23940	ROD_RS24170	KPNIH1_RS03720	ECL_RS03845	SMDB11_RS23665	b4384	6
4354	STM14_RS23975	ROD_RS24185	KPNIH1_RS03730	ECL_RS03855	SMDB11_RS23670	b4387	6
3085	STM14_RS23980	ROD_RS24190	KPNIH1_RS03735	ECL_RS03860	SMDB11_RS23675	b4388	6
4355	STM14_RS23985	ROD_RS24195	KPNIH1_RS03740	ECL_RS03865	SMDB11_RS23680	b4389	6
4356	STM14_RS23990	ROD_RS24200	KPNIH1_RS03745	ECL_RS03870	SMDB11_RS23685	b4390	6
4426	STM14_RS23995	ROD_RS24965	KPNIH1_RS03750	ECL_RS03885	SMDB11_RS23705	b4391	6
4359	STM14_RS24000	ROD_RS24970	KPNIH1_RS03755	ECL_RS03890	SMDB11_RS23725	b4392	6
4360	STM14_RS24005	ROD_RS24975	KPNIH1_RS03760	ECL_RS03895	SMDB11_RS23730	b4393	6
4361	STM14_RS24010	ROD_RS24980	KPNIH1_RS03765	ECL_RS03900	SMDB11_RS23735	b4394	6
2863	STM14_RS24015	ROD_RS24985	KPNIH1_RS03770	ECL_RS03905	SMDB11_RS23740	b4395	6
1929	STM14_RS24020	ROD_RS24990	KPNIH1_RS03775	ECL_RS03910	SMDB11_RS23745	b4396	6
4362	STM14_RS24025	ROD_RS24995	KPNIH1_RS03780	ECL_RS03915	SMDB11_RS23750	b4397	6
2979	STM14_RS24080	ROD_RS25015	KPNIH1_RS03800	ECL_RS03920	SMDB11_RS23755	b4401	6
3593	STM14_RS26360	ROD_RS28095	KPNIH1_RS31525	ECL_RS08080	SMDB11_RS09705	b4595	6
5197	STM14_RS01095	ROD_RS00360	KPNIH1_RS04145	ECL_RS04150	NA	b0064	5
2345	STM14_RS01100	ROD_RS00365	KPNIH1_RS04150	ECL_RS04155	NA	b0065	5
2866	STM14_RS01295	ROD_RS00560	KPNIH1_RS04385	ECL_RS04355	NA	b0106	5
1500	STM14_RS01300	ROD_RS00565	KPNIH1_RS04390	ECL_RS04360	NA	b0107	5
2953	STM14_RS01430	ROD_RS00690	KPNIH1_RS04530	ECL_RS04485	NA	b0124	5
4622	STM14_RS01475	ROD_RS00715	KPNIH1_RS04560	ECL_RS04510	NA	b0129	5
2080	STM14_RS01635	ROD_RS00840	KPNIH1_RS04780	ECL_RS04670	NA	b0162	5
2623	STM14_RS01880	ROD_RS01120	KPNIH1_RS05020	ECL_RS04905	NA	b0210	5
4683	STM14_RS02150	ROD_RS01160	KPNIH1_RS05065	NA	SMDB11_RS00995	b0219	5
2543	STM14_RS02175	ROD_RS01690	KPNIH1_RS05135	ECL_RS05185	SMDB11_RS01100	NA	5
4918	STM14_RS02205	ROD_RS01710	KPNIH1_RS05160	ECL_RS05210	SMDB11_RS01120	NA	5
570	STM14_RS02210	ROD_RS01715	KPNIH1_RS05360	ECL_RS05220	NA	b0241	5
4256	STM14_RS02475	ROD_RS02095	KPNIH1_RS05545	ECL_RS05495	NA	b0369	5
2637	STM14_RS02490	ROD_RS02110	KPNIH1_RS05550	ECL_RS05510	NA	b0376	5
5182	STM14_RS02495	ROD_RS02115	KPNIH1_RS05560	ECL_RS05520	NA	b0377	5
3204	STM14_RS02500	ROD_RS02120	KPNIH1_RS05565	ECL_RS05525	NA	b0378	5
5054	STM14_RS02505	ROD_RS02125	KPNIH1_RS05570	ECL_RS05530	NA	b0379	5
5055	STM14_RS02510	ROD_RS02130	KPNIH1_RS05575	ECL_RS05535	NA	b0380	5
2672	STM14_RS02515	ROD_RS02135	KPNIH1_RS05580	ECL_RS05540	NA	b0381	5
5056	STM14_RS02530	ROD_RS02150	KPNIH1_RS05595	ECL_RS05555	NA	b0382	5
3318	STM14_RS02535	ROD_RS02160	KPNIH1_RS05605	ECL_RS05560	NA	b0384	5
3957	STM14_RS02545	ROD_RS02170	KPNIH1_RS05610	ECL_RS05570	NA	b0386	5
3788	STM14_RS02550	ROD_RS02175	KPNIH1_RS05615	ECL_RS05575	NA	b0387	5
3212	STM14_RS02565	ROD_RS02190	KPNIH1_RS05635	ECL_RS05590	NA	b0390	5
5057	STM14_RS02590	ROD_RS02220	KPNIH1_RS05655	ECL_RS05610	NA	b0397	5
4715	STM14_RS02630	ROD_RS02265	KPNIH1_RS05740	ECL_RS05645	SMDB11_RS01555	NA	5
3500	STM14_RS02685	ROD_RS02310	KPNIH1_RS05790	ECL_RS05690	NA	b0411	5
4919	STM14_RS02720	ROD_RS02345	KPNIH1_RS05825	NA	SMDB11_RS01620	b0418	5
4829	STM14_RS02885	ROD_RS02500	KPNIH1_RS05995	ECL_RS05840	NA	b0442	5
4592	STM14_RS02910	ROD_RS02525	KPNIH1_RS06020	ECL_RS05875	SMDB11_RS01765	NA	5
1179	STM14_RS02930	ROD_RS02545	KPNIH1_RS06040	ECL_RS05895	NA	b0450	5
4685	STM14_RS02950	NA	KPNIH1_RS06060	ECL_RS05915	SMDB11_RS01805	b0454	5
11	STM14_RS02955	ROD_RS02575	KPNIH1_RS06100	ECL_RS05965	NA	b0457	5
3247	STM14_RS02965	ROD_RS02580	KPNIH1_RS06160	ECL_RS05975	SMDB11_RS01840	NA	5
3450	STM14_RS02970	ROD_RS02585	KPNIH1_RS06175	ECL_RS05990	NA	b0458	5
2254	STM14_RS02975	ROD_RS02590	KPNIH1_RS06185	ECL_RS05995	NA	b0459	5
3250	STM14_RS03015	ROD_RS02640	KPNIH1_RS06225	ECL_RS06030	SMDB11_RS01875	NA	5
4405	STM14_RS03125	ROD_RS02745	KPNIH1_RS06335	ECL_RS06130	NA	b0490	5
4118	STM14_RS03130	ROD_RS02750	KPNIH1_RS06340	ECL_RS06135	NA	b0491	5
3599	STM14_RS03180	ROD_RS02785	KPNIH1_RS06380	ECL_RS06170	NA	b0503	5
5061	STM14_RS03495	ROD_RS02855	KPNIH1_RS07220	ECL_RS15555	NA	b0578	5
4706	STM14_RS03500	ROD_RS02860	KPNIH1_RS07225	ECL_RS15550	NA	b0579	5
5062	STM14_RS03515	ROD_RS02875	KPNIH1_RS07245	ECL_RS15530	NA	b0580	5
4795	STM14_RS03525	ROD_RS02970	KPNIH1_RS07465	ECL_RS15360	NA	b0583	5
3017	STM14_RS03535	NA	KPNIH1_RS07475	ECL_RS15350	SMDB11_RS21995	b0585	5
4599	STM14_RS03575	NA	KPNIH1_RS07510	ECL_RS15315	SMDB11_RS13970	b0592	5
4465	STM14_RS03595	ROD_RS03035	KPNIH1_RS07530	ECL_RS15295	NA	b0596	5
1365	STM14_RS03600	ROD_RS03040	KPNIH1_RS07535	ECL_RS15290	NA	b0597	5
1190	STM14_RS03605	ROD_RS03060	KPNIH1_RS07540	ECL_RS15280	NA	b0598	5
1390	STM14_RS03610	ROD_RS03065	KPNIH1_RS07545	ECL_RS15275	NA	b4512	5
5185	STM14_RS03635	ROD_RS03080	KPNIH1_RS07705	ECL_RS15180	NA	b0603	5
4714	STM14_RS03645	ROD_RS03090	KPNIH1_RS07715	ECL_RS15175	NA	b0605	5
4690	STM14_RS03650	ROD_RS03095	KPNIH1_RS07720	ECL_RS15170	NA	b0606	5
4014	STM14_RS03685	ROD_RS03130	KPNIH1_RS07730	ECL_RS15155	NA	b0610	5
5065	STM14_RS03690	ROD_RS03140	KPNIH1_RS07735	ECL_RS15145	NA	b0611	5
2941	STM14_RS03740	ROD_RS03190	KPNIH1_RS07740	ECL_RS15140	NA	b0621	5
2986	STM14_RS03745	ROD_RS03195	KPNIH1_RS07745	ECL_RS15135	NA	b0622	5
5186	STM14_RS03775	ROD_RS03245	KPNIH1_RS07775	ECL_RS15105	NA	b0629	5
2358	STM14_RS04140	ROD_RS03550	KPNIH1_RS08060	NA	SMDB11_RS02455	b0697	5
3304	STM14_RS04185	ROD_RS03605	KPNIH1_RS08100	ECL_RS14795	NA	b0713	5
4689	STM14_RS04255	NA	KPNIH1_RS08120	ECL_RS14790	SMDB11_RS02525	b0714	5
4926	STM14_RS04295	ROD_RS03665	KPNIH1_RS08155	NA	SMDB11_RS02555	b0726	5
5066	STM14_RS04420	ROD_RS03770	KPNIH1_RS08290	ECL_RS14630	NA	b0753	5
2274	STM14_RS04505	ROD_RS03840	KPNIH1_RS08320	ECL_RS14600	NA	b0759	5
5067	STM14_RS04555	ROD_RS03905	KPNIH1_RS08425	ECL_RS14555	NA	b0772	5
1523	STM14_RS04585	ROD_RS03935	KPNIH1_RS08460	ECL_RS14525	NA	b0773	5
2599	STM14_RS04600	ROD_RS03950	KPNIH1_RS08475	ECL_RS14510	NA	b0776	5
3329	STM14_RS04650	ROD_RS03990	KPNIH1_RS08540	NA	SMDB11_RS02890	b0784	5
4809	STM14_RS04660	ROD_RS04000	KPNIH1_RS08550	ECL_RS14455	NA	b0786	5
5068	STM14_RS04690	ROD_RS04005	KPNIH1_RS08555	ECL_RS14450	NA	b0788	5
5069	STM14_RS04700	ROD_RS04015	KPNIH1_RS08565	ECL_RS14440	NA	b0790	5
5070	STM14_RS04705	ROD_RS04020	KPNIH1_RS08570	ECL_RS14435	NA	b0791	5
4624	STM14_RS04710	ROD_RS04025	KPNIH1_RS08575	ECL_RS14430	NA	b0792	5
4623	STM14_RS04715	ROD_RS04030	KPNIH1_RS08580	ECL_RS14425	NA	b0793	5
5181	STM14_RS04720	ROD_RS04035	KPNIH1_RS08585	ECL_RS14420	NA	b0794	5
4514	STM14_RS04725	ROD_RS04040	KPNIH1_RS08590	ECL_RS14415	NA	b0795	5
5071	STM14_RS04730	ROD_RS04045	KPNIH1_RS08595	ECL_RS14410	NA	b0796	5
2334	STM14_RS04735	ROD_RS04080	KPNIH1_RS08630	ECL_RS14405	NA	b0797	5
2846	STM14_RS04760	ROD_RS04105	KPNIH1_RS08650	ECL_RS14335	NA	b0803	5
4931	STM14_RS04765	NA	KPNIH1_RS08665	ECL_RS14325	SMDB11_RS03745	b0807	5
2460	STM14_RS04805	ROD_RS04155	KPNIH1_RS08710	ECL_RS14285	NA	b0815	5
3467	STM14_RS04810	ROD_RS04165	KPNIH1_RS08720	ECL_RS14275	NA	b0817	5
3750	STM14_RS04815	ROD_RS04170	KPNIH1_RS08725	ECL_RS14270	NA	b0818	5
163	STM14_RS04820	ROD_RS04175	KPNIH1_RS08740	ECL_RS14230	NA	b0819	5
4412	STM14_RS04825	ROD_RS04180	KPNIH1_RS08750	ECL_RS14225	NA	b0820	5
3777	STM14_RS04840	ROD_RS04190	KPNIH1_RS08775	ECL_RS14205	NA	b0821	5
1456	STM14_RS04845	ROD_RS04200	KPNIH1_RS08780	ECL_RS14200	NA	b0822	5
2483	STM14_RS04850	ROD_RS04205	KPNIH1_RS08785	ECL_RS14195	NA	b0823	5
288	STM14_RS04885	ROD_RS04250	KPNIH1_RS08820	ECL_RS14155	NA	b0831	5
237	STM14_RS04890	ROD_RS04255	KPNIH1_RS08825	ECL_RS14150	NA	b0832	5
4688	STM14_RS04895	ROD_RS04260	KPNIH1_RS08830	ECL_RS14145	NA	b0835	5
5073	STM14_RS04900	ROD_RS04265	KPNIH1_RS08840	ECL_RS14140	NA	b0836	5
420	STM14_RS04955	ROD_RS04295	KPNIH1_RS08860	ECL_RS14125	NA	b0839	5
1457	STM14_RS04975	ROD_RS04315	KPNIH1_RS08880	ECL_RS14100	NA	b0844	5
4851	STM14_RS04980	ROD_RS04320	KPNIH1_RS08885	ECL_RS14095	NA	b0845	5
5074	STM14_RS04985	ROD_RS04325	KPNIH1_RS08890	ECL_RS14090	NA	b0846	5
4832	STM14_RS04995	ROD_RS04340	KPNIH1_RS09130	ECL_RS13870	NA	b0848	5
4936	STM14_RS05100	ROD_RS04440	NA	ECL_RS13775	SMDB11_RS04720	b0866	5
2357	STM14_RS05130	ROD_RS04470	KPNIH1_RS09275	ECL_RS13650	NA	b0872	5
3391	STM14_RS05135	ROD_RS04475	KPNIH1_RS09280	ECL_RS13645	NA	b0873	5
2065	STM14_RS05150	ROD_RS04495	NA	ECL_RS13620	SMDB11_RS04795	b0877	5
687	STM14_RS05270	ROD_RS04895	KPNIH1_RS09380	ECL_RS13540	NA	b0894	5
1656	STM14_RS05280	ROD_RS04905	KPNIH1_RS09390	ECL_RS13530	NA	b0896	5
4755	STM14_RS05330	ROD_RS04980	KPNIH1_RS09425	ECL_RS13495	NA	b0906	5
4942	STM14_RS05420	ROD_RS05065	KPNIH1_RS09510	NA	SMDB11_RS05015	b0924	5
2956	STM14_RS06075	ROD_RS05385	KPNIH1_RS09850	ECL_RS12920	NA	b1002	5
3652	STM14_RS06080	ROD_RS05390	KPNIH1_RS09855	ECL_RS12915	NA	b1003	5
2996	STM14_RS06085	ROD_RS05395	KPNIH1_RS09860	ECL_RS12910	NA	b1004	5
1197	STM14_RS06090	ROD_RS05400	KPNIH1_RS09870	ECL_RS12905	NA	b4518	5
4815	STM14_RS06095	ROD_RS05405	KPNIH1_RS09915	ECL_RS12860	NA	b1013	5
4991	STM14_RS06105	ROD_RS05415	NA	ECL_RS12850	SMDB11_RS10775	b1014	5
2382	STM14_RS06110	ROD_RS05420	KPNIH1_RS09930	ECL_RS12845	NA	b1015	5
3724	STM14_RS06190	ROD_RS05525	KPNIH1_RS10010	ECL_RS12760	NA	b1036	5
5075	STM14_RS06235	ROD_RS05570	KPNIH1_RS10015	ECL_RS12715	NA	b1045	5
723	STM14_RS06275	ROD_RS05610	KPNIH1_RS10055	ECL_RS12670	NA	b1054	5
3007	STM14_RS06285	ROD_RS05620	NA	ECL_RS12660	SMDB11_RS05700	b1056	5
4631	STM14_RS06290	ROD_RS05625	NA	ECL_RS12655	SMDB11_RS05705	b1057	5
4782	STM14_RS06330	NA	KPNIH1_RS10100	ECL_RS12620	SMDB11_RS10235	b1065	5
5223	STM14_RS06345	NA	KPNIH1_RS10115	ECL_RS12605	SMDB11_RS10220	b1068	5
5076	STM14_RS06425	ROD_RS05750	KPNIH1_RS10135	ECL_RS12515	NA	b1084	5
2844	STM14_RS06570	ROD_RS05895	KPNIH1_RS10270	ECL_RS12385	NA	b1111	5
440	STM14_RS06575	ROD_RS05900	KPNIH1_RS10280	ECL_RS12380	NA	b1112	5
166	STM14_RS06580	ROD_RS05920	KPNIH1_RS10285	ECL_RS12375	NA	b1113	5
4943	STM14_RS06670	ROD_RS06110	KPNIH1_RS10390	NA	SMDB11_RS06460	b1131	5
4311	STM14_RS07245	ROD_RS06305	KPNIH1_RS10580	ECL_RS12190	NA	b1792	5
5084	STM14_RS07260	ROD_RS06320	KPNIH1_RS10605	ECL_RS12170	NA	b1789	5
5085	STM14_RS07270	ROD_RS06325	KPNIH1_RS10610	ECL_RS12165	NA	b1787	5
2900	STM14_RS07355	ROD_RS06480	KPNIH1_RS10820	ECL_RS12065	NA	b1761	5
4975	STM14_RS07360	ROD_RS06485	NA	ECL_RS12060	SMDB11_RS09830	b1760	5
2153	STM14_RS07380	ROD_RS06540	KPNIH1_RS10885	ECL_RS12005	NA	b1747	5
1192	STM14_RS07400	ROD_RS06560	KPNIH1_RS10910	ECL_RS11985	NA	b1743	5
3448	STM14_RS07405	ROD_RS06565	KPNIH1_RS10915	ECL_RS11975	NA	b1741	5
5086	STM14_RS07410	ROD_RS06570	KPNIH1_RS10920	ECL_RS11970	NA	b1740	5
3712	STM14_RS07415	ROD_RS06575	KPNIH1_RS10925	ECL_RS11965	NA	b1739	5
1636	STM14_RS07440	ROD_RS06600	KPNIH1_RS10955	ECL_RS11940	NA	b1734	5
2122	STM14_RS07445	ROD_RS06605	KPNIH1_RS10960	ECL_RS11935	NA	b1733	5
3720	STM14_RS07450	ROD_RS06610	KPNIH1_RS10965	ECL_RS11930	NA	b1732	5
5087	STM14_RS07455	ROD_RS06615	KPNIH1_RS10970	ECL_RS11925	NA	b1731	5
3510	STM14_RS07485	ROD_RS06650	KPNIH1_RS16155	ECL_RS11890	NA	b1724	5
4672	STM14_RS07490	ROD_RS06655	KPNIH1_RS16150	ECL_RS11885	NA	b1723	5
3187	STM14_RS07495	ROD_RS06660	KPNIH1_RS16145	ECL_RS11880	NA	b1722	5
4835	STM14_RS07590	ROD_RS06735	KPNIH1_RS16050	ECL_RS11735	NA	b1705	5
476	STM14_RS07595	ROD_RS06740	KPNIH1_RS16045	NA	SMDB11_RS07170	b1704	5
4771	STM14_RS07680	ROD_RS06800	KPNIH1_RS16020	NA	SMDB11_RS07195	b1687	5
4698	STM14_RS08060	NA	KPNIH1_RS15105	ECL_RS11390	SMDB11_RS07380	b1645	5
4966	STM14_RS08140	ROD_RS07185	KPNIH1_RS15015	NA	SMDB11_RS07520	b1629	5
597	STM14_RS08160	ROD_RS07205	KPNIH1_RS14995	ECL_RS11285	NA	b1625	5
3543	STM14_RS08205	ROD_RS07260	KPNIH1_RS12540	ECL_RS11150	NA	b1610	5
3443	STM14_RS08235	ROD_RS07275	KPNIH1_RS12560	ECL_RS11130	NA	b1607	5
1318	STM14_RS08260	ROD_RS07305	KPNIH1_RS12790	ECL_RS10975	NA	b1601	5
2436	STM14_RS08265	ROD_RS07310	KPNIH1_RS12795	ECL_RS10970	NA	b1600	5
2437	STM14_RS08270	ROD_RS07315	KPNIH1_RS12800	ECL_RS10965	NA	b1599	5
4659	STM14_RS08305	NA	KPNIH1_RS12855	ECL_RS10890	SMDB11_RS07695	b1592	5
4651	STM14_RS08330	ROD_RS07370	KPNIH1_RS12860	ECL_RS10770	NA	b1591	5
2242	STM14_RS08365	ROD_RS07380	KPNIH1_RS12890	ECL_RS10740	NA	b1584	5
4836	STM14_RS08370	ROD_RS07385	KPNIH1_RS12895	ECL_RS10735	NA	b1583	5
4972	STM14_RS08375	NA	KPNIH1_RS12900	ECL_RS10730	SMDB11_RS07735	b1582	5
781	STM14_RS08395	ROD_RS07410	KPNIH1_RS12910	ECL_RS10700	NA	b1542	5
2833	STM14_RS08405	ROD_RS07420	KPNIH1_RS12920	ECL_RS10675	NA	b1540	5
2119	STM14_RS08410	ROD_RS07425	KPNIH1_RS12925	ECL_RS10670	NA	b1539	5
2758	STM14_RS08415	ROD_RS07430	KPNIH1_RS12930	ECL_RS10665	NA	b1538	5
[truncated: 10,233 more rows]
