# Supplementary material for: The transcriptional response to low temperature is weakly conserved across the Enterobacteriaceae
Source: mSystems. 2024 Nov 26;9(12):e00785-24. doi: 10.1128/msystems.00785-24 (PMC11651113; doi:10.1128/msystems.00785-24)
Supplement: File S2 — Statistical significance of each gene for each strain. [file msystems.00785-24-s0002.xlsx]

## Sheet: ABOUT
Supplemental File S2 from "The transcriptional response to low temperature is weakly conserved across the Enterobacteriaceae" by Hoang and Stoebel, 2024
The tabs in this file are the output of individual DEseq2 tests for differential expression:
	Tabs of the form {species name genotype}_significance_of_temp compare 37°C vs 15°C samples of that strain
	Tabs of the form {species name temperature}_significance_of_genotype compare wt vs ∆rpoS samples of that species at that temperature.
The original plain text files of these data are in the associated Zenodo archive at https://zenodo.org/doi/10.5281/zenodo.11460468

## Sheet: E_coli_wt_sig_of_temp
locus_tag	gene	baseMean	log2FoldChange	padj	significant	species	locus_family	WP_num	gene_description	start	stop	strand
b0002	thrA	215.6499321128318	-0.567628	0.21857505335285002	FALSE	E_coli_K12	2524	NP_414543.1	thrA - fused aspartate kinase/homoserine dehydrogenase 1	336	2799	+
b0003	thrB	81.6836	-0.129221	0.8189349242601611	FALSE	E_coli_K12	3104	NP_414544.1	thrB - homoserine kinase	2800	3733	+
b0004	thrC	298.3478158245225	0.20274541865515533	0.6295805624699378	FALSE	E_coli_K12	3105	NP_414545.1	thrC - threonine synthase	3733	5020	+
b0006	yaaA	130.3597474576414	-0.451538	0.1440646746400605	FALSE	E_coli_K12	3106	NP_414547.1	yaaA - peroxide stress resistance protein YaaA	5682	6459	-
b0007	yaaJ	58.57207155177645	0.42959326632921374	0.2920109191619547	FALSE	E_coli_K12	2076	NP_414548.1	yaaJ - putative transporter YaaJ	6528	7959	-
b0008	talB	3583.874350170926	0.4466200004307369	0.0813222	FALSE	E_coli_K12	976	NP_414549.1	talB - transaldolase B	8237	9191	+
b0009	mog	401.2510397798081	-0.663249	0.00788733	FALSE	E_coli_K12	2658	NP_414550.1	mog - molybdopterin adenylyltransferase	9305	9893	+
b0010	satP	82.46939316562414	-0.792759	0.017495127952181666	FALSE	E_coli_K12	3107	NP_414551.1	satP - acetate/succinate:H(+) symporter	9927	10494	-
b0011	yaaW	15.054270621389964	-0.286855	0.7672179011582879	FALSE	E_coli_K12	6940	NP_414552.1	yaaW - putative enzyme-specific chaperone YaaW	10642	11356	-
b0013	yaaI	3.7901908560028854	-1.32983	0.2912496060619869	FALSE	E_coli_K12	6941	NP_414554.1	yaaI - DUF2541 domain-containing protein YaaI	11381	11786	-
b0014	dnaK	2935.395971327167	0.2725744190799483	0.5706435664791272	FALSE	E_coli_K12	2390	NP_414555.1	dnaK - chaperone protein DnaK	12162	14079	+
b0015	dnaJ	482.6824503963476	-0.19538	0.6731933247367056	FALSE	E_coli_K12	2835	NP_414556.1	dnaJ - chaperone protein DnaJ	14167	15298	+
b0019	nhaA	715.4332247073203	0.2528175220203353	0.2802873347616912	FALSE	E_coli_K12	2980	NP_414560.1	nhaA - Na(+):H(+) antiporter NhaA	17488	18655	+
b0020	nhaR	268.7929907173535	0.28677235269921836	0.35211780077349214	FALSE	E_coli_K12	4433	NP_414561.1	nhaR - DNA-binding transcriptional activator NhaR	18714	19620	+
b0023	rpsT	13543.191688484123	-1.66018	1.3045837244609201e-5	TRUE	E_coli_K12	3108	NP_414564.1	rpsT - 30S ribosomal subunit protein S20	20814	21078	-
b0024	yaaY	4.60348	0.8783924512704511	0.5275938574383355	FALSE	E_coli_K12	7099	NP_414565.1	yaaY - DUF2575 domain-containing protein YaaY	21180	21399	+
b0025	ribF	387.79926951118284	-0.185294	0.38721681649785655	FALSE	E_coli_K12	3109	NP_414566.1	ribF - bifunctional riboflavin kinase/FMN adenylyltransferase	21406	22348	+
b0026	ileS	900.3606595409935	-0.276346	0.32391705367475915	FALSE	E_coli_K12	2527	NP_414567.1	ileS - isoleucine--tRNA ligase	22390	25207	+
b0027	lspA	318.27265113225053	-0.146764	0.730381	FALSE	E_coli_K12	2981	NP_414568.1	lspA - lipoprotein signal peptidase	25206	25701	+
b0028	fkpB	126.25054073453273	-0.270191	0.49420661080920697	FALSE	E_coli_K12	2660	NP_414569.1	fkpB - peptidyl-prolyl cis-trans isomerase FkpB	25825	26275	+
b0029	ispH	222.98424813594949	-0.167669	0.6468711381751043	FALSE	E_coli_K12	3110	NP_414570.1	ispH - 1-hydroxy-2-methyl-2-(E)-butenyl 4-diphosphate reductase	26276	27227	+
b0030	rihC	61.45679345771529	-1.39756	5.114700717972389e-4	TRUE	E_coli_K12	1518	NP_414571.1	rihC - ribonucleoside hydrolase RihC	27292	28207	+
b0031	dapB	549.4053802432478	0.9493439232220124	4.909252283485595e-4	FALSE	E_coli_K12	3111	NP_414572.1	dapB - 4-hydroxy-tetrahydrodipicolinate reductase	28373	29195	+
b0032	carA	63.092211307338474	-2.13025	3.3235956540156287e-7	TRUE	E_coli_K12	3112	NP_414573.1	carA - carbamoyl phosphate synthetase subunit alpha	29650	30799	+
b0033	carB	43.733123279194565	-1.12015	0.013422308854475179	FALSE	E_coli_K12	3113	NP_414574.1	carB - carbamoyl phosphate synthetase subunit beta	30816	34038	+
b0034	caiF	115.58665483151795	2.4566898541882267	3.136202042439489e-15	TRUE	E_coli_K12	7100	NP_414576.4	caiF - DNA-binding transcriptional activator CaiF	34299	34695	+
b0035	caiE	48.80103121498493	0.3048331811186741	0.7179865258446865	FALSE	E_coli_K12	2256	NP_414577.2	caiE - putative transferase CaiE	34780	35371	-
b0036	caiD	2.1640155907942757	-0.74216	NA	NA	E_coli_K12	6208	NP_414578.2	caiD - crotonobetainyl-CoA hydratase	35376	36162	-
b0037	caiC	23.643869718445305	0.1261158269352452	0.8642482897456119	FALSE	E_coli_K12	6089	NP_414579.4	caiC - carnitine--CoA ligase	36270	37824	-
b0038	caiB	15.060488019004122	-0.209578	0.7827257337654313	FALSE	E_coli_K12	6550	NP_414580.1	caiB - gamma-butyrobetainyl-CoA:carnitine CoA transferase	37897	39115	-
b0039	caiA	39.02885794521609	-1.3442	0.014878778462053679	FALSE	E_coli_K12	4665	NP_414581.1	caiA - crotonobetainyl-CoA reductase	39243	40386	-
b0040	caiT	8.645607306668337	-0.33313	0.7520528285704882	FALSE	E_coli_K12	6296	NP_414582.1	caiT - L-carnitine:gamma-butyrobetaine antiporter	40416	41931	-
b0041	fixA	3.610944996389568	-2.93705	0.0329313	FALSE	E_coli_K12	4900	NP_414583.2	fixA - putative electron transfer flavoprotein FixA	42402	43173	+
b0043	fixC	4.3361613397173775	1.6963389813051057	0.3698697832439135	FALSE	E_coli_K12	3086	NP_414585.1	fixC - putative oxidoreductase FixC	44179	45466	+
b0045	yaaU	5.91704	-1.24843	0.22002432458085755	FALSE	E_coli_K12	6765	NP_414587.1	yaaU - putative transporter YaaU	45806	47138	+
b0046	kefF	29.15157935687967	1.5937332551657917	0.00468411	TRUE	E_coli_K12	694	NP_414588.1	kefF - regulator of KefC-mediated potassium transport and quinone oxidoreductase	47245	47776	+
b0047	kefC	53.05406230851049	0.9967158283612554	0.016296149360286855	FALSE	E_coli_K12	1117	NP_414589.1	kefC - K(+) : H(+) antiporter KefC	47768	49631	+
b0048	folA	293.02172446887994	-0.60075	0.17798544048499298	FALSE	E_coli_K12	2982	NP_414590.1	folA - dihydrofolate reductase	49822	50302	+
b0049	apaH	110.18619481596352	-0.663053	0.011604904486484914	FALSE	E_coli_K12	2662	NP_414591.1	apaH - diadenosine tetraphosphatase	50379	51222	-
b0050	apaG	211.38987196331223	-0.674191	0.0127525	FALSE	E_coli_K12	3116	NP_414592.1	apaG - DUF525 domain-containing protein ApaG	51228	51606	-
b0051	rsmA	263.1704525120192	-0.276207	0.36258483660168217	FALSE	E_coli_K12	3117	NP_414593.1	rsmA - 16S rRNA m(6)2A1518,m(6)2A1519 dimethyltransferase	51608	52430	-
b0052	pdxA	200.38660668421176	-0.795312	0.011855488859596138	FALSE	E_coli_K12	2666	NP_414594.1	pdxA - 4-hydroxythreonine-4-phosphate dehydrogenase	52426	53416	-
b0053	surA	767.5336847243384	-0.560603	0.018205700476790935	FALSE	E_coli_K12	3118	NP_414595.1	surA - chaperone SurA	53415	54702	-
b0054	lptD	1521.504309325137	-0.165214	0.4945219566578963	FALSE	E_coli_K12	3119	NP_414596.1	lptD - lipopolysaccharide assembly protein LptD	54754	57109	-
b0055	djlA	273.83359835944685	-0.707157	0.016994988311928347	FALSE	E_coli_K12	3120	NP_414597.1	djlA - co-chaperone protein DjlA	57363	58179	+
b0058	rluA	391.2147563916512	-1.83428	4.138223032468002e-15	TRUE	E_coli_K12	2394	NP_414600.1	rluA - 23S rRNA pseudouridine(746) and tRNA pseudouridine(32) synthase	59686	60346	-
b0059	rapA	572.166	-1.21637	2.9153387135661677e-5	TRUE	E_coli_K12	3121	NP_414601.1	rapA - RNA polymerase-binding ATPase and RNAP recycling factor	60357	63264	-
b0060	polB	123.53180376887772	-0.636349	0.19144875457587257	FALSE	E_coli_K12	3122	NP_414602.1	polB - DNA polymerase II	63428	65780	-
b0064	araC	25.189247997231536	0.12533204201405002	0.8611318346939575	FALSE	E_coli_K12	5197	NP_414606.1	araC - DNA-binding transcriptional dual regulator AraC	70386	71265	+
b0065	yabI	181.49310854264644	-0.603917	0.11099310254397746	FALSE	E_coli_K12	2345	NP_414607.1	yabI - DedA family protein YabI	71350	72115	+
b0066	thiQ	34.23379107445026	-1.52014	0.00331253	TRUE	E_coli_K12	4406	NP_414608.1	thiQ - thiamine ABC transporter ATP binding subunit	72228	72927	-
b0067	thiP	51.72825480283455	-1.44058	4.002279731155626e-5	TRUE	E_coli_K12	3126	NP_414609.1	thiP - thiamine ABC transporter membrane subunit	72910	74521	-
b0068	thiB	31.971166960755557	-0.0934376	0.9004158655860249	FALSE	E_coli_K12	2322	NP_414610.1	thiB - thiamine ABC transporter periplasmic binding protein	74496	75480	-
b0069	sgrR	45.4397	0.3146363692386056	0.4676686564948074	FALSE	E_coli_K12	2597	NP_414611.1	sgrR - DNA-binding transcriptional dual regulator SgrR	75643	77299	-
b0071	leuD	112.62811884973212	0.6562252709084841	0.026234951919478854	FALSE	E_coli_K12	2927	NP_414613.1	leuD - 3-isopropylmalate dehydratase subunit LeuD	78847	79453	-
b0072	leuC	21.70621721703682	1.9612750551871811	0.00130814	TRUE	E_coli_K12	2426	NP_414614.1	leuC - 3-isopropylmalate dehydratase subunit LeuC	79463	80864	-
b0073	leuB	19.588436302898494	2.538012961976146	0.00562952	TRUE	E_coli_K12	2503	NP_414615.4	leuB - 3-isopropylmalate dehydrogenase	80866	81958	-
b0074	leuA	32.59925375061577	1.3371427269108993	0.00939493	TRUE	E_coli_K12	2887	NP_414616.1	leuA - 2-isopropylmalate synthase	81957	83529	-
b0076	leuO	27.33916135683482	1.1897404851933338	0.026758224032215207	FALSE	E_coli_K12	4435	NP_414618.4	leuO - DNA-binding transcriptional dual regulator LeuO	84367	85312	+
b0077	ilvI	87.26099945191892	2.089186816746649	1.0946205700452476e-6	TRUE	E_coli_K12	444	YP_025294.2	ilvI - acetolactate synthase/acetohydroxybutanoate synthase, catalytic subunit	85629	87354	+
b0078	ilvH	36.883774404713755	3.1035429289141048	4.7134708735079325e-11	TRUE	E_coli_K12	3127	NP_414620.1	ilvH - acetolactate synthase/acetohydroxybutanoate synthase, regulatory subunit	87356	87848	+
b0080	cra	565.4239005173631	0.021302346974382394	0.9422801688551401	FALSE	E_coli_K12	4464	NP_414622.1	cra - DNA-binding transcriptional dual regulator Cra	88027	89032	+
b0081	mraZ	662.6023003186571	-0.809147	4.7379876236561867e-5	FALSE	E_coli_K12	3130	NP_414623.1	mraZ - DNA-binding transcriptional repressor MraZ	89633	90092	+
b0082	rsmH	206.21029372488044	-0.608444	0.016635444058325215	FALSE	E_coli_K12	3131	NP_414624.1	rsmH - 16S rRNA m(4)C1402 methyltransferase	90093	91035	+
b0083	ftsL	48.28569683655981	-0.23202	0.7186409320836864	FALSE	E_coli_K12	3132	NP_414625.1	ftsL - cell division protein FtsL	91031	91397	+
b0084	ftsI	616.935	0.21279794611542543	0.6385488322738471	FALSE	E_coli_K12	1297	NP_414626.1	ftsI - peptidoglycan DD-transpeptidase FtsI	91412	93179	+
b0085	murE	208.1812119938965	-0.84444	0.010694250993836042	FALSE	E_coli_K12	3133	NP_414627.1	murE - UDP-N-acetylmuramoyl-L-alanyl-D-glutamate--2, 6-diaminopimelate ligase	93165	94653	+
b0086	murF	189.31026175909622	-0.96782	0.00146677	FALSE	E_coli_K12	3134	NP_414628.1	murF - D-alanyl-D-alanine-adding enzyme	94649	96008	+
b0087	mraY	182.33652975393775	-1.12702	1.7128274322965676e-5	TRUE	E_coli_K12	3135	NP_414629.1	mraY - phospho-N-acetylmuramoyl-pentapeptide- transferase	96001	97084	+
b0088	murD	272.09091190605255	-1.56218	1.7365422722986096e-12	TRUE	E_coli_K12	3136	NP_414630.1	murD - UDP-N-acetylmuramoyl-L-alanine--D-glutamate ligase	97086	98403	+
b0089	ftsW	306.5432015497246	-1.23803	6.439395272798358e-11	TRUE	E_coli_K12	2667	NP_414631.1	ftsW - essential cell division protein FtsW	98402	99647	+
b0090	murG	315.29851587555925	-1.29667	1.3349221415403736e-10	TRUE	E_coli_K12	3137	NP_414632.1	murG - N-acetylglucosaminyl transferase	99643	100711	+
b0091	murC	314.5715997046486	-1.19197	1.9371303227626707e-8	TRUE	E_coli_K12	2669	NP_414633.1	murC - UDP-N-acetylmuramate--L-alanine ligase	100764	102240	+
b0092	ddlB	310.5739895992778	-0.386752	0.0976947	FALSE	E_coli_K12	2671	NP_414634.1	ddlB - D-alanine--D-alanine ligase B	102232	103153	+
b0093	ftsQ	233.29478378889416	-0.435701	0.2259105136187469	FALSE	E_coli_K12	3138	NP_414635.1	ftsQ - cell division protein FtsQ	103154	103985	+
b0094	ftsA	713.5806293650014	-0.283457	0.22780315638868104	FALSE	E_coli_K12	3139	NP_414636.1	ftsA - cell division protein FtsA	103981	105244	+
b0095	ftsZ	1009.5232867205882	0.22231369675426593	0.3277565529354157	FALSE	E_coli_K12	3140	NP_414637.1	ftsZ - cell division protein FtsZ	105304	106456	+
b0096	lpxC	4904.785883610882	-1.1661	1.8839077529566046e-10	TRUE	E_coli_K12	3141	NP_414638.1	lpxC - UDP-3-O-acyl-N-acetylglucosamine deacetylase	106556	107474	+
b0097	secM	543.1734445667965	-0.978851	2.1570734311921095e-7	FALSE	E_coli_K12	3142	NP_414639.2	secM - SecA translation regulator	107704	108217	+
b0098	secA	2774.008146782125	-0.394961	0.0348535	FALSE	E_coli_K12	3143	NP_414640.1	secA - protein translocation ATPase	108278	110984	+
b0099	mutT	170.01677952487324	-0.296902	0.4064912489121783	FALSE	E_coli_K12	2411	NP_414641.1	mutT - 8-oxo-dGTP diphosphatase	111043	111433	+
b0101	yacG	65.8349	-0.732853	0.0683877	FALSE	E_coli_K12	3144	NP_414643.1	yacG - DNA gyrase inhibitor YacG	111648	111846	-
b0102	zapD	65.47356441544305	-0.970587	0.00422635	FALSE	E_coli_K12	3145	NP_414644.1	zapD - cell division factor ZapD	111855	112599	-
b0103	coaE	71.02862781095787	-0.632479	0.0883391	FALSE	E_coli_K12	3146	NP_414645.1	coaE - dephospho-CoA kinase	112598	113219	-
b0104	guaC	980.5989012732871	1.2175909867567676	5.845631740252909e-6	TRUE	E_coli_K12	3147	NP_414646.1	guaC - GMP reductase	113443	114487	+
b0106	hofC	37.71216952937487	-0.430063	0.4185948862070128	FALSE	E_coli_K12	2866	NP_414648.1	hofC - inner membrane protein HofC	114521	115724	-
b0107	hofB	29.415515780278536	-0.277854	0.7362711579084862	FALSE	E_coli_K12	1500	NP_414649.1	hofB - T2SSE family protein	115713	117099	-
b0108	ppdD	4.355449821712658	0.4419346549181965	0.8079728468656294	FALSE	E_coli_K12	3148	NP_414650.1	ppdD - prepilin-type N-terminal cleavage/methylation domain-containing protein PpdD	117108	117549	-
b0109	nadC	334.30447081877554	0.5278054521938192	0.010388039804337246	FALSE	E_coli_K12	3149	NP_414651.1	nadC - quinolinate phosphoribosyltransferase (decarboxylating)	117751	118645	-
b0110	ampD	228.73771188766827	0.4586323324271777	0.0930538	FALSE	E_coli_K12	3150	NP_414652.1	ampD - 1,6-anhydro-N-acetylmuramoyl-L-alanine amidase	118732	119284	+
b0111	ampE	136.46322672195032	1.0082457936880431	0.00857064	TRUE	E_coli_K12	3151	NP_414653.1	ampE - protein AmpE	119280	120135	+
b0112	aroP	225.73723494786506	-0.806136	0.015429072695142963	FALSE	E_coli_K12	1066	NP_414654.1	aroP - aromatic amino acid:H(+) symporter AroP	120177	121551	-
b0113	pdhR	1282.4971638223126	-3.59786	4.659348270867877e-24	TRUE	E_coli_K12	2311	NP_414655.1	pdhR - DNA-binding transcriptional dual regulator PdhR	122091	122856	+
b0114	aceE	10456.317802562879	-3.74686	2.1573564640727747e-99	TRUE	E_coli_K12	3035	NP_414656.1	aceE - pyruvate dehydrogenase E1 component	123016	125680	+
b0115	aceF	4657.222791272532	-3.47225	8.11485470592788e-65	TRUE	E_coli_K12	2625	NP_414657.1	aceF - pyruvate dehydrogenase, E2 subunit	125694	127587	+
b0116	lpd	6400.505970273088	-1.62445	1.398838485171711e-19	TRUE	E_coli_K12	2387	NP_414658.1	lpd - lipoamide dehydrogenase	127911	129336	+
b0118	acnB	2650.623826991312	0.20317051648177623	0.47125116601908995	FALSE	E_coli_K12	2424	NP_414660.1	acnB - hypothetical protein	131614	134212	+
b0119	yacL	425.5529757216848	0.2679998146792996	0.35556221053708764	FALSE	E_coli_K12	3948	NP_414661.2	yacL - UPF0231 family protein YacL	134387	134750	+
b0120	speD	913.5137165979995	-1.05499	9.678796270725898e-6	TRUE	E_coli_K12	3947	NP_414662.1	speD - S-adenosylmethionine decarboxylase proenzyme	134787	135582	-
b0121	speE	673.5559032713929	-1.34934	1.7567790934331392e-7	TRUE	E_coli_K12	3946	NP_414663.1	speE - spermidine synthase	135597	136464	-
b0122	yacC	281.89972680886774	-0.378327	0.0935988	FALSE	E_coli_K12	3945	NP_414664.4	yacC - putative lipoprotein YacC	136569	136917	-
b0123	cueO	114.49382088601854	1.776845837984833	5.519116176592681e-8	TRUE	E_coli_K12	2594	NP_414665.1	cueO - multicopper oxidase CueO	137082	138633	+
b0124	gcd	835.7471936308098	0.5195964226526729	0.2401535611472814	FALSE	E_coli_K12	2953	NP_414666.1	gcd - quinoprotein glucose dehydrogenase	138834	141225	-
b0125	hpt	795.5707045589535	-1.07441	2.1818304571511856e-4	TRUE	E_coli_K12	3944	NP_414667.4	hpt - hypoxanthine phosphoribosyltransferase	141430	141967	+
b0126	can	1811.7479080435155	0.4696053294295015	0.052922327949853985	FALSE	E_coli_K12	2629	NP_414668.1	can - carbonic anhydrase 2	142007	142670	-
b0127	yadG	282.46388051345264	0.4726880808133614	0.146129	FALSE	E_coli_K12	4411	NP_414669.1	yadG - putative ABC transporter ATP-binding protein YadG	142778	143705	+
b0128	yadH	346.271	0.9785082346303556	1.5294218296099476e-4	FALSE	E_coli_K12	3943	NP_414670.1	yadH - putative ABC transporter membrane subunit YadH	143701	144472	+
b0129	yadI	414.2255144677702	-0.0273551	0.9492067342253927	FALSE	E_coli_K12	4622	NP_414671.1	yadI - putative PTS enzyme IIA component YadI	144576	145017	+
b0130	yadE	129.72878891356697	-1.25617	1.0510000143876059e-5	TRUE	E_coli_K12	3942	NP_414672.1	yadE - putative polysaccharide deacetylase lipoprotein YadE	145080	146310	+
b0131	panD	990.3544366033972	-0.437757	0.13788024167880736	FALSE	E_coli_K12	3941	NP_414673.1	panD - aspartate 1-decarboxylase proenzyme	146313	146694	-
b0133	panC	535.1370220534127	0.4857928187030667	0.12256185487769178	FALSE	E_coli_K12	3940	NP_414675.1	panC - pantothenate synthetase	147943	148795	-
b0134	panB	232.48346213472266	-0.115416	0.7107463456371057	FALSE	E_coli_K12	3939	NP_414676.1	panB - 3-methyl-2-oxobutanoate hydroxymethyltransferase	148806	149601	-
b0142	folK	47.368028941816284	-0.649914	0.22036963799859144	FALSE	E_coli_K12	3938	NP_414684.1	folK - 2-amino-4-hydroxy-6- hydroxymethyldihydropteridine diphosphokinase	157252	157732	-
b0143	pcnB	544.9710940059389	-0.798518	3.0424241460582776e-5	FALSE	E_coli_K12	2800	NP_414685.4	pcnB - poly(A) polymerase I	157728	159126	-
b0144	gluQ	152.43126322023778	-0.850321	0.016280409242290652	FALSE	E_coli_K12	2785	NP_414686.3	gluQ - glutamyl-Q tRNA(Asp) synthetase	159185	160112	-
b0145	dksA	1483.7742222911882	0.5427073325712913	0.044435708239916355	FALSE	E_coli_K12	3013	NP_414687.1	dksA - RNA polymerase-binding transcription factor DksA	160148	160604	-
b0146	sfsA	685.1508281987942	1.7498462669342176	5.239232792341172e-14	TRUE	E_coli_K12	3937	NP_414688.1	sfsA - putative DNA-binding transcriptional regulator of maltose metabolism	160781	161486	-
b0147	thpR	29.631364031486864	-1.76614	0.00101199	TRUE	E_coli_K12	3936	NP_414689.4	thpR - RNA 2',3'-cyclic phosphodiesterase	161500	162031	-
b0148	hrpB	155.5207130334371	-1.20583	3.5890718155979954e-7	TRUE	E_coli_K12	3935	NP_414690.4	hrpB - RNA-dependent NTPase HrpB	162104	164534	+
b0149	mrcB	425.2102801560945	-0.787343	1.829656786297162e-4	FALSE	E_coli_K12	2011	NP_414691.1	mrcB - peptidoglycan glycosyltransferase/peptidoglycan DD-transpeptidase MrcB	164729	167264	+
b0150	fhuA	882.4499315463803	-2.23662	1.0796133389838794e-21	TRUE	E_coli_K12	1612	NP_414692.1	fhuA - ferrichrome outer membrane transporter/phage receptor	167483	169727	+
b0151	fhuC	71.59739733450711	-2.48028	2.8111560325254406e-14	TRUE	E_coli_K12	347	NP_414693.1	fhuC - iron(III) hydroxamate ABC transporter ATP binding subunit	169777	170575	+
b0152	fhuD	47.504499395202146	-2.03704	2.1592167693849725e-4	TRUE	E_coli_K12	3934	NP_414694.1	fhuD - iron(III) hydroxamate ABC transporter periplasmic binding protein	170574	171465	+
b0153	fhuB	134.13935329683042	-2.75284	5.523138929551786e-15	TRUE	E_coli_K12	3933	NP_414695.1	fhuB - iron(III) hydroxamate ABC transporter membrane subunit	171461	173444	+
b0154	hemL	382.79084025470223	-0.153129	0.626202	FALSE	E_coli_K12	2250	NP_414696.1	hemL - glutamate-1-semialdehyde 2,1-aminomutase	173601	174882	-
b0155	clcA	153.73211207022922	0.47310124824189537	0.1752127397731666	FALSE	E_coli_K12	2674	NP_414697.1	clcA - chloride:H(+) antiporter ClcA	175106	176528	+
b0156	erpA	1178.8803248718518	0.2971299353948533	0.3472407601513787	FALSE	E_coli_K12	2532	NP_414698.1	erpA - iron-sulfur cluster insertion protein ErpA	176609	176954	+
b0157	yadS	87.22307720448234	-0.851542	0.00755274	FALSE	E_coli_K12	2836	NP_414699.1	yadS - PF03458 family protein YadS	177000	177624	-
b0158	btuF	49.82424855770741	-0.680021	0.13636349831832453	FALSE	E_coli_K12	2888	NP_414700.1	btuF - vitamin B12 ABC transporter periplasmic binding protein	177661	178462	-
b0159	mtn	294.0264769706904	0.19278071485509007	0.40578691748932844	FALSE	E_coli_K12	3152	NP_414701.1	mtn - 5'-methylthioadenosine/S-adenosylhomocysteine nucleosidase	178454	179153	-
b0160	dgt	262.07093294629203	1.2276835301023517	1.2781283569804336e-8	TRUE	E_coli_K12	3153	NP_414702.1	dgt - dGTP triphosphohydrolase	179236	180754	+
b0161	degP	636.4560720951312	0.7610958067569407	0.0232389	FALSE	E_coli_K12	1122	NP_414703.1	degP - periplasmic serine endoprotease DegP	180883	182308	+
b0162	cdaR	167.86509920392083	0.5880815869469725	0.15373723615127666	FALSE	E_coli_K12	2080	NP_414704.4	cdaR - DNA-binding transcriptional activator CdaR	182462	183620	+
b0163	yaeH	1140.9166258169646	2.7204803429138935	4.37404562116705e-22	TRUE	E_coli_K12	3889	NP_414705.1	yaeH - DUF3461 domain-containing protein YaeH	183708	184095	-
b0166	dapD	1080.32	-0.362554	0.2802873347616912	FALSE	E_coli_K12	3888	NP_414708.1	dapD - tetrahydrodipicolinate succinylase	185122	185947	-
b0167	glnD	180.6999297138584	0.5678873599823387	0.097579	FALSE	E_coli_K12	3887	NP_414709.1	glnD - PII uridylyltransferase/uridylyl removing enzyme	185977	188650	-
b0168	map	1612.8196679858659	-0.806113	0.00300097	FALSE	E_coli_K12	1752	NP_414710.1	map - methionine aminopeptidase	188711	189506	-
b0169	rpsB	12759.046935243583	-1.26868	2.4147933471777562e-12	TRUE	E_coli_K12	3886	NP_414711.1	rpsB - 30S ribosomal subunit protein S2	189873	190599	+
b0170	tsf	7515.452711979586	-1.42251	7.753937162850133e-13	TRUE	E_coli_K12	3885	NP_414712.1	tsf - protein chain elongation factor EF-Ts	190856	191708	+
b0171	pyrH	964.3528871671626	-0.720712	0.00188164	FALSE	E_coli_K12	3884	NP_414713.1	pyrH - UMP kinase	191854	192580	+
b0172	frr	2337.6433734439593	-0.144284	0.4677193661802808	FALSE	E_coli_K12	3883	NP_414714.1	frr - ribosome-recycling factor	192871	193429	+
b0173	dxr	314.66091483495956	-0.453844	0.0523308	FALSE	E_coli_K12	3882	NP_414715.1	dxr - 1-deoxy-D-xylulose 5-phosphate reductoisomerase	193520	194717	+
b0174	uppS	864.3963868132548	-0.266846	0.1729104856053351	FALSE	E_coli_K12	3881	NP_414716.1	uppS - ditrans,polycis-undecaprenyl-diphosphate synthase [(2E,6E)-farnesyl-diphosphate specific]	194902	195664	+
b0175	cdsA	626.6833571733873	-0.620119	0.00344007	FALSE	E_coli_K12	3880	NP_414717.2	cdsA - CDP-diglyceride synthetase	195676	196534	+
b0176	rseP	1034.6940710493989	-0.748553	1.1714227853095146e-5	FALSE	E_coli_K12	3879	NP_414718.1	rseP - intramembrane zinc metalloprotease RseP	196545	197898	+
b0177	bamA	3048.5444453637538	-0.244805	0.24532871083355962	FALSE	E_coli_K12	2006	NP_414719.1	bamA - outer membrane protein assembly factor BamA	197927	200360	+
b0178	skp	925.2346593178768	0.44523279557474016	0.023523459918767465	FALSE	E_coli_K12	3878	NP_414720.1	skp - periplasmic chaperone Skp	200481	200967	+
b0179	lpxD	2038.3681141640534	-1.18002	1.0144084792721333e-13	TRUE	E_coli_K12	2796	NP_414721.1	lpxD - UDP-3-O-(3-hydroxymyristoyl)glucosamine N-acyltransferase	200970	201996	+
b0180	fabZ	269.5681219982569	-0.246235	0.3850069141978065	FALSE	E_coli_K12	3016	NP_414722.1	fabZ - 3-hydroxy-acyl-[acyl-carrier-protein] dehydratase	202100	202556	+
b0181	lpxA	610.3141674206579	-0.500296	0.017811481234400198	FALSE	E_coli_K12	2795	NP_414723.1	lpxA - acyl-[acyl-carrier-protein]--UDP-N- acetylglucosamine O-acyltransferase	202559	203348	+
b0182	lpxB	327.65071557965126	-1.03528	1.5220455609032903e-4	TRUE	E_coli_K12	3877	NP_414724.1	lpxB - lipid A disaccharide synthase	203347	204496	+
b0183	rnhB	73.62139531643089	-0.705601	0.0361508	FALSE	E_coli_K12	3876	NP_414725.1	rnhB - RNase HII	204492	205089	+
b0184	dnaE	874.2045291327354	-0.869982	4.712921262941251e-6	FALSE	E_coli_K12	3875	NP_414726.1	dnaE - DNA polymerase III subunit alpha	205125	208608	+
b0185	accA	604.6095086801557	-0.322118	0.1695426380643731	FALSE	E_coli_K12	3874	NP_414727.1	accA - acetyl-CoA carboxyltransferase subunit alpha	208620	209580	+
b0186	ldcC	174.607	1.6512825598683614	3.289979951296849e-7	TRUE	E_coli_K12	1469	NP_414728.1	ldcC - lysine decarboxylase 2	209678	211820	+
b0187	yaeR	148.70045815486915	1.3290521533094413	3.1892062724633036e-5	TRUE	E_coli_K12	3873	NP_414729.4	yaeR - VOC domain-containing protein YaeR	211876	212266	+
b0188	tilS	116.45944760039407	-0.869384	0.00119848	FALSE	E_coli_K12	3872	NP_414730.1	tilS - tRNA(Ile)-lysidine synthetase	212330	213629	+
b0189	rof	157.81794789601483	1.24256	2.178836308560237e-5	TRUE	E_coli_K12	3871	NP_414731.2	rof - modulator of Rho-dependent transcription termination	213677	213932	-
b4406	yaeP	142.13159930922694	1.0157314551243537	0.011430539664350122	FALSE	E_coli_K12	3870	YP_026160.1	yaeP - UPF0253 family protein YaeP	213924	214125	-
b0190	yaeQ	195.86161329583496	-0.389473	0.137337	FALSE	E_coli_K12	3869	NP_414732.1	yaeQ - uncharacterized protein YaeQ	214290	214836	+
b0191	arfB	30.088083200610797	0.4922404483130872	0.2748058374609274	FALSE	E_coli_K12	3868	NP_414733.1	arfB - peptidyl-tRNA hydrolase, ribosome rescue factor	214832	215255	+
b0192	nlpE	280.82254544890765	0.7630219659322247	0.0155456	FALSE	E_coli_K12	3867	NP_414734.1	nlpE - sensor lipoprotein NlpE	215268	215979	+
b0194	proS	903.3148038436905	-0.457467	0.0719605	FALSE	E_coli_K12	3866	NP_414736.1	proS - proline--tRNA ligase	217056	218775	-
b0195	trmO	180.59910570347202	0.6520272545615413	0.0720708	FALSE	E_coli_K12	3865	NP_414737.1	trmO - tRNA m(6)t(6)A37 methyltransferase	218886	219594	-
b0196	rcsF	1269.249647603847	-0.10142	0.7179865258446865	FALSE	E_coli_K12	3864	NP_414738.1	rcsF - sensor lipoprotein RcsF	219590	219995	-
b0197	metQ	480.83052575500705	0.5344783516174735	0.0692286	FALSE	E_coli_K12	1109	NP_414739.1	metQ - L-methionine/D-methionine ABC transporter membrane anchored binding protein	220112	220928	-
b0198	metI	44.87295029031054	-0.329969	0.585123	FALSE	E_coli_K12	855	NP_414740.1	metI - L-methionine/D-methionine ABC transporter membrane subunit	220967	221621	-
b0199	metN	78.44448991608483	-1.21009	0.031006816886251336	FALSE	E_coli_K12	1326	NP_414741.1	metN - L-methionine/D-methionine ABC transporter ATP binding subunit	221613	222645	-
b0200	gmhB	469.02604819507525	0.16938712201523684	0.5348478275367209	FALSE	E_coli_K12	3863	NP_414742.1	gmhB - D-glycero-beta-D-manno-heptose-1,7-bisphosphate 7-phosphatase	222832	223408	+
b0207	dkgB	108.17155921604429	-1.00697	0.0095283	TRUE	E_coli_K12	2560	NP_414743.1	dkgB - methylglyoxal reductase DkgB	229166	229970	+
b0208	yafC	64.42310264059729	0.43624837093057794	0.2432941920135502	FALSE	E_coli_K12	3090	NP_414744.1	yafC - LysR family transcriptional regulator YafC	229966	230881	-
b0209	yafD	72.76557056399247	-0.470934	0.3609992132876387	FALSE	E_coli_K12	3191	NP_414745.1	yafD - endonuclease/exonuclease/phosphatase domain-containing protein YafD	231121	231922	+
b0210	yafE	41.63945695012911	-0.836799	0.13354178861274205	FALSE	E_coli_K12	2623	NP_414746.1	yafE - putative S-adenosylmethionine-dependent methyltransferase	231925	232549	+
b0211	mltD	1188.7306243754035	-1.1395	3.6617256066233835e-5	TRUE	E_coli_K12	3192	NP_414747.1	mltD - membrane-bound lytic murein transglycosylase D	232596	233955	-
b0212	gloB	147.6042814873216	0.8540578748239991	0.00113682	FALSE	E_coli_K12	2679	NP_414748.1	gloB - hydroxyacylglutathione hydrolase GloB	234026	234782	-
b0213	yafS	145.43533418478668	-0.0200269	0.9713625471563108	FALSE	E_coli_K12	3193	NP_414749.2	yafS - putative S-adenosyl-L-methionine-dependent methyltransferase	234815	235538	+
b0214	rnhA	288.39922499121764	0.32840969444456625	0.1794391164968492	FALSE	E_coli_K12	3194	NP_414750.1	rnhA - ribonuclease HI	235534	236002	-
b0215	dnaQ	236.34000433226808	-0.848699	0.00100357	FALSE	E_coli_K12	2682	NP_414751.1	dnaQ - DNA polymerase III subunit epsilon	236066	236798	+
b0219	yafV	151.84989637850188	1.0230455884791387	4.277987181295223e-5	TRUE	E_coli_K12	4683	NP_414754.1	yafV - 2-oxoglutaramate amidase	239418	240189	-
b0221	fadE	97.82860219662959	1.0361250299335611	0.0971772	FALSE	E_coli_K12	3195	NP_414756.2	fadE - acyl-CoA dehydrogenase	240858	243303	-
b0222	gmhA	541.816	0.6042195537947255	0.00917879	FALSE	E_coli_K12	2683	NP_414757.1	gmhA - D-sedoheptulose 7-phosphate isomerase	243542	244121	+
b0223	yafJ	156.10919298587032	-0.028678	0.9544225980214135	FALSE	E_coli_K12	3196	NP_414758.1	yafJ - putative glutamine amidotransferase YafJ	244326	245094	+
b0224	ldtF	592.7633683437787	-0.573237	0.022136635480343073	FALSE	E_coli_K12	2985	NP_414759.1	ldtF - L,D-transpeptidase domain-containing protein LdtF	245064	245805	-
b0237	pepD	1834.5928277443325	1.0923658868441777	2.613741124913993e-7	TRUE	E_coli_K12	3197	NP_414772.1	pepD - peptidase D	254258	255716	-
b0238	gpt	797.1125051145909	-0.575589	0.10862227010919488	FALSE	E_coli_K12	3198	NP_414773.1	gpt - xanthine-guanine phsophoribosyltransferase	255976	256435	+
b0239	frsA	138.2221602741991	-0.539652	0.0910093	FALSE	E_coli_K12	3199	NP_414774.1	frsA - fermentation-respiration switch protein	256526	257771	+
b0241	phoE	12.097386189243046	0.7996713564648048	0.31354037882449187	FALSE	E_coli_K12	570	NP_414776.1	phoE - outer membrane porin PhoE	259044	260100	-
b0242	proB	113.29602055399062	-0.436278	0.22780315638868104	FALSE	E_coli_K12	3200	NP_414777.1	proB - glutamate 5-kinase	260387	261491	+
b0243	proA	150.51808145241776	-0.420471	0.1744363812299056	FALSE	E_coli_K12	3201	NP_414778.1	proA - glutamate-5-semialdehyde dehydrogenase	261502	262756	+
b0328	yahN	37.31510088695728	-0.0350457	0.9596869355167504	FALSE	E_coli_K12	7342	NP_414862.1	yahN - putative amino acid exporter YahN	345665	346337	-
b0329	yahO	683.05	5.130797599776952	1.18578547047496e-75	TRUE	E_coli_K12	621	NP_414863.1	yahO - DUF1471 domain-containing protein YahO	346483	346759	+
b0330	prpR	19.572657398811476	4.000871829173729	1.6809810657419632e-7	TRUE	E_coli_K12	6017	NP_414864.1	prpR - DNA-binding transcriptional dual regulator PrpR	346856	348443	-
b0331	prpB	2.799592870888553	-0.120639	0.9538174487933428	FALSE	E_coli_K12	5402	NP_414865.1	prpB - 2-methylisocitrate lyase	348681	349572	+
b0333	prpC	1.4848763508434264	0.4795531037954468	NA	NA	E_coli_K12	5410	NP_414867.1	prpC - 2-methylcitrate synthase	350011	351181	+
b0334	prpD	1.813765336282779	0.22131343041705318	NA	NA	E_coli_K12	5669	NP_414868.1	prpD - 2-methylcitrate dehydratase	351214	352666	+
b0335	prpE	9.416053687857001	-1.69175	0.0277288	FALSE	E_coli_K12	6090	NP_414869.1	prpE - propionyl-CoA synthetase	352705	354592	+
b0369	hemB	652.7498022137762	-0.240325	0.3331332216554294	FALSE	E_coli_K12	4256	NP_414903.4	hemB - porphobilinogen synthase	388752	389727	-
b0375	iprA	1.4131060030154503	-1.87448	NA	NA	E_coli_K12	5375	NP_414909.2	iprA - putative DNA-binding transcriptional regulator IprA	394505	395129	+
b0376	ampH	102.11576278826449	0.7460732208981573	0.14341611140277302	FALSE	E_coli_K12	2637	NP_414910.1	ampH - peptidoglycan DD-carboxypeptidase/peptidoglycan DD-endopeptidase	395129	396287	-
b0377	sbmA	113.1349728806808	0.042715664899387475	0.9135249403154175	FALSE	E_coli_K12	5182	NP_414911.1	sbmA - peptide antibiotic/peptide nucleic acid transporter	396638	397859	+
b0378	yaiW	125.9989922131713	-0.227638	0.4601904172267241	FALSE	E_coli_K12	3204	NP_414912.1	yaiW - surface-exposed outer membrane lipoprotein	397871	398966	+
b0379	yaiY	14.80811707973507	-0.996188	0.22069028973157068	FALSE	E_coli_K12	5054	NP_414913.1	yaiY - DUF2755 domain-containing inner membrane protein YaiY	399024	399333	-
b0380	yaiZ	471.00453216459107	-0.399575	0.17137212126775334	FALSE	E_coli_K12	5055	NP_414914.2	yaiZ - DUF2754 domain-containing protein YaiZ	399592	399805	+
b0381	ddlA	498.7795646562308	0.0106606	0.9782933431477822	FALSE	E_coli_K12	2672	NP_414915.1	ddlA - D-alanine--D-alanine ligase A	399828	400923	-
b0382	iraP	37.38290883105537	1.2076706621786006	0.021593710118480488	FALSE	E_coli_K12	5056	NP_414916.1	iraP - anti-adaptor protein for sigma(S) stabilization	401385	401646	+
b0384	psiF	322.0086321876596	6.525478244718232	5.571597179908605e-79	TRUE	E_coli_K12	3318	NP_414918.4	psiF - PsiF family protein	403280	403601	+
b0385	dgcC	15.341001208238284	1.2131139251570684	0.07762	FALSE	E_coli_K12	145	NP_414919.1	dgcC - diguanylate cyclase DgcC	403702	404818	+
b0386	proC	137.78389427184726	0.5198007273065401	0.0693968	FALSE	E_coli_K12	3957	NP_414920.1	proC - pyrroline-5-carboxylate reductase	404834	405644	-
b0387	yaiI	157.66944931294165	0.5338295683781691	0.13545844503070206	FALSE	E_coli_K12	3788	NP_414921.2	yaiI - DUF188 domain-containing protein YaiI	405763	406222	+
b0388	aroL	494.89317209911934	0.297972	0.318842	FALSE	E_coli_K12	2686	NP_414922.1	aroL - shikimate kinase 2	406404	406929	+
b0389	yaiA	333.2093987831727	1.8676215877840832	2.8454465133023793e-19	TRUE	E_coli_K12	3211	NP_414923.1	yaiA - protein YaiA	406978	407170	+
b0390	aroM	198.4124946553573	0.38542460342101437	0.15495556904924784	FALSE	E_coli_K12	3212	NP_414924.1	aroM - protein AroM	407427	408105	+
b0391	ppnP	1956.6637513213045	2.9845048801349026	3.0213808888568117e-41	TRUE	E_coli_K12	3213	NP_414925.1	ppnP - nucleoside phosphorylase PpnP	408176	408461	+
b0393	rdgC	479.99299368777866	-0.050234	0.8744022691388716	FALSE	E_coli_K12	3214	NP_414927.1	rdgC - nucleoid-associated protein RdgC	409107	410019	-
b0394	mak	85.2506	1.306752227999154	5.635720381223873e-4	TRUE	E_coli_K12	919	NP_414928.2	mak - fructokinase	410143	411052	+
b0396	araJ	82.42490164324087	0.0354466	0.9323942397352833	FALSE	E_coli_K12	4553	NP_414930.3	araJ - putative transport protein AraJ	411296	412481	-
b0397	sbcC	145.18711493218436	-0.567331	0.0530192	FALSE	E_coli_K12	5057	NP_414931.1	sbcC - ATP dependent, structure specific DNA nuclease - SbcC subunit	412606	415753	-
b0398	sbcD	46.85325171232749	-0.958199	0.011185397496430924	FALSE	E_coli_K12	3215	NP_414932.1	sbcD - ATP dependent, structure specific DNA nuclease - SbcD subunit	415749	416952	-
b0399	phoB	93.34498784610403	1.6580468782478321	3.08944387126336e-4	TRUE	E_coli_K12	2577	NP_414933.1	phoB - DNA-binding transcriptional dual regulator PhoB	417141	417831	+
b0400	phoR	92.38325320812774	1.5181562584383779	7.006555526235532e-4	TRUE	E_coli_K12	4481	NP_414934.1	phoR - sensor histidine kinase PhoR	417888	419184	+
b0401	brnQ	453.642	-1.6917	7.890834157336591e-7	TRUE	E_coli_K12	2124	NP_414935.1	brnQ - branched chain amino acid transporter BrnQ	419590	420910	+
b0402	proY	224.43898056896901	-1.54342	1.8988254053206297e-13	TRUE	E_coli_K12	137	NP_414936.1	proY - putative transporter ProY	420985	422359	+
b0403	malZ	51.025097757452905	-0.352159	0.5175078438397553	FALSE	E_coli_K12	2442	NP_414937.2	malZ - maltodextrin glucosidase	422517	424332	+
b0404	acpH	69.0545	0.6001056800802916	0.0915895	FALSE	E_coli_K12	3216	NP_414938.1	acpH - acyl carrier protein phosphodiesterase	424336	424918	-
b0405	queA	424.9914067631841	-1.60736	8.309782902777649e-17	TRUE	E_coli_K12	2992	NP_414939.1	queA - tRNA preQ1(34) S-adenosylmethionine ribosyltransferase-isomerase	425010	426081	+
b0406	tgt	983.1663740903628	-0.763964	0.010773891480902355	FALSE	E_coli_K12	3217	NP_414940.1	tgt - tRNA-guanine transglycosylase	426136	427264	+
b0407	yajC	239.23360756450896	0.0454029	0.9115247431718562	FALSE	E_coli_K12	3218	NP_414941.1	yajC - Sec translocon accessory complex subunit YajC	427286	427619	+
b0408	secD	1165.7094370525892	-1.00381	1.637904400100669e-9	TRUE	E_coli_K12	3219	NP_414942.1	secD - Sec translocon accessory complex subunit SecD	427646	429494	+
b0409	secF	1394.308588054522	-1.11077	1.1166905702175915e-10	TRUE	E_coli_K12	3220	NP_414943.1	secF - Sec translocon accessory complex subunit SecF	429504	430476	+
b0411	tsx	6502.638148822324	-1.2242	2.3538011418813764e-4	TRUE	E_coli_K12	3500	NP_414945.1	tsx - nucleoside-specific channel-forming protein Tsx	431128	432013	-
b0412	yajI	69.83108708167705	1.3337343325607307	0.0222081	FALSE	E_coli_K12	3221	NP_414946.4	yajI - putative lipoprotein YajI	432311	432851	-
b0413	nrdR	166.35204329839394	-0.689315	0.0235734	FALSE	E_coli_K12	3222	NP_414947.1	nrdR - NrdR transcriptional repressor	433001	433451	+
b0414	ribD	169.5128765703717	-0.59195	0.013081	FALSE	E_coli_K12	3223	NP_414948.1	ribD - fused diaminohydroxyphosphoribosylaminopyrimidine deaminase/5-amino-6-(5-phosphoribosylamino)uracil reductase	433454	434558	+
b0415	ribE	352.8682892381097	-1.00516	1.2892481967551877e-5	TRUE	E_coli_K12	3224	NP_414949.1	ribE - 6,7-dimethyl-8-ribityllumazine synthase	434646	435117	+
b0416	nusB	655.9141653341848	-0.0291679	0.9419824453431258	FALSE	E_coli_K12	3225	NP_414950.1	nusB - transcription antitermination protein NusB	435136	435556	+
b0417	thiL	111.85506169116306	-0.121254	0.7798957766501902	FALSE	E_coli_K12	2838	NP_414951.1	thiL - thiamine monophosphate kinase	435633	436611	+
b0418	pgpA	247.2911620908079	-0.0915192	0.764295	FALSE	E_coli_K12	4919	NP_414952.1	pgpA - phosphatidylglycerophosphatase A	436588	437107	+
b0419	yajO	173.56500562869624	0.7742069431460158	9.874340288935778e-4	FALSE	E_coli_K12	555	NP_414953.2	yajO - 1-deoxyxylulose-5-phosphate synthase YajO	437160	438135	-
b0420	dxs	380.5753926364321	-0.317798	0.2818613023145452	FALSE	E_coli_K12	2363	NP_414954.1	dxs - 1-deoxy-D-xylulose-5-phosphate synthase	438314	440177	-
b0421	ispA	169.94615750008902	-0.401789	0.20412749338494618	FALSE	E_coli_K12	2688	NP_414955.1	ispA - geranyl diphosphate/farnesyl diphosphate synthase	440201	441101	-
b0422	xseB	201.57482966166737	-0.489411	0.13880639270953588	FALSE	E_coli_K12	3226	NP_414956.1	xseB - exodeoxyribonuclease VII subunit XseB	441100	441343	-
b0423	thiI	1003.9792441711903	-1.55898	4.3551667556459315e-20	TRUE	E_coli_K12	3227	NP_414957.1	thiI - tRNA uridine 4-sulfurtransferase	441548	442997	+
b0424	yajL	62.1833	0.3483166304919407	0.4982277880824674	FALSE	E_coli_K12	2932	NP_414958.4	yajL - protein/nucleic acid deglycase 3	443050	443641	-
b0425	panE	86.12530154140194	-0.592177	0.0474404	FALSE	E_coli_K12	2993	NP_414959.1	panE - 2-dehydropantoate 2-reductase	443603	444515	-
b0426	yajQ	1333.4883799865547	-0.498306	0.12334732180782407	FALSE	E_coli_K12	3228	NP_414960.2	yajQ - nucleotide binding protein YajQ	444682	445174	+
b0427	yajR	245.65061716792468	-1.44159	2.8554254487230657e-10	TRUE	E_coli_K12	2223	NP_414961.4	yajR - putative transport protein YajR	445301	446666	-
b0428	cyoE	4679.301220728163	-1.6222	1.4767752278078366e-15	TRUE	E_coli_K12	3229	NP_414962.1	cyoE - heme O synthase	446814	447705	-
b0429	cyoD	210.27302343878705	-1.77877	4.138920157357794e-13	TRUE	E_coli_K12	3230	NP_414963.1	cyoD - cytochrome bo3 ubiquinol oxidase subunit 4	447716	448046	-
b0430	cyoC	679.174	-1.41489	5.110068899660887e-11	TRUE	E_coli_K12	3231	NP_414964.1	cyoC - cytochrome bo3 ubiquinol oxidase subunit 3	448045	448660	-
b0431	cyoB	4609.074026725858	-1.56044	1.2053262786087172e-10	TRUE	E_coli_K12	3232	NP_414965.1	cyoB - cytochrome bo3 ubiquinol oxidase subunit 1	448649	450641	-
b0432	cyoA	3390.3501019191276	-1.31882	2.3885378595378648e-8	TRUE	E_coli_K12	3233	NP_414966.1	cyoA - cytochrome bo3 ubiquinol oxidase subunit 2	450662	451610	-
b0433	ampG	474.47354544906443	-1.91676	2.8766053420239696e-16	TRUE	E_coli_K12	3234	NP_414967.1	ampG - muropeptide:H(+) symporter	452069	453545	-
b0434	yajG	725.8935648799226	-0.135535	0.6157801950262574	FALSE	E_coli_K12	3235	NP_414968.4	yajG - putative lipoprotein YajG	453588	454167	-
b0435	bolA	4511.772122005297	3.439264550981938	2.5042261001804643e-51	TRUE	E_coli_K12	3236	NP_414969.4	bolA - DNA-binding transcriptional dual regulator BolA	454471	454789	+
b0436	tig	9068.866097933764	-0.385446	0.0290038	FALSE	E_coli_K12	3237	NP_414970.1	tig - trigger factor	455132	456431	+
b0437	clpP	730.9839898396415	0.9555452150807996	1.1976421535929357e-5	FALSE	E_coli_K12	2077	NP_414971.1	clpP - ATP-dependent Clp protease proteolytic subunit	456676	457300	+
b0438	clpX	2404.53	0.6343781585530867	0.0025485	FALSE	E_coli_K12	3238	NP_414972.1	clpX - ATP-dependent Clp protease ATP-binding subunit ClpX	457425	458700	+
b0439	lon	2547.034236456513	0.9126070052054898	1.0842749023319339e-4	FALSE	E_coli_K12	3239	NP_414973.1	lon - Lon protease	458887	461242	+
b0440	hupB	7554.503828787073	-0.265582	0.25752719651454314	FALSE	E_coli_K12	1101	NP_414974.1	hupB - DNA-binding protein HU-beta	461450	461723	+
b0441	ppiD	1637.5657242902905	-0.49581	0.016257542213591176	FALSE	E_coli_K12	3240	NP_414975.1	ppiD - periplasmic folding chaperone	461914	463786	+
b0442	ybaV	31.383379340491054	-0.0339736	0.9555735692801604	FALSE	E_coli_K12	4829	NP_414976.1	ybaV - helix-hairpin-helix 3 family protein	463936	464308	+
b0443	fadM	54.269686049702464	0.7378388653514569	0.14464550500420809	FALSE	E_coli_K12	2690	NP_414977.1	fadM - long-chain acyl-CoA thioesterase FadM	464401	464800	+
b0444	queC	179.5894478448718	-0.0521864	0.8717657878744721	FALSE	E_coli_K12	3241	NP_414978.1	queC - 7-cyano-7-deazaguanine synthase	464851	465547	-
b0445	ybaE	50.472815163583334	-0.0602008	0.9232240737323124	FALSE	E_coli_K12	2596	NP_414979.1	ybaE - uncharacterized protein YbaE	465611	467312	-
b0446	cof	121.47764303579882	1.3742309981989094	2.975796306820577e-5	TRUE	E_coli_K12	1073	NP_414980.2	cof - HMP-PP phosphatase	467411	468230	+
b0447	decR	78.85119961363233	-0.7661	0.042107646220870674	FALSE	E_coli_K12	2378	NP_414981.4	decR - DNA-binding transcriptional activator DecR	468382	468841	+
b0448	mdlA	145.5268961623418	-1.33815	6.93613776558436e-5	TRUE	E_coli_K12	4421	NP_414982.1	mdlA - ABC transporter family protein MdlA	468870	470643	+
b0449	mdlB	138.52319747765097	-1.11268	3.7034371972836526e-4	TRUE	E_coli_K12	4422	NP_414983.1	mdlB - ABC transporter family protein MdlB	470635	472417	+
b0450	glnK	1.16297	-0.259909	NA	NA	E_coli_K12	1179	NP_414984.1	glnK - nitrogen regulator GlnK	472597	472936	+
b0451	amtB	38.777168197225286	0.1680365974457052	0.7961663268071646	FALSE	E_coli_K12	3242	NP_414985.1	amtB - ammonia/ammonium transporter	472965	474252	+
b0452	tesB	140.31190256282295	1.4500270653773522	3.378998334096456e-5	TRUE	E_coli_K12	3243	NP_414986.1	tesB - acyl-CoA thioesterase II	474300	475161	-
b0453	ybaY	1009.718841394852	4.426880355635669	7.693232892828359e-38	TRUE	E_coli_K12	3244	NP_414987.3	ybaY - PF09619 family lipoprotein YbaY	475378	475951	+
b0454	ybaZ	10.14913056187191	0.6493580931311236	0.4747455499056966	FALSE	E_coli_K12	4685	NP_414988.1	ybaZ - DNA base-flipping protein	475981	476371	-
b0457	pdeB	253.16288463630855	-1.41562	5.8695167459960236e-9	TRUE	E_coli_K12	11	NP_414990.2	pdeB - c-di-GMP phosphodiesterase PdeB	477066	478617	-
b0458	ylaC	2343.9965666443736	-1.58114	1.4254401649844944e-7	TRUE	E_coli_K12	3450	NP_414991.4	ylaC - putative inner membrane protein	478780	479251	-
b0459	maa	623.9598698940089	-1.12419	3.301312252866375e-9	TRUE	E_coli_K12	2254	NP_414992.1	maa - maltose O-acetyltransferase	479366	479918	-
b0460	hha	442.71676210019245	-0.833755	0.011430539664350122	FALSE	E_coli_K12	593	NP_414993.1	hha - hemolysin expression-modulating protein Hha	480089	480308	-
b0461	tomB	572.513	0.12019797323954885	0.7881753861975618	FALSE	E_coli_K12	3245	NP_414994.1	tomB - Hha toxicity modulator TomB	480333	480708	-
b0462	acrB	2156.7548954930676	-0.0305514	0.8982374541827051	FALSE	E_coli_K12	259	NP_414995.1	acrB - multidrug efflux pump RND permease AcrB	481253	484403	-
b0463	acrA	880.0973481693806	0.0581624	0.81003	FALSE	E_coli_K12	636	NP_414996.1	acrA - multidrug efflux pump membrane fusion lipoprotein AcrA	484425	485619	-
b0464	acrR	99.61530942529103	-0.787381	0.012560981251244588	FALSE	E_coli_K12	1339	NP_414997.1	acrR - DNA-binding transcriptional repressor AcrR	485760	486408	+
b0465	mscK	480.1981313378199	-0.846172	0.00121961	FALSE	E_coli_K12	2692	NP_414998.1	mscK - potassium dependent, small conductance mechanosensitive channel	486535	489898	+
b0467	priC	68.16808912541323	0.22777747085953745	0.549652	FALSE	E_coli_K12	3252	NP_415000.1	priC - primosomal replication protein N''	490284	490812	-
b0468	ybaN	86.01684702240702	-1.08867	0.00659219	TRUE	E_coli_K12	3253	NP_415001.1	ybaN - DUF454 domain-containing inner membrane protein YbaN	490881	491259	+
b0469	apt	635.8507523341813	-0.918093	0.00101024	FALSE	E_coli_K12	3254	NP_415002.1	apt - adenine phosphoribosyltransferase	491411	491963	+
b0470	dnaX	407.20895520975023	-0.847597	1.8710802971487055e-4	FALSE	E_coli_K12	2125	NP_415003.1	dnaX - DNA polymerase III subunit tau	492091	494023	+
b0471	ybaB	99.88458590279295	0.4958326303539722	0.18659069863109207	FALSE	E_coli_K12	3255	NP_415004.1	ybaB - putative nucleoid-associated protein YbaB	494075	494405	+
b0472	recR	451.4945285882727	-0.0260524	0.9538174487933428	FALSE	E_coli_K12	3256	NP_415005.1	recR - DNA repair protein RecR	494404	495010	+
b0473	htpG	994.5947423588025	0.22807573168112583	0.6226857503517438	FALSE	E_coli_K12	3257	NP_415006.1	htpG - chaperone protein HtpG	495119	496994	+
b0474	adk	2928.675777686052	0.6327476011756007	0.0044683	FALSE	E_coli_K12	3258	NP_415007.1	adk - adenylate kinase	497174	497819	+
b0475	hemH	99.28577254921484	0.3538986785372441	0.28591077955275224	FALSE	E_coli_K12	3259	NP_415008.1	hemH - ferrochelatase	498054	499017	+
b0476	aes	19.982004527796402	-0.144706	0.8674472677034384	FALSE	E_coli_K12	6371	NP_415009.1	aes - acetylesterase	499013	499973	-
b0477	gsk	342.1059754916649	-1.14231	5.3850051325683444e-5	TRUE	E_coli_K12	3260	NP_415010.1	gsk - inosine/guanosine kinase	500124	501429	+
b0478	ybaL	567.0689202952489	-0.187372	0.5990733346108079	FALSE	E_coli_K12	2530	NP_415011.1	ybaL - putative transporter YbaL	501561	503238	-
b0479	fsr	131.69114738713313	0.9327432229871389	0.00472036	FALSE	E_coli_K12	3261	NP_415012.1	fsr - fosmidomycin efflux pump	503475	504696	-
b0480	ushA	418.4448701653463	1.8388553404669854	4.866538067267436e-9	TRUE	E_coli_K12	2578	NP_415013.1	ushA - 5'-nucleotidase/UDP-sugar hydrolase	504913	506566	+
b0481	ybaK	110.73101457135812	0.9360393917209683	0.011442549449375389	FALSE	E_coli_K12	3262	NP_415014.1	ybaK - Cys-tRNA(Pro) and Cys-tRNA(Cys) deacylase	506602	507082	-
b0482	ybaP	83.81256286408714	-0.261518	0.5621809513288986	FALSE	E_coli_K12	3263	NP_415015.1	ybaP - TraB family protein YbaP	507285	508080	-
b0484	copA	67.34309692947743	0.0350334	0.9458790164607732	FALSE	E_coli_K12	2360	NP_415017.1	copA - Cu(+) exporting P-type ATPase	508874	511379	-
b0487	cueR	153.0163645489482	0.5640304004147499	0.036743028251429256	FALSE	E_coli_K12	1086	NP_415020.1	cueR - DNA-binding transcriptional dual regulator CueR	513992	514400	+
b0488	ybbJ	50.35918994128459	0.6608144559818385	0.0652992	FALSE	E_coli_K12	3264	NP_415021.2	ybbJ - NfeD-like family protein YbbJ	514400	514859	-
b0489	qmcA	93.76834689641217	0.18480004586447024	0.6950268919888336	FALSE	E_coli_K12	2548	NP_415022.1	qmcA - PHB domain-containing protein QmcA	514855	515773	-
b0490	fetA	85.85	0.20416218986395523	0.6833738869066189	FALSE	E_coli_K12	4405	NP_415023.1	fetA - putative iron ABC exporter ATP-binding subunit FetA	515918	516596	+
b0491	fetB	74.33453171326555	0.462527	0.2598876938428382	FALSE	E_coli_K12	4118	NP_415024.4	fetB - putative iron ABC exporter membrane subunit FetB	516582	517362	+
b0492	cnoX	391.7595321741521	1.7933865204876294	6.490943537932906e-9	TRUE	E_coli_K12	3265	NP_415025.4	cnoX - chaperedoxin	517424	518279	-
b0493	ybbO	86.82583898224678	1.8362508530664055	1.8584050167857455e-6	TRUE	E_coli_K12	4467	NP_415026.1	ybbO - NADP(+)-dependent aldehyde reductase YbbO	518339	519149	-
b0494	tesA	30.31165532262432	1.3874520706913407	0.00209365	TRUE	E_coli_K12	3266	NP_415027.1	tesA - multifunctional acyl-CoA thioesterase I and protease I and lysophospholipase L1	519138	519765	-
b0495	ybbA	37.597219724678446	1.7282298598212147	1.1298462465097644e-4	TRUE	E_coli_K12	2521	NP_415028.1	ybbA - putative ABC transporter ATP-binding protein YbbA	519732	520419	+
b0496	ybbP	148.06842651014938	2.101087552815131	6.980675654133119e-10	TRUE	E_coli_K12	3267	NP_415029.1	ybbP - putative ABC transporter membrane subunit YbbP	520415	522830	+
b0503	selU	36.0559	-1.04693	0.024846	FALSE	E_coli_K12	3599	NP_415036.1	selU - tRNA 2-selenouridine synthase	530131	531226	-
b0504	allS	5.951250729553724	-0.47734	0.7161555816639974	FALSE	E_coli_K12	6565	NP_415037.1	allS - DNA-binding transcriptional activator AllS	531294	532221	-
b0505	allA	4.681301040162058	-1.53848	0.21649747089972457	FALSE	E_coli_K12	8797	NP_415038.1	allA - ureidoglycolate lyase	532450	532933	+
b0506	allR	385.16	0.8097860541365087	0.00608969	FALSE	E_coli_K12	7397	NP_415039.1	allR - DNA-binding transcriptional repressor AllR	533010	533826	+
b0507	gcl	13.943284120526682	0.7187556793634085	0.34996207701344123	FALSE	E_coli_K12	7341	NP_415040.1	gcl - glyoxylate carboligase	533915	535697	+
b0508	hyi	1.9809932296450639	-1.64269	NA	NA	E_coli_K12	7727	NP_415041.1	hyi - hydroxypyruvate isomerase	535709	536486	+
b0509	glxR	4.46066	0.3228273930298904	0.7993588423295263	FALSE	E_coli_K12	7535	NP_415042.1	glxR - tartronate semialdehyde reductase 2	536585	537464	+
b0511	ybbW	1.6409308851655946	-0.285029	NA	NA	E_coli_K12	7896	NP_415044.4	ybbW - putative allantoin transporter	537632	539087	+
b0512	allB	16.020138360884687	1.714475812282771	0.00937687	TRUE	E_coli_K12	7932	NP_415045.1	allB - allantoinase	539146	540508	+
b0513	ybbY	14.258263192402886	1.1715499114842012	0.0735296	FALSE	E_coli_K12	8798	NP_415046.4	ybbY - putative purine transporter	540564	541866	+
b0514	glxK	41.09442065891428	2.077215011251364	3.822008177804585e-7	TRUE	E_coli_K12	1166	NP_415047.1	glxK - glycerate 2-kinase 2	541887	543033	+
b0515	allE	119.82685872144918	2.8814852296218554	8.438054841768813e-18	TRUE	E_coli_K12	8799	NP_415048.1	allE - (S)-ureidoglycine aminohydrolase	543260	544046	-
b0516	allC	29.337802725103025	1.1235499807439797	0.018187348451010908	FALSE	E_coli_K12	7731	NP_415049.1	allC - allantoate amidohydrolase	544056	545292	-
b4572	ylbE	2.322293198799996	-1.57491	NA	NA	E_coli_K12	6554	YP_009029994.1	ylbE - DUF1116 domain-containing protein YlbE	548356	549616	+
b0520	ylbF	4.0602	1.1959775873855176	0.38464925735356914	FALSE	E_coli_K12	7933	NP_415053.1	ylbF - DUF2877 domain-containing protein YlbF	549626	550442	+
b0521	ybcF	3.444260786178885	-2.0709	0.1770759341343651	FALSE	E_coli_K12	1699	NP_415054.1	ybcF - putative carbamate kinase	550438	551332	+
b0522	purK	81.5835	-0.626506	0.039105991883652824	FALSE	E_coli_K12	2695	NP_415055.1	purK - 5-(carboxyamino)imidazole ribonucleotide synthase	551526	552594	-
b0523	purE	41.190387213028245	-0.957998	0.0681312	FALSE	E_coli_K12	3268	NP_415056.1	purE - N(5)-carboxyaminoimidazole ribonucleotide mutase	552590	553100	-
b0524	lpxH	428.41528617985455	-1.26477	8.420580442405725e-7	TRUE	E_coli_K12	3269	NP_415057.1	lpxH - UDP-2,3-diacylglucosamine diphosphatase	553217	553940	-
b0525	ppiB	1167.2007661228324	-0.626645	0.022727414173386806	FALSE	E_coli_K12	2697	NP_415058.1	ppiB - peptidyl-prolyl cis-trans isomerase B	553942	554437	-
b0526	cysS	386.6314776867154	-0.619776	0.024995219576837986	FALSE	E_coli_K12	3270	NP_415059.1	cysS - cysteine--tRNA ligase	554610	555996	+
b0527	ybcI	9.324826256753855	0.33092313286336833	0.7180509363397498	FALSE	E_coli_K12	7102	NP_415060.1	ybcI - PF04307 family inner membrane protein YbcI	556031	556553	-
b0528	ybcJ	130.08975389785712	0.7171817666065012	0.00894454	FALSE	E_coli_K12	3271	NP_415061.2	ybcJ - putative RNA-binding protein YbcJ	556660	556873	-
b0529	folD	189.21802027790315	0.22684147643822747	0.4726384507202582	FALSE	E_coli_K12	3272	NP_415062.1	folD - bifunctional methylenetetrahydrofolate dehydrogenase/methenyltetrahydrofolate cyclohydrolase	556874	557741	-
b0530	sfmA	7.406309339354352	0.9814991801193252	0.3798766986855283	FALSE	E_coli_K12	507	NP_415063.4	sfmA - putative fimbrial protein SfmA	558211	558754	+
b0532	sfmD	8.47482	-0.59867	0.6821027212971581	FALSE	E_coli_K12	330	NP_415065.1	sfmD - putative fimbrial usher protein SfmD	559696	562300	+
b0533	sfmH	1.3797997400462627	-1.46276	NA	NA	E_coli_K12	5454	NP_415066.2	sfmH - putative fimbrial adhesin protein SfmH	562335	563319	+
b0534	sfmF	5.3501006915789215	0.2820150195210803	0.8480509787289439	FALSE	E_coli_K12	7289	NP_415067.1	sfmF - putative fimbrial protein SfmF	563329	563845	+
b0535	fimZ	8.256544863219906	-0.878335	0.3415067738442751	FALSE	E_coli_K12	7265	NP_415068.1	fimZ - putative LuxR family transcriptional regulator FimZ	563847	564480	-
b0578	nfsB	849.8668979959369	0.23886452130307428	0.2849032059217193	FALSE	E_coli_K12	5061	NP_415110.1	nfsB - NAD(P)H nitroreductase NfsB	604770	605424	-
b0579	ybdF	47.40495063804118	0.15617053109293014	0.8045435341043277	FALSE	E_coli_K12	4706	NP_415111.1	ybdF - PF04237 family protein YbdF	605517	605886	-
b0580	ybdJ	37.30954937642177	-0.323735	0.639305	FALSE	E_coli_K12	5062	NP_415112.1	ybdJ - DUF1158 domain-containing protein YbdJ	605950	606199	-
b0581	ybdK	47.405669178707335	3.8781560195551683	5.948922493011404e-13	TRUE	E_coli_K12	3676	NP_415113.1	ybdK - carboxylate-amine ligase	606264	607383	-
b0583	entD	67.2876	-2.18028	5.216520867492179e-4	TRUE	E_coli_K12	4795	NP_415115.2	entD - phosphopantetheinyl transferase EntD	609458	610079	-
b0584	fepA	220.25639536343334	-2.12644	1.9128789300290343e-5	TRUE	E_coli_K12	701	NP_415116.1	fepA - ferric enterobactin outer membrane transporter	610253	612494	-
b0585	fes	46.34082913136635	-2.0028	3.91944049981061e-6	TRUE	E_coli_K12	3017	NP_415117.2	fes - ferric enterobactin esterase	612736	613939	+
b0586	entF	134.03746917158867	-1.6435	8.208470564387405e-6	TRUE	E_coli_K12	2945	NP_415118.1	entF - apo-serine activating enzyme	614156	618038	+
b0587	fepE	8.631311991964235	-1.83926	0.0845735	FALSE	E_coli_K12	6308	NP_415119.1	fepE - polysaccharide co-polymerase family protein FepE	618253	619387	+
b0588	fepC	66.52921044725295	-0.600422	0.21562172970905089	FALSE	E_coli_K12	342	NP_415120.1	fepC - ferric enterobactin ABC transporter ATP binding subunit	619383	620199	-
b0589	fepG	31.45292355293036	-1.42111	0.0107953	FALSE	E_coli_K12	780	NP_415121.1	fepG - ferric enterobactin ABC transporter membrane subunit FepG	620195	621188	-
b0591	entS	226.93010532706444	-1.31488	2.564889612289661e-4	TRUE	E_coli_K12	2143	NP_415123.1	entS - enterobactin exporter EntS	622299	623550	+
b0592	fepB	84.58246309904663	-0.196978	0.6228302832511844	FALSE	E_coli_K12	4599	NP_415124.1	fepB - ferric enterobactin ABC transporter periplasmic binding protein	623553	624510	-
b0593	entC	178.0116340534355	-2.31473	3.4022832331001308e-12	TRUE	E_coli_K12	1920	NP_415125.1	entC - isochorismate synthase EntC	624884	626060	+
b0594	entE	100.5991500011602	-1.9453	0.00108515	TRUE	E_coli_K12	2249	NP_415126.1	entE - 2,3-dihydroxybenzoate-AMP ligase	626069	627680	+
b0595	entB	47.36040802394064	-2.18959	2.3391256362336135e-4	TRUE	E_coli_K12	2429	NP_415127.1	entB - enterobactin synthase component B	627693	628551	+
b0596	entA	38.686776674938336	-1.79189	0.00108236	TRUE	E_coli_K12	4465	NP_415128.1	entA - 2,3-dihydro-2,3-dihydroxybenzoate dehydrogenase	628550	629297	+
b0597	entH	59.03896345453964	-1.76479	0.00223069	TRUE	E_coli_K12	1365	NP_415129.1	entH - proofreading thioesterase in enterobactin biosynthesis	629299	629713	+
b0598	cstA	329.06410249104687	0.7466794920403073	0.0477462	FALSE	E_coli_K12	1190	NP_415130.1	cstA - carbon starvation protein A	629893	631999	+
b4512	ybdD	50.27700101428074	1.1917268049299798	0.00366973	TRUE	E_coli_K12	1390	YP_588442.1	ybdD - PF04328 family protein YbdD	632181	632379	+
b0599	hcxA	147.6277432037549	-0.310246	0.3381300440079129	FALSE	E_coli_K12	5267	NP_415132.1	hcxA - hydroxycarboxylate dehydrogenase A	632388	633477	-
b0600	ybdL	35.51463272302827	0.6781009594090003	0.19679976093149895	FALSE	E_coli_K12	1914	NP_415133.1	ybdL - methionine transaminase	633585	634746	+
b0601	ybdM	15.520665013539293	0.00417925	0.9961442641685836	FALSE	E_coli_K12	5063	NP_415134.1	ybdM - ParB-like nuclease domain-containing protein YbdM	634746	635376	-
b0602	ybdN	8.561141244149514	0.0447657	0.9705981372236346	FALSE	E_coli_K12	5064	NP_415135.1	ybdN - putative PAPS reductase/DUF3440 domain-containing protein YbdN	635348	636569	-
b0603	ybdO	19.220611924843954	0.49213341759968837	0.37532792116789887	FALSE	E_coli_K12	5185	NP_415136.1	ybdO - putative LysR family DNA-binding transcriptional regulator YbdO	636715	637618	-
b0604	dsbG	290.2931842764064	1.3729339130559282	2.583410833516712e-5	TRUE	E_coli_K12	4663	NP_415137.2	dsbG - protein sulfenic acid reductase and chaperone DsbG	637826	638573	-
b0605	ahpC	5663.016596597916	0.072203	0.8033664063634827	FALSE	E_coli_K12	4714	NP_415138.1	ahpC - alkyl hydroperoxide reductase, AhpC component	638944	639508	+
b0606	ahpF	613.8535080215003	-0.0567144	0.8840402092634365	FALSE	E_coli_K12	4690	NP_415139.2	ahpF - alkyl hydroperoxide reductase, AhpF component	639752	641318	+
b0607	uspG	849.1052080674172	-0.11173	0.7798957766501902	FALSE	E_coli_K12	1143	NP_415140.1	uspG - universal stress protein G	641438	641867	-
b0608	ybdR	38.652036055716806	0.38062932758137613	0.36144758242232095	FALSE	E_coli_K12	5202	NP_415141.1	ybdR - putative Zn(2(+))-dependent alcohol dehydrogenase YbdR	642087	643326	+
b0610	rnk	629.1666581150171	0.634891	0.00338451	FALSE	E_coli_K12	4014	NP_415143.1	rnk - nucleoside diphosphate kinase regulator	643556	643967	-
b0611	rna	388.99438245056297	-0.700178	7.516448502599111e-4	FALSE	E_coli_K12	5065	NP_415144.1	rna - RNase I	644196	645003	-
b0612	citT	53.8369	-0.485996	0.2748058374609274	FALSE	E_coli_K12	1801	NP_415145.1	citT - citrate:succinate antiporter	645116	646580	-
b0615	citF	2.2456063060688694	-1.58867	NA	NA	E_coli_K12	2170	NP_415148.1	citF - citrate lyase alpha subunit	648038	649571	-
b0619	dpiB	52.01307901414569	-0.125474	0.8377294696058626	FALSE	E_coli_K12	1797	NP_415152.1	dpiB - sensor histidine kinase DpiB	652234	653893	+
b0620	dpiA	28.35103603280679	0.4592639915452845	0.4729348604143079	FALSE	E_coli_K12	1703	NP_415153.1	dpiA - DNA-binding transcriptional dual regulator DpiA	653861	654542	+
b0621	dcuC	28.914579870574592	-0.646932	0.1915701255545399	FALSE	E_coli_K12	2941	NP_415154.1	dcuC - anaerobic C4-dicarboxylate transporter DcuC	654582	655968	-
b0622	pagP	18.9637	-1.00959	0.0766417	FALSE	E_coli_K12	2986	NP_415155.1	pagP - Lipid A palmitoyltransferase	656556	657117	+
b0623	cspE	54980.31897074903	-0.942583	5.595609546280724e-4	FALSE	E_coli_K12	664	NP_415156.1	cspE - transcription antiterminator and regulator of RNA stability	657291	657501	+
b0624	crcB	158.92579981769939	0.8118686545189451	0.00143387	FALSE	E_coli_K12	2997	NP_415157.1	crcB - F(-) channel	657554	657938	-
b0627	tatE	259.8984759989348	0.0935459	0.8385678999302626	FALSE	E_coli_K12	1181	NP_415160.1	tatE - twin arginine protein translocation system - TatE protein	658946	659150	+
b0628	lipA	1543.9909309389773	-1.22162	2.4323903215079154e-11	TRUE	E_coli_K12	3273	NP_415161.1	lipA - lipoyl synthase	659250	660216	-
b0629	ybeF	24.283853865137843	-1.49985	0.00511973	TRUE	E_coli_K12	5186	NP_415162.4	ybeF - putative LysR-type DNA-binding transcriptional regulator YbeF	660424	661378	-
b0630	lipB	415.1955707662229	-0.0685036	0.8284291076781729	FALSE	E_coli_K12	3274	NP_415163.2	lipB - lipoyl(octanoyl) transferase	661636	662278	-
b0631	ybeD	778.3449670403485	0.5376350480065829	0.084635	FALSE	E_coli_K12	3275	NP_415164.1	ybeD - DUF493 domain-containing protein YbeD	662378	662642	-
b0632	dacA	948.8583579260074	0.0736138	0.8074814755850707	FALSE	E_coli_K12	419	NP_415165.1	dacA - D-alanyl-D-alanine carboxypeptidase DacA	662751	663963	-
b0633	rlpA	324.4029947586891	-0.338148	0.1494839739941867	FALSE	E_coli_K12	3276	NP_415166.1	rlpA - rare lipoprotein RlpA	664101	665190	-
b0634	mrdB	235.05823943032854	-0.884432	1.8160349115629114e-4	FALSE	E_coli_K12	2668	NP_415167.1	mrdB - SEDS family protein MrdB	665200	666313	-
b0635	mrdA	662.3266629615005	-0.80869	2.979671867389148e-4	FALSE	E_coli_K12	1630	NP_415168.1	mrdA - peptidoglycan DD-transpeptidase MrdA	666315	668217	-
b0636	rlmH	140.48670868434107	-0.638701	0.0071131	FALSE	E_coli_K12	3277	NP_415169.1	rlmH - 23S rRNA m(3)psi1915 methyltransferase	668247	668715	-
b0637	rsfS	301.19733779961854	-0.560235	0.0574174	FALSE	E_coli_K12	3278	NP_415170.4	rsfS - ribosomal silencing factor RsfS	668718	669036	-
b0638	cobC	37.80184910587749	-1.10109	0.030624956172299177	FALSE	E_coli_K12	5415	NP_415171.1	cobC - putative adenosylcobalamin phosphatase/alpha-ribazole phosphatase	669295	669907	-
b0639	nadD	49.91024955837553	-0.789401	0.0616283	FALSE	E_coli_K12	3279	NP_415172.1	nadD - nicotinate-mononucleotide adenylyltransferase	669930	670572	-
b0640	holA	202.2492621577193	-0.217615	0.5274457865837437	FALSE	E_coli_K12	3280	NP_415173.1	holA - DNA polymerase III subunit delta	670573	671605	-
b0641	lptE	255.2557332298943	-0.0199072	0.9610504085692116	FALSE	E_coli_K12	3281	NP_415174.1	lptE - lipopolysaccharide assembly protein LptE	671604	672186	-
b0642	leuS	1309.218896353777	-0.151508	0.5723178656582562	FALSE	E_coli_K12	2528	NP_415175.1	leuS - leucine--tRNA ligase	672200	674783	-
b0643	ybeL	483.64259705914185	3.697708886860208	2.4966182017363143e-36	TRUE	E_coli_K12	3282	NP_415176.1	ybeL - DUF1451 domain-containing protein YbeL	675017	675500	+
b0644	ybeQ	23.28757143322532	-0.435457	0.5326134983391277	FALSE	E_coli_K12	7613	NP_415177.4	ybeQ - Sel1 repeat-containing protein YbeQ	675569	676547	-
b0645	ybeR	1.90123	-1.26033	NA	NA	E_coli_K12	7106	NP_415178.1	ybeR - DUF1266 domain-containing protein YbeR	676710	677418	+
b0646	djlB	4.103790905696117	-0.967926	0.47561308397974794	FALSE	E_coli_K12	5926	NP_415179.1	djlB - J domain-containing protein DjlB	677414	678842	+
b0650	hscC	21.02454141403778	-1.50233	0.014639800418476397	FALSE	E_coli_K12	7444	NP_415183.1	hscC - chaperone protein HscC	681722	683393	-
b0651	rihA	285.83401802217736	0.2473149274050245	0.6245667319524317	FALSE	E_coli_K12	1520	NP_415184.1	rihA - pyrimidine-specific ribonucleoside hydrolase RihA	683476	684412	-
b0652	gltL	184.13092360885273	0.0184718	0.9555185484542015	FALSE	E_coli_K12	512	NP_415185.1	gltL - glutamate/aspartate ABC transporter ATP binding subunit	684529	685255	-
b0653	gltK	60.20988275913591	0.019403275837322438	0.9713625471563108	FALSE	E_coli_K12	2235	NP_415186.1	gltK - glutamate/aspartate ABC transporter membrane subunit GltK	685254	685929	-
b0654	gltJ	49.39873031624428	0.6191818249113372	0.25562714508150064	FALSE	E_coli_K12	4470	NP_415187.1	gltJ - glutamate/aspartate ABC transporter membrane subunit GltJ	685928	686669	-
b0655	gltI	369.4463058082596	1.3553076718568227	3.087632934055162e-8	TRUE	E_coli_K12	4494	NP_415188.1	gltI - glutamate/aspartate ABC transporter periplasmic binding protein	686838	687747	-
b0657	lnt	315.5849268538672	-0.516795	0.036837395803486585	FALSE	E_coli_K12	3283	NP_415190.1	lnt - apolipoprotein N-acyltransferase	689342	690881	-
b0658	ybeX	381.30522606987984	-0.212873	0.3277267879908812	FALSE	E_coli_K12	2538	NP_415191.1	ybeX - CorC-HlyC family protein YbeX	690905	691784	-
b0659	ybeY	149.19945071462118	0.9711862221891572	5.3231910795608915e-5	FALSE	E_coli_K12	3284	NP_415192.1	ybeY - endoribonuclease YbeY	691873	692341	-
b0660	ybeZ	227.3631706100329	1.4982532467319818	9.185800907374952e-6	TRUE	E_coli_K12	2701	NP_415193.2	ybeZ - PhoH-like protein	692337	693378	-
b0661	miaB	534.3168099327833	0.340657	0.21174289683655417	FALSE	E_coli_K12	2841	NP_415194.1	miaB - isopentenyl-adenosine A37 tRNA methylthiolase	693530	694955	-
b0662	ubiF	158.0696402382673	0.3125190926261765	0.22976192786840022	FALSE	E_coli_K12	2445	NP_415195.1	ubiF - 2-octaprenyl-3-methyl-6-methoxy-1,4-benzoquinol hydroxylase	695100	696276	+
b0674	asnB	249.51439150739154	1.090760593845931	2.1278948264893553e-4	TRUE	E_coli_K12	3288	NP_415200.1	asnB - asparagine synthetase B	697512	699177	-
b0675	umpH	144.74362312196598	-0.15478	0.7628949031292597	FALSE	E_coli_K12	3289	NP_415201.1	umpH - UMP phosphatase	699573	700326	-
b0676	nagC	122.97909810597686	-0.346822	0.40897	FALSE	E_coli_K12	1063	NP_415202.1	nagC - DNA-binding transcriptional dual regulator NagC	700373	701594	-
b0677	nagA	142.332	-0.0441636	0.9267199587677699	FALSE	E_coli_K12	2998	NP_415203.1	nagA - N-acetylglucosamine-6-phosphate deacetylase	701602	702751	-
b0678	nagB	170.11129131388287	0.2054627351597078	0.6420606630123352	FALSE	E_coli_K12	2893	NP_415204.1	nagB - glucosamine-6-phosphate deaminase	702810	703611	-
b0679	nagE	810.7311337231255	-0.524677	0.0736111	FALSE	E_coli_K12	61	NP_415205.1	nagE - N-acetylglucosamine-specific PTS enzyme IIABC component	703943	705890	+
b0680	glnS	1400.5801592487546	0.0286364	0.9240844356798285	FALSE	E_coli_K12	3290	NP_415206.1	glnS - glutamine--tRNA ligase	706092	707757	+
b0681	chiP	224.8561893546946	-1.11515	0.015545518053133667	FALSE	E_coli_K12	3291	NP_415207.1	chiP - chitobiose outer membrane channel	708333	709740	+
b0682	chiQ	132.4085957352463	-0.0818055	0.8753490931367307	FALSE	E_coli_K12	4920	NP_415208.1	chiQ - lipoprotein ChiQ	709789	710116	+
b0683	fur	2329.582646391397	0.11714517490838008	0.7130250575310111	FALSE	E_coli_K12	3292	NP_415209.1	fur - DNA-binding transcriptional dual regulator Fur	710199	710646	-
b0684	fldA	1359.228418736316	-0.00267574	0.992183	FALSE	E_coli_K12	2703	NP_415210.1	fldA - flavodoxin 1	710934	711465	-
b0685	ybfE	242.73420102961614	-1.0679	5.046456747993698e-4	TRUE	E_coli_K12	3293	NP_415211.2	ybfE - ribbon-helix-helix domain-containing protein YbfE	711604	711898	-
b0686	ybfF	175.64773334839265	0.38215526089805746	0.15685189736245883	FALSE	E_coli_K12	2292	NP_415212.1	ybfF - esterase	712037	712802	-
b0687	seqA	458.50673099101493	-0.464532	0.0444779	FALSE	E_coli_K12	3294	NP_415213.1	seqA - negative modulator of initiation of replication	712986	713532	+
b0688	pgm	641.2244962046018	0.0229536	0.9493677280075372	FALSE	E_coli_K12	3295	NP_415214.1	pgm - phosphoglucomutase	713557	715198	+
b0692	potE	52.72232893389837	0.19441544947108652	0.7990671439813789	FALSE	E_coli_K12	4712	NP_415219.1	potE - putrescine transporter PotE	716945	718265	-
b0693	speF	22.12891138177646	-0.207582	0.7269389944640349	FALSE	E_coli_K12	1278	NP_415220.1	speF - inducible ornithine decarboxylase	718261	720460	-
b0694	kdpE	16.015281240769745	-0.281487	0.7961663268071646	FALSE	E_coli_K12	4451	NP_415222.1	kdpE - DNA-binding transcriptional activator KdpE	721055	721733	-
b0695	kdpD	43.97967110122261	-0.335474	0.4979467798041405	FALSE	E_coli_K12	3296	NP_415223.1	kdpD - sensor histidine kinase KdpD	721729	724414	-
b0696	kdpC	12.045304794917058	0.5234083053124177	0.5558667977965364	FALSE	E_coli_K12	3297	NP_415224.1	kdpC - K(+) transporting P-type ATPase subunit KdpC	724406	724979	-
b0697	kdpB	12.6624	-2.20365	0.014426842501753774	FALSE	E_coli_K12	2358	NP_415225.1	kdpB - K(+) transporting P-type ATPase subunit KdpB	724987	727036	-
b0698	kdpA	10.566331783669261	-3.23058	0.00221834	TRUE	E_coli_K12	3298	NP_415226.1	kdpA - K(+) transporting P-type ATPase subunit KdpA	727058	728732	-
b0699	ybfA	259.12744746858584	-0.00387391	0.9944955701003956	FALSE	E_coli_K12	3299	NP_415228.1	ybfA - DUF2517 domain-containing protein YbfA	729133	729340	+
b0708	phr	240.12289125616772	3.3758513404233512	1.0711419082903492e-21	TRUE	E_coli_K12	3300	NP_415236.1	phr - deoxyribodipyrimidine photolyase	739506	740925	+
b0709	dtpD	65.75047371870525	-1.07	0.00434744	TRUE	E_coli_K12	1757	NP_415237.1	dtpD - dipeptide:H(+) symporter DtpD	741074	742556	-
b0710	ybgI	210.54003392513903	0.7915896262839909	0.00168969	FALSE	E_coli_K12	3301	NP_415238.1	ybgI - radiation resistance protein YbgI	742826	743570	+
b0711	pxpB	61.66741928657962	1.129598693896366	0.043581041092479574	FALSE	E_coli_K12	3302	NP_415239.1	pxpB - 5-oxoprolinase component B	743592	744249	+
b0712	pxpC	52.545368685650416	1.2289585126257474	0.0212167	FALSE	E_coli_K12	3303	NP_415240.1	pxpC - 5-oxoprolinase component C	744242	745175	+
b0713	pxpA	39.880248514928624	0.2514696122475633	0.6039238907501833	FALSE	E_coli_K12	3304	NP_415241.1	pxpA - 5-oxoprolinase component A	745164	745899	+
b0714	nei	25.71743168419143	-0.389664	0.5749544723737131	FALSE	E_coli_K12	4689	NP_415242.1	nei - endonuclease VIII	745934	746726	+
b0715	abrB	53.57904858785504	-0.47826	0.43458343682983874	FALSE	E_coli_K12	5838	NP_415243.4	abrB - putative regulator	746722	747769	-
b0720	gltA	7391.4327434932375	1.706157404799057	1.3871459677251295e-7	TRUE	E_coli_K12	2027	NP_415248.1	gltA - citrate synthase	753184	754468	-
b0721	sdhC	2226.0500604500344	-1.02411	8.319920314269687e-4	TRUE	E_coli_K12	3305	NP_415249.1	sdhC - succinate:quinone oxidoreductase, membrane protein SdhC	755176	755566	+
b0722	sdhD	237.7346690641575	-0.494522	0.23029203915791793	FALSE	E_coli_K12	3306	NP_415250.1	sdhD - succinate:quinone oxidoreductase, membrane protein SdhD	755559	755907	+
b0723	sdhA	2040.862969332562	-0.236968	0.47227962346195135	FALSE	E_coli_K12	2549	NP_415251.1	sdhA - succinate:quinone oxidoreductase, FAD binding protein	755906	757673	+
b0724	sdhB	1491.8568104662656	-0.0430712	0.9210674475376213	FALSE	E_coli_K12	2705	NP_415252.1	sdhB - succinate:quinone oxidoreductase, iron-sulfur cluster binding protein	757688	758405	+
b0726	sucA	3239.3745626385225	0.9736900272264191	6.626414273752376e-4	FALSE	E_coli_K12	4926	NP_415254.1	sucA - subunit of E1(0) component of 2-oxoglutarate dehydrogenase	758705	761507	+
b0727	sucB	1803.463640925669	1.6236773270284204	4.2054325567076026e-8	TRUE	E_coli_K12	2626	NP_415255.1	sucB - dihydrolipoyltranssuccinylase	761521	762739	+
b0728	sucC	1877.3347467754925	2.1114807509781763	1.1931468592955133e-17	TRUE	E_coli_K12	3307	NP_415256.1	sucC - succinyl-CoA synthetase subunit beta	763013	764180	+
b0729	sucD	948.8743507312129	2.172449215895954	8.5703515940528e-19	TRUE	E_coli_K12	3308	NP_415257.1	sucD - succinyl-CoA synthetase subunit alpha	764179	765049	+
b0733	cydA	1069.2599846725639	0.16347358067071607	0.6534980855779176	FALSE	E_coli_K12	1773	NP_415261.2	cydA - cytochrome bd-I ubiquinol oxidase subunit I	771457	773026	+
b0734	cydB	379.0256862035875	0.1641825325006976	0.707282	FALSE	E_coli_K12	1776	NP_415262.1	cydB - cytochrome bd-I ubiquinol oxidase subunit II	773041	774181	+
b4515	cydX	40.07455419574437	0.6842540206718141	0.27916886890260295	FALSE	E_coli_K12	3309	YP_588444.1	cydX - cytochrome bd-I ubiquinol oxidase accessory subunit CydX	774195	774309	+
b0735	ybgE	309.92553195656734	0.5185339526542087	0.15686945635970856	FALSE	E_coli_K12	3310	NP_415263.1	ybgE - PF09600 family protein YbgE	774308	774602	+
b0736	ybgC	230.4133763384155	-0.310801	0.4582883392466455	FALSE	E_coli_K12	2689	NP_415264.1	ybgC - esterase/thioesterase	774751	775156	+
b0737	tolQ	189.2643290368838	-0.481548	0.15371023342199586	FALSE	E_coli_K12	2628	NP_415265.1	tolQ - Tol-Pal system protein TolQ	775152	775845	+
b0738	tolR	117.96664302813677	-0.36565	0.3249176526044821	FALSE	E_coli_K12	3311	NP_415266.1	tolR - Tol-Pal system protein TolR	775848	776277	+
b0740	tolB	1400.1050131048314	0.00396407	0.9886374737453364	FALSE	E_coli_K12	3312	NP_415268.1	tolB - Tol-Pal system periplasmic protein TolB	777739	779032	+
b0741	pal	1371.7249933891605	0.023911027594826842	0.9404564989022381	FALSE	E_coli_K12	3313	NP_415269.1	pal - peptidoglycan-associated outer membrane lipoprotein Pal	779066	779588	+
b0742	cpoB	1314.9535406409977	-1.11623	8.657109844539268e-7	TRUE	E_coli_K12	3314	NP_415270.1	cpoB - cell division coordinator CpoB	779597	780389	+
b0750	nadA	69.09448079200126	1.8510200400026307	1.7085975536559482e-5	TRUE	E_coli_K12	3315	NP_415271.1	nadA - quinolinate synthase	782084	783128	+
b0751	pnuC	168.55485700686788	2.4975816275613916	5.0935283423317845e-24	TRUE	E_coli_K12	3316	NP_415272.1	pnuC - nicotinamide riboside transporter	783165	783885	+
b0752	zitB	48.07326471940396	1.243534885893321	0.026957576624951782	FALSE	E_coli_K12	2564	NP_415273.1	zitB - Zn(2(+))/Cd(2(+))/Ni(2(+))/Cu(2(+)) exporter	783881	784823	-
b0753	ybgS	411.2770228608655	4.179635916727226	1.0859702196635811e-5	TRUE	E_coli_K12	5066	NP_415274.1	ybgS - PF13985 family protein YbgS	784936	785317	-
b0754	aroG	1036.9894583963035	1.4623581364192573	4.2951132251726176e-8	TRUE	E_coli_K12	477	NP_415275.1	aroG - 3-deoxy-7-phosphoheptulonate synthase, Phe-sensitive	785632	786685	+
b0755	gpmA	3198.36	0.4105971864211823	0.047392180046677605	FALSE	E_coli_K12	2999	NP_415276.1	gpmA - 2,3-bisphosphoglycerate-dependent phosphoglycerate mutase	786842	787595	-
b0756	galM	342.1088505991602	0.7628875342177535	0.0119237	FALSE	E_coli_K12	3319	NP_415277.1	galM - galactose-1-epimerase	787796	788837	-
b0757	galK	101.5016649602318	1.2116620105463596	2.4872217256237487e-4	TRUE	E_coli_K12	3320	NP_415278.1	galK - galactokinase	788830	789979	-
b0758	galT	87.03540514625237	2.0191601059435977	2.0927221947112978e-7	TRUE	E_coli_K12	3321	NP_415279.1	galT - galactose-1-phosphate uridylyltransferase	789982	791029	-
b0759	galE	350.93279416956005	0.7751296941000004	0.00162054	FALSE	E_coli_K12	2274	NP_415280.3	galE - UDP-glucose 4-epimerase	791038	792055	-
b0760	modF	156.60338405577704	-0.17322	0.6950268919888336	FALSE	E_coli_K12	4407	NP_415281.1	modF - ABC family protein ModF	792315	793788	-
b0761	modE	65.55561838439459	0.15634083579058702	0.7408066472666621	FALSE	E_coli_K12	3322	NP_415282.1	modE - DNA-binding transcriptional dual regulator ModE	793855	794644	-
b0762	acrZ	306.39733836594746	0.7755742801067607	0.026992558739185334	FALSE	E_coli_K12	3323	NP_415283.1	acrZ - multidrug efflux pump accessory protein AcrZ	794772	794922	+
b0763	modA	101.51757503411808	0.9128324485228102	0.00502913	FALSE	E_coli_K12	2894	NP_415284.1	modA - molybdate ABC transporter periplasmic binding protein	795088	795862	+
b0764	modB	37.192404170295895	0.4998579188719186	0.3096647439284751	FALSE	E_coli_K12	2319	NP_415285.1	modB - molybdate ABC transporter membrane subunit	795861	796551	+
b0765	modC	75.57320092744006	0.16269939396234104	0.662853	FALSE	E_coli_K12	4408	NP_415286.1	modC - molybdate ABC transporter ATP binding subunit	796553	797612	+
b0766	ybhA	98.46478505158854	0.2424909780196905	0.608955	FALSE	E_coli_K12	2341	NP_415287.1	ybhA - pyridoxal phosphate/fructose-1,6-bisphosphate phosphatase	797612	798431	-
b0767	pgl	362.637	2.409389757976915	5.3844628364492664e-14	TRUE	E_coli_K12	2843	NP_415288.1	pgl - 6-phosphogluconolactonase	798585	799581	+
b0772	ybhC	257.102	-0.777357	0.014663115905387587	FALSE	E_coli_K12	5067	NP_415293.1	ybhC - outer membrane lipoprotein YhbC	805997	807281	-
b0773	ybhB	193.40102654246576	0.7681707363158621	0.00578071	FALSE	E_coli_K12	1523	NP_415294.1	ybhB - putative kinase inhibitor	807432	807909	-
b0774	bioA	16.262412159824372	0.5073982786926937	0.5822670227163835	FALSE	E_coli_K12	2251	NP_415295.1	bioA - adenosylmethionine-8-amino-7-oxononanoate aminotransferase	807967	809257	-
b0775	bioB	11.960331671793227	0.9040360985976756	0.17750850261895687	FALSE	E_coli_K12	3324	NP_415296.1	bioB - biotin synthase	809343	810384	+
b0776	bioF	6.753790444959831	2.960114145035865	0.00595963	TRUE	E_coli_K12	2599	NP_415297.1	bioF - 8-amino-7-oxononanoate synthase	810380	811535	+
b0777	bioC	6.575703579740072	0.4902021217069803	0.6126722640521606	FALSE	E_coli_K12	2621	NP_415298.1	bioC - malonyl-acyl carrier protein methyltransferase	811521	812277	+
b0778	bioD	11.955212480838906	1.381463185110401	0.1753538024224726	FALSE	E_coli_K12	1182	NP_415299.1	bioD - dethiobiotin synthetase	812269	812947	+
b0779	uvrB	246.578	-0.261923	0.3394280997518768	FALSE	E_coli_K12	3325	NP_415300.1	uvrB - excision nuclease subunit B	813525	815547	+
b0780	ybhK	432.1804658865293	-0.0721586	0.8020759440836034	FALSE	E_coli_K12	3326	NP_415301.1	ybhK - putative transferase YbhK	815738	816647	-
b0781	moaA	636.1498160142163	-0.0627247	0.811565	FALSE	E_coli_K12	3327	NP_415302.1	moaA - GTP 3',8'-cyclase	817043	818033	+
b0782	moaB	74.22606640280785	1.6863001871350096	2.9594484923928867e-5	TRUE	E_coli_K12	2659	NP_415303.1	moaB - protein MoaB	818054	818567	+
b0783	moaC	30.252453144949676	1.323267622226067	0.00902903	TRUE	E_coli_K12	3328	NP_415304.1	moaC - cyclic pyranopterin monophosphate synthase	818569	819055	+
b0784	moaD	10.132392519961112	1.9669745296537022	0.022734851901783208	FALSE	E_coli_K12	3329	NP_415305.1	moaD - molybdopterin synthase sulfur carrier subunit	819047	819293	+
b0785	moaE	120.26905649202676	0.9873404650867346	0.015422931630090515	FALSE	E_coli_K12	3330	NP_415306.1	moaE - molybdopterin synthase catalytic subunit	819294	819747	+
b0786	ybhL	587.7885979313727	0.2379294997523526	0.3854806038945844	FALSE	E_coli_K12	4809	NP_415307.1	ybhL - Bax1-I family protein YbhL	819883	820588	+
b0788	ybhN	20.167730661725503	2.453878976861947	6.839687297676224e-4	TRUE	E_coli_K12	5068	NP_415309.1	ybhN - PF03706 family inner membrane protein YbhN	821541	822498	-
b0789	clsB	21.137790582074153	3.9435794421059964	1.553041705875407e-7	TRUE	E_coli_K12	4620	NP_415310.1	clsB - cardiolipin synthase B	822497	823739	-
b0790	ybhP	28.924914405013595	5.378373406069218	2.6361506651911297e-12	TRUE	E_coli_K12	5069	NP_415311.1	ybhP - endonuclease/exonuclease/phosphatase domain-containing protein YbhP	823735	824497	-
b0791	ybhQ	777.2338720992966	0.4385956857708646	0.3155722372131571	FALSE	E_coli_K12	5070	NP_415312.1	ybhQ - putative inner membrane protein	824629	825040	+
b0792	ybhR	75.69649638502513	1.6193625850800577	4.760134522399043e-6	TRUE	E_coli_K12	4624	NP_415313.1	ybhR - ABC exporter membrane subunit YbhR	825001	826108	-
b0793	ybhS	43.240867503065346	2.2453876556336207	2.660945324035602e-7	TRUE	E_coli_K12	4623	NP_415314.1	ybhS - ABC exporter membrane subunit YbhS	826118	827252	-
b0794	ybhF	56.1599	2.677226535942368	1.1769734848179188e-6	TRUE	E_coli_K12	5181	NP_415315.4	ybhF - ABC exporter ATP binding subunit YbhF	827244	828981	-
b0795	ybhG	68.27405599352105	2.724057674544936	1.2919460259320922e-9	TRUE	E_coli_K12	4514	NP_415316.1	ybhG - HlyD_D23 family protein YbhG	828973	829972	-
b0796	cecR	79.48235707231339	1.2292638418198987	0.00500907	TRUE	E_coli_K12	5071	NP_415317.4	cecR - DNA-binding transcriptional dual regulator CecR	829971	830643	-
b0797	rhlE	564.1291466084161	-0.0590735	0.8938902176635101	FALSE	E_coli_K12	2334	NP_415318.1	rhlE - ATP-dependent RNA helicase RhlE	830871	832236	+
b0799	dinG	162.27361855768646	-1.27067	1.9184447076681347e-6	TRUE	E_coli_K12	2708	NP_415320.1	dinG - ATP-dependent DNA helicase DinG	833069	835220	+
b0800	ybiB	189.73063385504952	0.727419	0.0328929	FALSE	E_coli_K12	3349	NP_415321.1	ybiB - nonspecific DNA-binding protein YbiB	835247	836210	+
b0802	ybiJ	100.95711682398732	-0.111027	0.8219916069407784	FALSE	E_coli_K12	441	NP_415323.1	ybiJ - DUF1471 domain-containing protein YbiJ	837664	837925	-
b0803	ybiI	195.88300715374953	-0.671893	0.027496964139224107	FALSE	E_coli_K12	2846	NP_415324.1	ybiI - zinc finger domain-containing protein YbiI	838189	838456	-
b0807	rlmF	147.5001285510918	-1.5368	3.534253526012737e-5	TRUE	E_coli_K12	4931	NP_415328.4	rlmF - 23S rRNA m(6)A1618 methyltransferase	842331	843258	+
b0808	ybiO	52.999367863742286	0.6520535777497642	0.10125763955010976	FALSE	E_coli_K12	3350	NP_415329.4	ybiO - moderate conductance mechanosensitive channel YbiO	843254	845480	-
b0809	glnQ	95.88556937655953	0.6375472813056741	0.13622039259997476	FALSE	E_coli_K12	511	NP_415330.1	glnQ - L-glutamine ABC transporter ATP binding subunit	845740	846463	-
b0810	glnP	54.21968458723905	0.7282413212093096	0.17519657561061716	FALSE	E_coli_K12	2236	NP_415331.1	glnP - L-glutamine ABC transporter membrane subunit	846459	847119	-
b0811	glnH	641.2674969832794	2.5228229102567155	9.245346123476769e-15	TRUE	E_coli_K12	2220	NP_415332.1	glnH - L-glutamine ABC transporter periplasmic binding protein	847257	848004	-
b0812	dps	2675.7794294437845	4.1953332250655855	2.3129321116741406e-42	TRUE	E_coli_K12	3351	NP_415333.1	dps - DNA protection during starvation protein	848407	848911	-
b0813	rhtA	142.34920894966058	0.7104764234773641	0.0896672	FALSE	E_coli_K12	3352	NP_415334.1	rhtA - L-threonine/L-homoserine exporter	849209	850097	-
b0814	ompX	17942.210706003047	0.6751937241089312	0.00161443	FALSE	E_coli_K12	1507	NP_415335.1	ompX - outer membrane protein X	850449	850965	+
b0815	opgE	196.5327153478861	-1.58196	2.284245559215482e-8	TRUE	E_coli_K12	2460	NP_415336.1	opgE - phosphoethanolamine transferase	851013	852597	-
b0817	mntR	200.85313171691718	-0.392287	0.21562172970905089	FALSE	E_coli_K12	3467	NP_415338.1	mntR - DNA-binding transcriptional dual regulator MntR	853182	853650	+
b0818	ybiR	110.51287311394788	-0.373502	0.2585371587361841	FALSE	E_coli_K12	3750	NP_415339.1	ybiR - putative transporter YbiR	853646	854765	+
b0819	ldtB	629.4757098393914	-0.314306	0.1185294202311935	FALSE	E_coli_K12	163	NP_415340.1	ldtB - L,D-transpeptidase LdtB	854823	855744	-
b0820	ybiT	1079.6715731395068	-0.398215	0.028256531109885935	FALSE	E_coli_K12	4412	NP_415341.1	ybiT - putative ATP-binding protein YbiT	855962	857555	+
b0821	ybiU	116.76774738493481	1.5957997983228245	3.7981684762105125e-9	TRUE	E_coli_K12	3777	NP_415342.1	ybiU - DUF1479 domain-containing protein YbiU	857795	859061	-
b0822	ybiV	284.9720756139271	-0.683899	0.0098333	FALSE	E_coli_K12	1456	NP_415343.1	ybiV - sugar phosphatase YbiV	859212	860028	-
b0823	ybiW	25.27730859633258	0.0333609	0.9615941254352386	FALSE	E_coli_K12	2483	NP_415344.1	ybiW - putative pyruvate formate lyase	860173	862606	-
b0826	moeB	80.5524	0.087678	0.8677475660854828	FALSE	E_coli_K12	1185	NP_415347.1	moeB - molybdopterin-synthase adenylyltransferase	864379	865129	-
b0827	moeA	58.112225440197925	-0.0424341	0.9387852930177986	FALSE	E_coli_K12	3362	NP_415348.1	moeA - molybdopterin molybdotransferase	865128	866364	-
b0828	iaaA	37.16891208872452	1.1913047090555287	0.0041119	TRUE	E_coli_K12	3002	NP_415349.1	iaaA - isoaspartyl dipeptidase proenzyme	866567	867533	+
b0829	gsiA	51.010780232123366	0.38299430161834325	0.45201088372709075	FALSE	E_coli_K12	743	NP_415350.2	gsiA - glutathione ABC transporter ATP binding subunit GsiA	867519	869391	+
b0830	gsiB	60.64271077113948	1.565104136751804	5.585174435619275e-5	TRUE	E_coli_K12	2361	NP_415351.1	gsiB - glutathione ABC transporter periplasmic binding protein	869410	870949	+
b0831	gsiC	35.60160064479618	1.331337664129679	0.00472544	TRUE	E_coli_K12	288	NP_415352.1	gsiC - glutathione ABC transporter membrane subunit GsiC	870966	871887	+
b0832	gsiD	27.101812051325833	0.22834221373474703	0.7387059218324972	FALSE	E_coli_K12	237	NP_415353.1	gsiD - glutathione ABC transporter membrane subunit GsiD	871889	872801	+
b0835	rimO	454.6895747651891	-0.578069	0.0583728	FALSE	E_coli_K12	4688	NP_415356.1	rimO - ribosomal protein S12 methylthiotransferase RimO	876709	878035	-
b0836	bssR	96.9826	-1.14547	0.12923810542504505	FALSE	E_coli_K12	5073	NP_415357.1	bssR - regulator of biofilm formation	878247	878631	+
b0838	gstB	436.7553476963649	2.2769504225739694	2.0844511596698583e-23	TRUE	E_coli_K12	203	NP_415359.4	gstB - glutathione S-transferase GstB	879853	880480	-
b0839	dacC	415.09525508506823	2.159987117374109	1.1564202228073449e-15	TRUE	E_coli_K12	420	NP_415360.1	dacC - D-alanyl-D-alanine carboxypeptidase DacC	880726	881929	+
b0840	deoR	295.234	-0.282705	0.3017853181920631	FALSE	E_coli_K12	3103	NP_415361.1	deoR - DNA-binding transcriptional repressor DeoR	881975	882734	-
b0841	ybjG	748.3592972402365	-1.19007	7.889278721138965e-5	TRUE	E_coli_K12	2714	NP_415362.1	ybjG - undecaprenyl pyrophosphate phosphatase	882791	883388	-
b0842	mdfA	172.45765125852571	-1.28875	7.020552367449724e-6	TRUE	E_coli_K12	1428	NP_415363.1	mdfA - multidrug efflux pump MdfA/Na(+):H(+) antiporter/K(+):H(+) antiporter	883672	884905	+
b0844	ybjI	103.36742479154191	1.3514826980456458	7.739181828556638e-4	TRUE	E_coli_K12	1457	NP_415365.4	ybjI - 5-amino-6-(5-phospho-D-ribitylamino)uracil phosphatase	885315	886131	-
b0845	ybjJ	59.3084	0.49879619489723315	0.2434138176260441	FALSE	E_coli_K12	4851	NP_415366.1	ybjJ - inner membrane protein YbjJ	886130	887339	-
b0846	rcdA	52.74504902229111	0.2855378519664668	0.550617	FALSE	E_coli_K12	5074	NP_415367.1	rcdA - DNA-binding transcriptional regulator RcdA	887422	887959	+
b0847	ybjL	305.09210951958704	-0.518516	0.12315333806220516	FALSE	E_coli_K12	2717	NP_415368.1	ybjL - putative transport protein YbjL	888133	889819	-
b0848	ybjM	66.5426	0.44992034419327953	0.2855017382017854	FALSE	E_coli_K12	4832	NP_415369.1	ybjM - putative inner membrane protein	890088	890466	+
b0849	grxA	135.56112718293946	-0.873147	0.018557623923569928	FALSE	E_coli_K12	2553	NP_415370.1	grxA - reduced glutaredoxin 1	890495	890753	-
b0850	ybjC	100.237	-0.812071	0.00788733	FALSE	E_coli_K12	6577	NP_415371.1	ybjC - DUF1418 domain-containing protein YbjC	890912	891200	+
b0851	nfsA	73.92722930674772	-1.09825	0.00803277	TRUE	E_coli_K12	5927	NP_415372.1	nfsA - NADPH-dependent nitroreductase NfsA	891183	891906	+
b0852	rimK	242.11015585405784	-0.668696	0.016847617749275904	FALSE	E_coli_K12	3385	NP_415373.1	rimK - ribosomal protein S6 modification protein	891966	892869	+
b0853	ybjN	592.2626611955053	-0.124645	0.6733597677566607	FALSE	E_coli_K12	3386	NP_415374.1	ybjN - protein YbjN	892956	893433	+
b0854	potF	188.81561887617548	2.786952480174195	2.8101724875874173e-17	TRUE	E_coli_K12	2324	NP_415375.1	potF - putrescine ABC transporter periplasmic binding protein	893783	894896	+
b0855	potG	50.08038374158042	2.7944376813851663	4.5988049757859673e-7	TRUE	E_coli_K12	486	NP_415376.4	potG - putrescine ABC transporter ATP binding subunit	894990	896124	+
b0856	potH	32.63886869750064	2.7366	1.6051338072929201e-6	TRUE	E_coli_K12	1072	NP_415377.1	potH - putrescine ABC transporter membrane subunit PotH	896133	897087	+
b0857	potI	40.8942	2.056230634856199	4.277987181295223e-5	TRUE	E_coli_K12	2494	NP_415378.1	potI - putrescine ABC transporter membrane subunit PotI	897083	897929	+
b0858	ybjO	45.71793258874271	-0.0367554	0.9544225980214135	FALSE	E_coli_K12	3387	NP_415379.1	ybjO - putative inner membrane protein	897988	898477	+
b0859	rlmC	132.4420933007119	-0.959172	0.00514261	FALSE	E_coli_K12	2534	NP_415380.1	rlmC - 23S rRNA m(5)U747 methyltransferase	898517	899645	+
b0860	artJ	125.71273247656192	2.529316313592629	6.628955417999817e-12	TRUE	E_coli_K12	763	NP_415381.1	artJ - L-arginine ABC transporter periplasmic binding protein	899843	900575	-
b0861	artM	165.63773326268932	-0.0980803	0.8495205493119659	FALSE	E_coli_K12	2232	NP_415382.1	artM - L-arginine ABC transporter membrane subunit ArtM	900865	901534	-
b0862	artQ	88.45937576985835	0.9082992970246988	0.022307607956585998	FALSE	E_coli_K12	2234	NP_415383.1	artQ - L-arginine ABC transporter membrane subunit ArtQ	901533	902250	-
b0864	artP	191.7688489479849	0.5002787590653643	0.11099310254397746	FALSE	E_coli_K12	355	NP_415385.1	artP - L-arginine ABC transporter ATP binding subunit	903005	903734	-
b0865	ybjP	152.2040134791835	3.9215666224433585	1.0558373574973606e-28	TRUE	E_coli_K12	3388	NP_415386.1	ybjP - DUF3828 domain-containing lipoprotein YbjP	903951	904467	-
b0866	ybjQ	148.63662930765307	0.2929193672226482	0.43167851980235616	FALSE	E_coli_K12	4936	NP_415387.1	ybjQ - putative heavy metal binding protein YbjQ	904592	904916	+
b0867	amiD	105.31430431509848	0.743508	0.0676171	FALSE	E_coli_K12	2131	NP_415388.1	amiD - N-acetylmuramoyl-L-alanine amidase D	904912	905743	+
b0868	ybjS	117.40665911363791	-1.22764	2.7918931895174037e-5	TRUE	E_coli_K12	2063	NP_415389.2	ybjS - putative epimerase YbjS	905739	906753	-
b0869	ybjT	45.468822332209946	1.0637532220451569	0.00360008	TRUE	E_coli_K12	3389	NP_415390.4	ybjT - putative NAD(P)-dependent oxidoreductase YbjT	906851	908282	-
b0870	ltaE	111.87555435322855	1.174950050372126	7.137369143527948e-6	TRUE	E_coli_K12	3390	NP_415391.1	ltaE - low-specificity L-threonine aldolase	908292	909294	-
b0871	poxB	295.4822992191262	5.179394299912791	6.171887392100812e-44	TRUE	E_coli_K12	2269	NP_415392.1	poxB - pyruvate oxidase	909330	911049	-
b0872	hcr	2.0822711426414293	-1.34169	NA	NA	E_coli_K12	2357	NP_415393.1	hcr - NADH oxidoreductase	911181	912150	-
b0873	hcp	8.965813688044094	0.0501947	0.9706681392821376	FALSE	E_coli_K12	3391	NP_415394.4	hcp - protein S-nitrosylase	912161	913814	-
b0874	lysO	124.63282636044786	-0.346193	0.4352418221334772	FALSE	E_coli_K12	3392	NP_415395.2	lysO - L-lysine exporter	913957	914857	-
b0876	ybjD	151.59893940727315	0.4732916802121997	0.14703251088369101	FALSE	E_coli_K12	3393	NP_415397.1	ybjD - DUF2813 domain-containing protein YbjD	916472	918131	+
b0877	ybjX	542.7126808572202	0.015882636580279566	0.9755866322614762	FALSE	E_coli_K12	2065	NP_415398.1	ybjX - DUF535 domain-containing protein YbjX	918127	919120	-
b0878	macA	85.86862669688999	0.6664247529135066	0.0313132	FALSE	E_coli_K12	2282	NP_415399.4	macA - ABC-type tripartite efflux pump membrane fusion protein	919234	920350	+
b0879	macB	115.98716479722577	0.5304412812981926	0.0795805	FALSE	E_coli_K12	1689	NP_415400.1	macB - ABC-type tripartite efflux pump ATP binding/membrane subunit	920346	922293	+
b0880	cspD	307.0285152198153	1.6411718682271945	3.793661003351304e-7	TRUE	E_coli_K12	557	NP_415401.1	cspD - DNA replication inhibitor CspD	922365	922590	-
b0881	clpS	648.9363093080558	0.97715	1.7052531045970468e-5	FALSE	E_coli_K12	3394	NP_415402.1	clpS - specificity factor for ClpA-ClpP chaperone-protease complex	922912	923233	+
b0882	clpA	2010.4777420842447	1.9594736157982802	9.602642933191457e-24	TRUE	E_coli_K12	2441	NP_415403.1	clpA - ATP-dependent Clp protease ATP-binding subunit ClpA	923263	925540	+
b0884	infA	10097.980736368296	-0.614015	0.016992939157014424	FALSE	E_coli_K12	3395	NP_415404.1	infA - translation initiation factor IF-1	926224	926443	-
b0885	aat	57.369789925635345	0.0838113	0.8664676230613051	FALSE	E_coli_K12	3396	NP_415405.1	aat - leucyl/phenylalanyl-tRNA--protein transferase	926727	927432	-
b0886	cydC	85.8169	-0.658816	0.0674369	FALSE	E_coli_K12	4423	NP_415406.1	cydC - glutathione/L-cysteine ABC exporter subunit CydC	927473	929195	-
b0887	cydD	139.79185850695103	-0.396957	0.29870498980259585	FALSE	E_coli_K12	4424	NP_415407.1	cydD - glutathione/L-cysteine ABC exporter subunit CydD	929195	930962	-
b0888	trxB	982.6286720213649	-1.20872	4.347225238912535e-7	TRUE	E_coli_K12	2847	NP_415408.1	trxB - thioredoxin reductase	931084	932050	-
b0889	lrp	1994.2000341074877	1.2741989545010268	6.139316649124389e-11	TRUE	E_coli_K12	2379	NP_415409.1	lrp - DNA-binding transcriptional dual regulator Lrp	932594	933089	+
b0891	lolA	226.13128803939705	0.9100098435943175	0.0030221	FALSE	E_coli_K12	3397	NP_415411.2	lolA - outer membrane lipoprotein carrier protein	937371	937983	+
b0892	rarA	186.54511086830323	-0.200536	0.45201088372709075	FALSE	E_coli_K12	3398	NP_415412.1	rarA - replication-associated recombination protein A	937993	939337	+
b0893	serS	2839.6506026755956	0.30971525634614533	0.20326840690282888	FALSE	E_coli_K12	3399	NP_415413.1	serS - serine--tRNA ligase	939427	940720	+
b0894	dmsA	60.142449757638964	-0.660308	0.34028164778594117	FALSE	E_coli_K12	687	NP_415414.4	dmsA - dimethyl sulfoxide reductase subunit A	940958	943403	+
b0895	dmsB	1.4895405586842527	-0.956935	NA	NA	E_coli_K12	774	NP_415415.1	dmsB - dimethyl sulfoxide reductase subunit B	943413	944031	+
b0896	dmsC	29.377157405764343	0.8927946149887811	0.0857065	FALSE	E_coli_K12	1656	NP_415416.1	dmsC - dimethyl sulfoxide reductase subunit C	944032	944896	+
b0898	ycaD	158.6688310595649	-0.0145303	0.9775910245748946	FALSE	E_coli_K12	2984	NP_415418.1	ycaD - putative transporter YcaD	945870	947019	+
b0899	ycaM	93.03875492924381	1.7096343998514691	0.00241323	TRUE	E_coli_K12	7295	NP_415419.2	ycaM - putative transporter YcaM	947228	948659	+
b0902	pflA	230.42509513697345	0.5649633258522356	0.052803	FALSE	E_coli_K12	2510	NP_415422.1	pflA - pyruvate formate-lyase activating enzyme	950339	951080	-
b0903	pflB	2804.976578500437	0.6951519608870904	4.905046364392427e-4	FALSE	E_coli_K12	1301	NP_415423.1	pflB - pyruvate formate-lyase	951271	953554	-
b0904	focA	496.96861074001635	-0.966536	0.0300876	FALSE	E_coli_K12	2718	NP_415424.1	focA - formate channel FocA	953608	954466	-
b0905	ycaO	1145.0624712604692	-0.394801	0.0794285	FALSE	E_coli_K12	3400	NP_415425.4	ycaO - ribosomal protein S12 methylthiotransferase accessory factor YcaO	954871	956632	-
b0906	ycaP	228.7029959966832	4.057711378835388	1.5091697132792476e-44	TRUE	E_coli_K12	4755	NP_415426.1	ycaP - DUF421 domain-containing protein YcaP	956761	957454	+
b0907	serC	1207.817741398765	1.6531871098434854	2.026973348550395e-12	TRUE	E_coli_K12	3401	NP_415427.1	serC - phosphoserine/phosphohydroxythreonine aminotransferase	957652	958741	+
b0908	aroA	736.0021925946864	1.7151848031370436	9.451898268013537e-11	TRUE	E_coli_K12	2719	NP_415428.1	aroA - 3-phosphoshikimate 1-carboxyvinyltransferase	958811	960095	+
b0909	ycaL	47.30222044254993	1.4539210582866016	0.00101991	TRUE	E_coli_K12	1857	NP_415429.2	ycaL - periplasmic protease YcaL	960263	961028	+
b0910	cmk	1501.7350913609785	-0.765393	2.5547922512918485e-4	FALSE	E_coli_K12	3402	NP_415430.1	cmk - cytidylate kinase	961200	961884	+
b0911	rpsA	20515.50764525804	-1.17261	1.492973975540929e-6	TRUE	E_coli_K12	3403	NP_415431.1	rpsA - 30S ribosomal subunit protein S1	961994	963668	+
b0912	ihfB	3551.689630171315	1.4127458191746227	2.4248364007712443e-19	TRUE	E_coli_K12	2412	NP_415432.1	ihfB - integration host factor subunit beta	963827	964112	+
b0913	ycaI	81.59338997501018	-0.840159	0.0584407	FALSE	E_coli_K12	3404	NP_415433.4	ycaI - metallo-beta-lactamase superfamily inner membrane protein YcaI	964319	966584	+
b0914	msbA	911.6795169552229	-0.815559	5.908182064861834e-7	FALSE	E_coli_K12	2210	NP_415434.1	msbA - ATP-binding lipopolysaccharide transport protein	966620	968369	+
b0915	lpxK	221.25971318632452	-0.955611	8.621117437423177e-5	FALSE	E_coli_K12	3405	NP_415435.1	lpxK - tetraacyldisaccharide 4'-kinase	968365	969352	+
b0916	ycaQ	68.64417008064898	-0.457063	0.24515980619287278	FALSE	E_coli_K12	3409	NP_415436.1	ycaQ - interstrand DNA crosslink repair glycosylase	969388	970621	+
b0917	ycaR	29.663828715332272	0.13618030786474533	0.8767377470845535	FALSE	E_coli_K12	3410	NP_415437.1	ycaR - UPF0434 family protein YcaR	970672	970855	+
b0918	kdsB	557.2353196506923	0.4251710717142132	0.16535501974863304	FALSE	E_coli_K12	3411	NP_415438.1	kdsB - 3-deoxy-manno-octulosonate cytidylyltransferase	970851	971598	+
b0919	ycbJ	41.12478237396134	-0.633795	0.17653243116044406	FALSE	E_coli_K12	3412	NP_415439.1	ycbJ - putative phosphotransferase YcbJ	971751	972645	+
b0920	elyC	43.624781829162714	0.49783	0.2518491139811969	FALSE	E_coli_K12	3413	NP_415440.1	elyC - envelope biogenesis factor	972621	973401	-
b0921	cmoM	335.9709943867137	0.061400155980805324	0.8822046470758297	FALSE	E_coli_K12	2722	NP_415441.1	cmoM - tRNA cmo(5)U34 methyltransferase	973536	974322	+
b0922	mukF	261.38908179358975	-0.352275	0.2516550022799321	FALSE	E_coli_K12	3414	NP_415442.1	mukF - chromosome partitioning protein MukF	974318	975641	+
b0923	mukE	98.80634546516474	-0.33707	0.4251260480896267	FALSE	E_coli_K12	3415	NP_415443.2	mukE - chromosome partitioning protein MukE	975621	976326	+
b0924	mukB	1263.978322895433	-0.467616	0.042094888827138015	FALSE	E_coli_K12	4942	NP_415444.1	mukB - chromosome partitioning protein MukB	976325	980786	+
b0925	ldtD	399.83340665301773	1.959417016551329	2.8421815697412218e-15	TRUE	E_coli_K12	3416	NP_415445.1	ldtD - L,D-transpeptidase LdtD	981046	982894	+
b0926	mepK	460.82962056180395	0.0784763	0.7672888455898242	FALSE	E_coli_K12	3417	NP_415446.1	mepK - peptidoglycan LD-endopeptidase	983074	983623	+
b0927	gloC	641.635	0.602126	0.025728578227307026	FALSE	E_coli_K12	2680	NP_415447.1	gloC - hydroxyacylglutathione hydrolase GloC	983649	984297	+
b0928	aspC	2611.890819407661	1.2606073582781392	9.674968149521527e-11	TRUE	E_coli_K12	2600	NP_415448.1	aspC - aspartate aminotransferase	984518	985709	-
b0930	asnS	2071.046133378582	0.5979804174852922	0.018600709940023944	FALSE	E_coli_K12	2485	NP_415450.1	asnS - asparagine--tRNA ligase	987584	988985	-
b0931	pncB	1404.4268668815407	0.10866023633429102	0.6770386393341482	FALSE	E_coli_K12	3418	NP_415451.1	pncB - nicotinate phosphoribosyltransferase	989153	990356	-
b0945	pyrD	336.27	-1.11012	4.277987181295223e-5	TRUE	E_coli_K12	3421	NP_415465.1	pyrD - dihydroorotate dehydrogenase, type 2	1004767	1005778	+
b0946	zapC	742.0013381858918	1.0558285432790004	9.178378260836535e-6	TRUE	E_coli_K12	3422	NP_415466.4	zapC - cell division protein ZapC	1005951	1006494	+
b0947	ycbX	277.69882500518344	1.6748251713954754	8.230979780161835e-13	TRUE	E_coli_K12	3423	NP_415467.1	ycbX - 6-N-hydroxylaminopurine resistance protein	1006490	1007600	-
b0948	rlmL	378.3194692284566	-0.721853	0.00681202	FALSE	E_coli_K12	3424	NP_415468.1	rlmL - fused 23S rRNA m(2)G2445 methyltransferase and 23S rRNA m(7)G2069 methyltransferase	1007843	1009952	+
b0949	uup	531.5101167352826	-0.891347	1.023637807503754e-6	FALSE	E_coli_K12	4425	NP_415469.1	uup - ATP-binding protein Uup	1009963	1011871	+
b0950	pqiA	316.03935521443145	-1.05365	6.3022505560162465e-6	TRUE	E_coli_K12	2724	NP_415470.1	pqiA - intermembrane transport protein PqiA	1012000	1013254	+
b0951	pqiB	293.2541314138591	-0.213553	0.43458343682983874	FALSE	E_coli_K12	3425	NP_415471.1	pqiB - intermembrane transport protein PqiB	1013258	1014899	+
b0952	pqiC	281.20501285709554	0.0687533	0.8019528754859219	FALSE	E_coli_K12	3426	NP_415472.2	pqiC - intermembrane transport lipoprotein PqiC	1014895	1015459	+
b0953	rmf	479.9824401874141	2.4142238503338347	2.794985006563602e-9	TRUE	E_coli_K12	3427	NP_415473.1	rmf - ribosome modulation factor	1015714	1015882	+
b0954	fabA	4227.598068340912	-1.20448	5.297865230191271e-6	TRUE	E_coli_K12	3428	NP_415474.1	fabA - beta-hydroxyacyl-acyl carrier protein dehydratase/isomerase	1015951	1016470	-
b0955	ycbZ	525.5308912354913	-0.383302	0.129097	FALSE	E_coli_K12	3429	NP_415475.1	ycbZ - putative ATP-dependent protease YcbZ	1016538	1018299	-
b0956	matP	293.65828127579306	1.2747562143718123	3.553228155335948e-5	TRUE	E_coli_K12	3430	NP_415476.1	matP - macrodomain Ter protein	1018484	1018937	+
b0957	ompA	18515.003608749957	0.9388974343605798	1.7154734484207094e-4	FALSE	E_coli_K12	3005	NP_415477.1	ompA - outer membrane protein A	1019012	1020053	-
b0958	sulA	183.20395045198256	0.29453458873281785	0.45854645121876614	FALSE	E_coli_K12	3431	NP_415478.1	sulA - cell division inhibitor SulA	1020409	1020919	-
b0959	sxy	128.03574398743672	0.3958149983291215	0.2858496871047444	FALSE	E_coli_K12	3432	NP_415479.1	sxy - transcriptional coactivator for CRP	1021137	1021767	+
b0960	yccS	321.37904124677044	-0.0781789	0.7672179011582879	FALSE	E_coli_K12	2726	NP_415480.2	yccS - putative transporter YccS	1021729	1023883	-
b0961	yccF	117.70008962777862	0.4307564044548651	0.21752187998712508	FALSE	E_coli_K12	3433	NP_415481.1	yccF - PF03733 family inner membrane protein YccF	1023901	1024348	-
b0962	helD	139.52394539879202	-0.293207	0.46760265397931994	FALSE	E_coli_K12	3434	NP_415482.1	helD - DNA helicase IV	1024470	1026525	+
b0963	mgsA	635.7202360086189	0.14964231564960076	0.7199200166320997	FALSE	E_coli_K12	3435	NP_415483.2	mgsA - methylglyoxal synthase	1026556	1027015	-
b0964	yccT	46.5478	2.975725430693125	2.3370614037139095e-10	TRUE	E_coli_K12	5557	NP_415484.1	yccT - DUF2057 domain-containing protein YccT	1027110	1027773	-
b0965	yccU	202.93833192227248	2.255760192594845	5.696530812407558e-10	TRUE	E_coli_K12	3436	NP_415485.4	yccU - putative HspQ acetyl donor	1027945	1028359	+
b0966	hspQ	94.31082042416368	9.347684207185073e-4	0.9992514814612935	FALSE	E_coli_K12	3437	NP_415486.4	hspQ - heat shock protein HspQ	1028403	1028721	-
b0967	rlmI	143.87625566838716	-0.938425	0.00108515	FALSE	E_coli_K12	3438	NP_415487.4	rlmI - 23S rRNA m(5)C1962 methyltransferase	1028778	1029969	-
b0968	yccX	144.1031005645681	1.9982082888379262	1.7551927084553366e-17	TRUE	E_coli_K12	3439	NP_415488.1	yccX - acylphosphatase	1030063	1030342	+
b0969	tusE	302.6361326044826	0.0937688	0.793824	FALSE	E_coli_K12	3440	NP_415489.4	tusE - sulfur transfer protein TusE	1030338	1030668	-
b0970	yccA	4706.663173114881	1.1718577567885324	4.1788622385041e-6	TRUE	E_coli_K12	3441	NP_415490.1	yccA - modulator of FtsH protease	1030758	1031418	-
b1002	agp	268.9808919054344	1.5079358813047243	2.897736567863635e-5	TRUE	E_coli_K12	2956	NP_415522.1	agp - glucose-1-phosphatase	1065584	1066826	+
b1003	yccJ	236.42163223523082	3.907416828983118	1.6562161605730174e-34	TRUE	E_coli_K12	3652	NP_415523.1	yccJ - PF13993 family protein YccJ	1066863	1067091	-
b1004	wrbA	111.97255489783981	3.6564948259299737	8.89114978593783e-29	TRUE	E_coli_K12	2996	NP_415524.1	wrbA - NAD(P)H:quinone oxidoreductase	1067111	1067708	-
b4518	ymdF	115.81050976745355	2.0879096242875943	1.8715256981589605e-7	TRUE	E_coli_K12	1197	NP_415525.2	ymdF - stress-induced bacterial acidophilic repeat motifs-containing protein YmdF	1068080	1068254	+
b1013	rutR	137.75613792773677	-0.0602816	0.9122741948854383	FALSE	E_coli_K12	4815	NP_415533.1	rutR - DNA-binding transcriptional dual regulator RutR	1074241	1074880	+
b1014	putA	347.90325259688325	3.3150906833819613	2.2584691305570483e-23	TRUE	E_coli_K12	4991	NP_415534.1	putA - fused DNA-binding transcriptional repressor/proline dehydrogenase/1-pyrroline-5-carboxylate dehydrogenase PutA	1074919	1078882	-
b1015	putP	543.0640417609219	0.0295296	0.9398727084857049	FALSE	E_coli_K12	2382	NP_415535.1	putP - proline:Na(+) symporter	1079304	1080813	+
b1033	ghrA	83.94591293568085	0.8131032017642057	0.00745523	FALSE	E_coli_K12	2318	NP_415551.2	ghrA - glyoxylate/hydroxypyruvate reductase A	1097885	1098824	+
b1034	ycdX	273.0715105971508	0.46542637704794976	0.0417475	FALSE	E_coli_K12	3475	NP_415552.1	ycdX - zinc-binding phosphatase YcdX	1098878	1099616	+
b1035	ycdY	148.51067273656687	0.8022	0.00135751	FALSE	E_coli_K12	2633	NP_415553.1	ycdY - chaperone protein YcdY	1099639	1100194	+
b1036	ycdZ	1210.4243908547699	-0.464949	0.2099438759356191	FALSE	E_coli_K12	3724	NP_415554.4	ycdZ - inner membrane protein YcdZ	1100295	1100787	+
b1037	csgG	32.02926268722332	1.1672120059262125	0.019417700836362194	FALSE	E_coli_K12	5940	NP_415555.1	csgG - curli secretion channel	1100850	1101684	-
b1039	csgE	5.856467741036504	5.275586078860289	0.00257028	TRUE	E_coli_K12	5942	NP_415557.1	csgE - curli assembly component CsgE	1102151	1102541	-
b1040	csgD	24.60599251259472	4.361990001770638	7.819107921500187e-11	TRUE	E_coli_K12	5644	NP_415558.1	csgD - DNA-binding transcriptional dual regulator CsgD	1102545	1103196	-
b1042	csgA	33.10179340694747	2.5560186550105755	7.433540855378606e-7	TRUE	E_coli_K12	5944	NP_415560.1	csgA - curlin, major subunit	1104446	1104902	+
b1043	csgC	6.178110514766509	-1.22185	0.2926300600294004	FALSE	E_coli_K12	5945	NP_415561.1	csgC - curlin chaperone	1104960	1105293	+
b1045	ymdB	71.42632354302586	1.7106880505796846	6.740019383285982e-9	TRUE	E_coli_K12	5075	NP_415563.1	ymdB - 2'-O-acetyl-ADP-ribose deacetylase, regulator of RNase III activity	1105819	1106353	+
b1046	clsC	77.87241550424619	0.5581507636205485	0.13636349831832453	FALSE	E_coli_K12	6276	NP_415564.2	clsC - cardiolipin synthase C	1106354	1107776	+
b1047	opgC	230.15037378303833	-2.25745	1.710779554979892e-6	TRUE	E_coli_K12	3453	NP_415565.1	opgC - protein required for succinyl modification of osmoregulated periplasmic glucans	1107783	1108941	-
b1048	opgG	1051.61	-0.0373993	0.9121875856502828	FALSE	E_coli_K12	2849	NP_415566.1	opgG - osmoregulated periplasmic glucans (OPGs) biosynthesis protein G	1109334	1110870	+
b1049	opgH	729.9393520089766	-0.652291	0.017302147860174526	FALSE	E_coli_K12	3454	NP_415567.1	opgH - osmoregulated periplasmic glucans (OPGs) biosynthesis protein H	1110862	1113406	+
b1050	yceK	28.767395563582213	-1.86458	3.559100308012514e-4	TRUE	E_coli_K12	2727	NP_415568.1	yceK - DUF1375 domain-containing lipoprotein YceK	1113578	1113806	+
b1051	msyB	781.7694611574371	4.556745185275274	1.8425079232579513e-68	TRUE	E_coli_K12	3455	NP_415569.4	msyB - acidic protein MsyB	1113806	1114181	-
b1053	mdtG	49.64000019971348	-0.39455	0.4693991794180873	FALSE	E_coli_K12	1398	NP_415571.1	mdtG - efflux pump MdtG	1114263	1115490	-
b1054	lpxL	177.87571112741068	-0.439234	0.12395517288630283	FALSE	E_coli_K12	723	NP_415572.1	lpxL - lauroyl acyltransferase	1115661	1116582	-
b1055	trhO	813.3070893724847	-0.306611	0.4256788402153367	FALSE	E_coli_K12	3456	NP_415573.1	trhO - tRNA U34 hydroxylase TrhO	1116806	1117859	+
b1056	yceI	320.1583133511057	3.1467506997586465	2.027801453765857e-31	TRUE	E_coli_K12	3007	NP_415574.1	yceI - protein YceI	1117900	1118476	-
b1057	yceJ	26.534893573140526	2.15124	5.873766144902484e-6	TRUE	E_coli_K12	4631	NP_415575.1	yceJ - putative cytochrome b561 YceJ	1118479	1119046	-
b1058	yceO	2.4645937470702837	1.2503626962351657	0.445539	FALSE	E_coli_K12	5946	NP_415576.1	yceO - DUF2770 domain-containing protein YceO	1119306	1119447	-
b1059	solA	90.88871358855899	0.7874416967018208	0.0606076	FALSE	E_coli_K12	3457	NP_415577.1	solA - N-methyl-L-tryptophan oxidase	1119467	1120586	-
b1060	bssS	3360.1817132254973	1.4407090182885371	4.8502956991641386e-4	TRUE	E_coli_K12	3458	NP_415578.3	bssS - regulator of biofilm formation	1120700	1120955	-
b1061	dinI	218.2966405559522	0.23851300939610728	0.48267182772245326	FALSE	E_coli_K12	1285	NP_415579.1	dinI - DNA damage-inducible protein I	1121241	1121487	-
b1062	pyrC	151.6497875351792	0.18898132010700197	0.5550616138487793	FALSE	E_coli_K12	3459	NP_415580.1	pyrC - dihydroorotase	1121560	1122607	-
b1063	yceB	539.5897149398842	0.28428685647329105	0.3854806038945844	FALSE	E_coli_K12	3641	NP_415581.1	yceB - putative lipid-binding lipoprotein YceB	1122712	1123273	-
b1064	grxB	384.3310007284714	1.152911070843222	4.695741916930155e-6	TRUE	E_coli_K12	5689	NP_415582.1	grxB - reduced glutaredoxin 2	1123406	1124054	-
b1065	mdtH	21.762016670044456	1.336539774773119	0.011980201923362327	FALSE	E_coli_K12	4782	NP_415583.4	mdtH - multidrug efflux pump MdtH	1124117	1125326	-
b1066	rimJ	75.19945377530946	1.1385284197828283	7.693741682875867e-4	TRUE	E_coli_K12	2241	NP_415584.1	rimJ - ribosomal-protein-S5-alanine N-acetyltransferase	1125561	1126146	+
b1067	yceH	33.60084664038803	1.1217455377818217	0.0232781	FALSE	E_coli_K12	3640	NP_415585.1	yceH - DUF480 domain-containing protein YceH	1126156	1126804	+
b1068	yceM	77.79682775017716	1.240046114705155	0.00871602	TRUE	E_coli_K12	5223	NP_415586.1	yceM - putative oxidoreductase YceM	1126805	1127729	+
b1069	murJ	252.26086224039742	0.0878848	0.8049373139049676	FALSE	E_coli_K12	3639	NP_415587.1	murJ - lipid II flippase MurJ	1127838	1129374	+
b1070	flgN	34.87747666006639	1.198718858048944	0.016257542213591176	FALSE	E_coli_K12	5586	NP_415588.1	flgN - flagellar biosynthesis protein FlgN	1129413	1129830	-
b1071	flgM	25.142740251603506	0.0473177	0.9458790164607732	FALSE	E_coli_K12	4993	NP_415589.1	flgM - anti-sigma factor for FliA (sigma(28))	1129834	1130128	-
b1072	flgA	20.908909471077553	-1.85746	0.00681202	TRUE	E_coli_K12	5533	NP_415590.1	flgA - flagellar basal body P-ring formation protein FlgA	1130203	1130863	-
b1073	flgB	7.209185177225434	-6.23938	3.830964171877337e-5	TRUE	E_coli_K12	4788	NP_415591.1	flgB - flagellar basal-body rod protein FlgB	1131017	1131434	+
b1074	flgC	4.1263815415467935	-1.55995	0.454696	FALSE	E_coli_K12	4847	NP_415592.1	flgC - flagellar basal-body rod protein FlgC	1131437	1131842	+
b1075	flgD	9.83841	-3.52675	0.011395266956966178	FALSE	E_coli_K12	5584	NP_415593.1	flgD - flagellar biosynthesis, initiation of hook assembly	1131853	1132549	+
b1076	flgE	19.003796147277697	-3.7266	3.087007878480936e-7	TRUE	E_coli_K12	1130	NP_415594.1	flgE - flagellar hook protein FlgE	1132573	1133782	+
b1077	flgF	7.053578562221862	-2.20723	0.0280387	FALSE	E_coli_K12	4605	NP_415595.1	flgF - flagellar basal-body rod protein FlgF	1133801	1134557	+
b1078	flgG	17.77536048242548	-3.15091	1.2861483854351814e-5	TRUE	E_coli_K12	1133	NP_415596.1	flgG - flagellar basal-body rod protein FlgG	1134728	1135511	+
b1079	flgH	8.066803150618547	-0.65062	0.6307189967264145	FALSE	E_coli_K12	4845	NP_415597.1	flgH - flagellar L-ring protein	1135563	1136262	+
b1080	flgI	9.148012463133204	-2.28932	0.00565674	TRUE	E_coli_K12	4844	NP_415598.3	flgI - flagellar P-ring protein	1136273	1137371	+
b1081	flgJ	7.304941271808705	-1.49949	0.22046920950215398	FALSE	E_coli_K12	5583	NP_415599.1	flgJ - putative peptidoglycan hydrolase FlgJ	1137370	1138312	+
b1082	flgK	15.891141714306192	-1.05583	0.18274065201147424	FALSE	E_coli_K12	4786	NP_415600.1	flgK - flagellar hook-filament junction protein 1	1138377	1140021	+
b1083	flgL	21.50325185233691	-0.322226	0.743695	FALSE	E_coli_K12	4785	NP_415601.1	flgL - flagellar hook-filament junction protein 2	1140032	1140986	+
b1084	rne	1929.8812137144935	-0.949138	2.771383260671574e-7	FALSE	E_coli_K12	5076	NP_415602.1	rne - ribonuclease E	1141181	1144367	-
b1086	rluC	835.7074934045047	-1.67498	2.462499550388292e-10	TRUE	E_coli_K12	2396	NP_415604.1	rluC - 23S rRNA pseudouridine(955/2504/2580) synthase	1144939	1145899	+
b1087	yceF	184.57606957949508	1.4847020851018333	2.5357708500017913e-9	TRUE	E_coli_K12	2730	NP_415605.2	yceF - m(7)GTP pyrophosphatase	1146010	1146595	-
b1088	yceD	4632.0192112863915	-0.920015	4.991620659432975e-4	FALSE	E_coli_K12	3460	NP_415606.1	yceD - DUF177 domain-containing protein YceD	1146793	1147315	+
b1089	rpmF	1486.6187823366208	-1.01925	7.096797597813726e-4	TRUE	E_coli_K12	3461	NP_415607.1	rpmF - 50S ribosomal subunit protein L32	1147366	1147540	+
b1090	plsX	1478.5070909215128	-0.909111	1.912491136576898e-5	FALSE	E_coli_K12	3462	NP_415608.2	plsX - putative phosphate acyltransferase	1147620	1148691	+
b1091	fabH	960.9514247017029	-1.38198	9.894017957880971e-13	TRUE	E_coli_K12	3009	NP_415609.1	fabH - 3-oxoacyl-[acyl carrier protein] synthase 3	1148758	1149712	+
b1092	fabD	814.5979153142717	-1.39635	1.488784268377112e-17	TRUE	E_coli_K12	2873	NP_415610.1	fabD - [acyl-carrier-protein] S-malonyltransferase	1149727	1150657	+
b1094	acpP	13252.900977685129	-0.0733949	0.8450992224072821	FALSE	E_coli_K12	3010	NP_415612.1	acpP - acyl carrier protein	1151614	1151851	+
b1095	fabF	3617.3107009239425	-0.373982	0.016619729488091255	FALSE	E_coli_K12	1753	NP_415613.1	fabF - 3-oxoacyl-[acyl carrier protein] synthase 2	1151938	1153180	+
b1096	pabC	112.41453760685866	0.2845156645089805	0.46941874654106663	FALSE	E_coli_K12	2731	NP_415614.1	pabC - aminodeoxychorismate lyase	1153299	1154109	+
b1097	mltG	81.23754391083162	-0.27919	0.48003	FALSE	E_coli_K12	3463	NP_415615.1	mltG - endolytic murein transglycosylase	1154111	1155134	+
b1098	tmk	81.9765	-0.10271	0.8110925202181755	FALSE	E_coli_K12	3464	NP_415616.1	tmk - hypothetical protein	1155123	1155765	+
b1099	holB	92.10735567799726	-0.696814	0.10646755505773793	FALSE	E_coli_K12	3465	NP_415617.1	holB - DNA polymerase III subunit delta'	1155761	1156766	+
b1100	ycfH	496.4922311891244	1.214704027874572	1.615338821344161e-7	TRUE	E_coli_K12	2517	NP_415618.1	ycfH - putative metal-dependent hydrolase YcfH	1156776	1157574	+
b1101	ptsG	1363.7997520136712	-0.695499	0.16822486732592362	FALSE	E_coli_K12	60	NP_415619.1	ptsG - glucose-specific PTS enzyme IIBC component	1157868	1159302	+
b1102	fhuE	102.86671184002594	-1.2011	1.43832459992383e-4	TRUE	E_coli_K12	5288	NP_415620.1	fhuE - ferric coprogen/ferric rhodotorulic acid outer membrane transporter	1159361	1161551	-
b1103	hinT	222.48779831012712	1.5783698943036204	9.188666717411664e-12	TRUE	E_coli_K12	3468	NP_415621.3	hinT - purine nucleoside phosphoramidase	1161884	1162244	+
b1104	ycfL	205.36078902909088	1.6134258877934622	2.0695883119787387e-8	TRUE	E_coli_K12	3469	NP_415622.1	ycfL - DUF1425 domain-containing protein YcfL	1162246	1162624	+
b1105	lpoB	139.2100857912736	1.9356065641862739	5.96836061686912e-8	TRUE	E_coli_K12	3470	NP_415623.1	lpoB - outer membrane lipoprotein - activator of MrcB activity	1162637	1163279	+
b1106	thiK	54.954222791723915	0.056758372388851244	0.923012	FALSE	E_coli_K12	3471	NP_415624.1	thiK - thiamine kinase	1163259	1164084	+
b1107	nagZ	260.68646541081404	0.746788	0.00908685	FALSE	E_coli_K12	3472	NP_415625.1	nagZ - beta-N-acetylhexosaminidase	1164094	1165120	+
b1108	ycfP	253.73556867450026	0.7004636687690176	0.022550882301137123	FALSE	E_coli_K12	3473	NP_415626.4	ycfP - UPF0227 protein YcfP	1165142	1165685	+
b1109	ndh	1314.0362365380786	-3.18354	4.389510791360996e-24	TRUE	E_coli_K12	3012	NP_415627.1	ndh - NADH:quinone oxidoreductase II	1166084	1167389	+
b1110	ycfJ	228.71183381609185	-3.07714	3.682928057012142e-12	TRUE	E_coli_K12	3474	NP_415628.1	ycfJ - PF05433 family protein YcfJ	1167598	1168138	+
b1111	comR	74.38247488027362	0.30094259000378654	0.49771212648737423	FALSE	E_coli_K12	2844	NP_415629.4	comR - DNA-binding transcriptional repressor ComR	1168199	1168832	-
b1112	bhsA	243.74907072121957	1.8559380331986646	4.2054325567076026e-8	TRUE	E_coli_K12	440	NP_415630.1	bhsA - DUF1471 domain-containing multiple stress resistance outer membrane protein BhsA	1169072	1169330	+
b1113	ldtC	176.7999284840637	1.724843780690537	5.039166019226383e-6	TRUE	E_coli_K12	166	NP_415631.1	ldtC - L,D-transpeptidase LdtC	1169411	1170374	-
b1114	mfd	313.9071752210556	0.038963291008126066	0.9171087801641259	FALSE	E_coli_K12	3488	NP_415632.1	mfd - transcription-repair coupling factor	1170517	1173964	-
b1116	lolC	258.3750174833668	-0.988796	1.9215448747679777e-4	FALSE	E_coli_K12	2741	NP_415634.1	lolC - lipoprotein release complex - inner membrane subunit	1175426	1176626	+
b1117	lolD	48.822266003708876	-0.94595	0.024775830518986148	FALSE	E_coli_K12	2522	NP_415635.4	lolD - lipoprotein release complex - ATP binding subunit	1176618	1177320	+
b1118	lolE	261.81906440144786	-0.877389	5.052201161753802e-5	FALSE	E_coli_K12	2742	NP_415636.1	lolE - lipoprotein release complex - inner membrane subunit	1177319	1178564	+
b1119	nagK	288.9276608900522	-0.583446	0.012422321363244313	FALSE	E_coli_K12	921	NP_415637.1	nagK - N-acetyl-D-glucosamine kinase	1178592	1179504	+
b1120	cobB	212.68987767064613	0.26381978023181407	0.5098399427123032	FALSE	E_coli_K12	2133	NP_415638.3	cobB - protein-lysine deacetylase/desuccinylase/lipoamidase	1179519	1180359	+
b1123	potD	959.4442053099053	0.0718365	0.7781224183439022	FALSE	E_coli_K12	2323	NP_415641.1	potD - spermidine preferential ABC transporter periplasmic binding protein	1181782	1182829	-
b1124	potC	312.1351125463439	-0.207587	0.4618911500943948	FALSE	E_coli_K12	2495	NP_415642.1	potC - spermidine preferential ABC transporter membrane subunit PotC	1182825	1183620	-
b1125	potB	259.62768669011143	-0.726648	0.00774987	FALSE	E_coli_K12	1071	NP_415643.3	potB - spermidine preferential ABC transporter membrane subunit PotB	1183616	1184444	-
b1126	potA	911.696	-0.336092	0.23952359074358764	FALSE	E_coli_K12	1419	NP_415644.1	potA - spermidine preferential ABC transporter ATP binding subunit	1184457	1185594	-
b1127	pepT	428.79492986197084	2.330947989988451	1.653552987089936e-23	TRUE	E_coli_K12	2943	NP_415645.1	pepT - peptidase T	1185843	1187070	+
b1128	roxA	530.813	0.6459537145847772	1.084713276208547e-4	FALSE	E_coli_K12	1845	NP_415646.4	roxA - ribosomal protein-arginine oxygenase	1187118	1188240	-
b1129	phoQ	270.94299993577926	0.14284452637902706	0.6437	FALSE	E_coli_K12	4482	NP_415647.1	phoQ - sensor histidine kinase PhoQ	1188315	1189776	-
b1130	phoP	358.37683764589025	0.6642898457678319	0.00121053	FALSE	E_coli_K12	2309	NP_415648.1	phoP - DNA-binding transcriptional dual regulator PhoP	1189775	1190447	-
b1131	purB	320.2638018676478	0.0659132	0.8943602988874303	FALSE	E_coli_K12	4943	NP_415649.1	purB - adenylosuccinate lyase	1190615	1191986	-
b1132	hflD	136.84962563045664	-1.03893	3.848965361359733e-5	TRUE	E_coli_K12	3494	NP_415650.1	hflD - lysogenization regulator	1191989	1192631	-
b1133	mnmA	670.6640131533358	-0.7134	4.9119268601790165e-5	FALSE	E_coli_K12	3495	NP_415651.4	mnmA - tRNA-specific 2-thiouridylase	1192666	1193773	-
b1134	nudJ	23.82180081389017	-1.04957	0.12706819504763767	FALSE	E_coli_K12	3496	NP_415652.1	nudJ - phosphatase NudJ	1193826	1194288	-
b1135	rluE	46.736694008393386	-1.29593	0.00511973	TRUE	E_coli_K12	2421	NP_415653.4	rluE - 23S rRNA pseudouridine(2457) synthase	1194297	1194951	-
b1136	icd	8736.823850148501	1.318659779735737	1.962328239806697e-9	TRUE	E_coli_K12	2496	NP_415654.1	icd - isocitrate dehydrogenase	1195122	1196373	+
b1140	intE	19.699676823001752	-0.455228	0.6139742373890412	FALSE	E_coli_K12	8143	NP_415658.1	intE - e14 prophage; putative integrase	1199678	1200806	-
b1798	leuE	166.44185411773282	-0.257278	0.3920362948588947	FALSE	E_coli_K12	1897	NP_416312.1	leuE - leucine exporter	1880120	1880759	-
b1797	yeaR	11.753392263906312	0.8019856649871816	0.4242846686633381	FALSE	E_coli_K12	5514	NP_416311.1	yeaR - DUF1971 domain-containing protein YeaR	1879588	1879948	-
b1796	yoaG	2.060405348933396	1.036909367185734	NA	NA	E_coli_K12	7133	NP_416310.1	yoaG - DUF1869 domain-containing protein YoaG	1879402	1879585	-
b1795	yeaQ	2461.908062694325	4.739277438595292	1.6634524459911655e-103	TRUE	E_coli_K12	1372	NP_416309.1	yeaQ - PF04226 family protein YeaQ	1879006	1879255	-
b1793	yoaF	185.12661575491742	0.9679851047027178	8.904359617535944e-5	FALSE	E_coli_K12	3208	NP_416307.1	yoaF - DUF333 domain-containing lipoprotein YoaF	1877277	1877532	-
b1792	yeaO	47.56367285698841	0.5843423465501587	0.14787125514455363	FALSE	E_coli_K12	4311	NP_416306.2	yeaO - DUF488 domain-containing protein YeaO	1876908	1877256	+
b1791	nimT	27.301409685680163	-0.810057	0.1566715230964807	FALSE	E_coli_K12	4753	NP_416305.1	nimT - 2-nitroimidazole exporter	1875672	1876854	+
b1790	nimR	32.100804057721085	-0.280269	0.6638755626336764	FALSE	E_coli_K12	1002	NP_416304.1	nimR - DNA-binding transcriptional repressor NimR	1874754	1875576	-
b1789	yeaL	52.03702124368032	0.00432127	0.9933515964992446	FALSE	E_coli_K12	5084	NP_416303.1	yeaL - DUF441 domain-containing inner membrane protein YeaL	1874351	1874798	+
b1787	yeaK	325.1585631379337	0.35188885781344703	0.19173064990973615	FALSE	E_coli_K12	5085	NP_416301.1	yeaK - mischarged aminoacyl-tRNA deacylase	1873573	1874077	+
b1786	dgcJ	187.8757195756254	0.25104381294431743	0.4677193661802808	FALSE	E_coli_K12	7135	NP_416300.2	dgcJ - putative diguanylate cyclase DgcJ	1872040	1873531	+
b1784	yeaH	344.26750813344137	6.583858416998943	1.0211704905475668e-56	TRUE	E_coli_K12	3609	NP_416298.1	yeaH - DUF444 domain-containing protein YeaH	1868954	1870238	+
b1783	yeaG	962.7345057081201	5.686348937305556	6.952142826232691e-80	TRUE	E_coli_K12	3608	NP_416297.1	yeaG - protein kinase YeaG	1866907	1868842	+
b1782	mipA	3433.6824623548764	0.475444	0.0358379	FALSE	E_coli_K12	1821	NP_416296.1	mipA - MltA-interacting protein	1865725	1866472	-
b1781	yeaE	283.1927148951956	0.9293213177454669	0.00264254	FALSE	E_coli_K12	5361	NP_416295.1	yeaE - methylglyoxal reductase YeaE	1864781	1865636	-
b1780	yeaD	179.72449557049396	1.788410496405626	1.185662346633596e-5	TRUE	E_coli_K12	3607	NP_416294.4	yeaD - putative aldose 1-epimerase YeaD	1863849	1864734	+
b1779	gapA	7020.944357795269	0.12794235790485095	0.6280247384306551	FALSE	E_coli_K12	1125	NP_416293.1	gapA - glyceraldehyde-3-phosphate dehydrogenase A	1862770	1863766	+
b1778	msrB	595.3168201325612	0.0346284	0.9222793269470888	FALSE	E_coli_K12	3606	NP_416292.1	msrB - methionine sulfoxide reductase B	1862015	1862429	-
b1777	yeaC	499.2890270084626	1.1685223056881358	6.3036052466377166e-6	TRUE	E_coli_K12	3605	NP_416291.4	yeaC - DUF1315 domain-containing protein YeaC	1861701	1861974	-
b1768	pncA	203.3388403928086	-0.424337	0.1563070381045365	FALSE	E_coli_K12	3604	NP_416282.4	pncA - nicotinamidase	1851886	1852528	+
b1767	ansA	143.64586472845534	-0.449089	0.11286858348862357	FALSE	E_coli_K12	2632	NP_416281.1	ansA - L-asparaginase 1	1850859	1851876	+
b1766	sppA	440.86764668543265	0.28623999100735265	0.19954299897417885	FALSE	E_coli_K12	3603	NP_416280.1	sppA - protease IV, a signal peptide peptidase	1848836	1850693	+
b1765	ydjA	306.16853447834933	1.4588526978934597	7.236065537139396e-8	TRUE	E_coli_K12	3602	NP_416279.1	ydjA - putative oxidoreductase YdjA	1848124	1848676	-
b1764	selD	286.35224338871393	0.3203293953738508	0.1699426044803783	FALSE	E_coli_K12	3601	NP_416278.1	selD - selenide, water dikinase	1846964	1848008	-
b1763	topB	484.8899786367545	0.0701477	0.830155	FALSE	E_coli_K12	2643	NP_416277.1	topB - DNA topoisomerase III	1844998	1846960	-
b1761	gdhA	505.8640640566599	1.7818807987870682	4.6335958932101383e-10	TRUE	E_coli_K12	2900	NP_416275.1	gdhA - glutamate dehydrogenase	1842370	1843714	+
b1760	ynjH	19.607836768861482	0.5540719643541441	0.4019109856353569	FALSE	E_coli_K12	4975	NP_416274.1	ynjH - DUF1496 domain-containing protein YnjH	1841862	1842135	-
b1759	nudG	26.937163702586737	-0.279856	0.6786345269606736	FALSE	E_coli_K12	2410	NP_416273.1	nudG - 5-hydroxy-CTP diphosphatase	1841489	1841897	+
b1749	xthA	413.3805425442642	0.7241032442587823	0.012291256218351101	FALSE	E_coli_K12	3598	NP_416263.1	xthA - exodeoxyribonuclease III	1832427	1833234	+
b1748	astC	119.82264654688012	4.174640575441583	8.017394706362178e-6	TRUE	E_coli_K12	886	NP_416262.1	astC - succinylornithine transaminase	1830761	1831982	-
b1747	astA	37.45205121359621	4.084499079052832	2.730903525347152e-14	TRUE	E_coli_K12	2153	NP_416261.1	astA - arginine N-succinyltransferase	1829730	1830765	-
b1746	astD	44.880120623890484	2.859341645803005	3.7981684762105125e-9	TRUE	E_coli_K12	2214	NP_416260.1	astD - aldehyde dehydrogenase	1828255	1829734	-
b1745	astB	36.5318	3.99672	1.634397452514328e-11	TRUE	E_coli_K12	2151	NP_416259.1	astB - N-succinylarginine dihydrolase	1826915	1828259	-
b1744	astE	67.51730444204466	6.068149063255348	3.33875920771879e-17	TRUE	E_coli_K12	3029	NP_416258.1	astE - succinylglutamate desuccinylase	1825954	1826923	-
b1743	spy	312.53158452767434	0.41392257289037016	0.44187637316251044	FALSE	E_coli_K12	1192	NP_416257.1	spy - ATP-independent periplasmic chaperone	1825139	1825625	-
b1741	cho	72.79340820683355	0.0989935	0.8278154762258406	FALSE	E_coli_K12	3448	NP_416255.1	cho - excinuclease Cho	1823514	1824402	+
b1740	nadE	893.3506835294099	2.018267452335409	4.720044209331978e-16	TRUE	E_coli_K12	5086	NP_416254.1	nadE - NH3-dependent NAD(+) synthetase	1822457	1823285	+
b1739	osmE	1750.3951088688868	4.4897577157685635	2.986260573297439e-132	TRUE	E_coli_K12	3712	NP_416253.1	osmE - osmotically-inducible lipoprotein OsmE	1821917	1822256	-
b1738	chbB	341.56848908291545	1.132013466429482	4.99870908409564e-6	TRUE	E_coli_K12	2620	NP_416252.1	chbB - N,N'-diacetylchitobiose-specific PTS enzyme IIB component	1821298	1821619	-
b1737	chbC	98.33874420201106	1.4204307601490525	8.792852454002065e-9	TRUE	E_coli_K12	2479	NP_416251.1	chbC - N,N'-diacetylchitobiose-specific PTS enzyme IIC component	1819855	1821214	-
b1736	chbA	42.99808376096624	0.38961210755615583	0.32790615573379017	FALSE	E_coli_K12	1049	NP_416250.1	chbA - N,N'-diacetylchitobiose-specific PTS enzyme IIA component	1819454	1819805	-
b1735	chbR	75.76024894896976	1.740678697371216	1.7725440735418724e-8	TRUE	E_coli_K12	2211	NP_416249.1	chbR - DNA-binding transcriptional dual regulator ChbR	1818604	1819447	-
b1734	chbF	38.0185	1.573879089348999	6.723732061966427e-4	TRUE	E_coli_K12	1636	NP_416248.1	chbF - monoacetylchitobiose-6-phosphate hydrolase	1817147	1818500	-
b1733	chbG	56.93133370199297	0.8548084724250518	0.0532324	FALSE	E_coli_K12	2122	NP_416247.1	chbG - chitin disaccharide deacetylase	1816385	1817135	-
b1732	katE	482.47125641463487	4.79578	4.946393195359677e-32	TRUE	E_coli_K12	3720	YP_025308.1	katE - catalase HPII	1813866	1816128	+
b1731	cedA	60.16499989020867	-0.214065	0.725593	FALSE	E_coli_K12	5087	NP_416245.2	cedA - cell division modulator	1813420	1813663	-
b1729	tcyP	335.1630472151381	-1.80553	NA	NA	E_coli_K12	2374	NP_416243.1	tcyP - cystine/sulfocysteine:cation symporter	1810933	1812325	+
b1728	ydjM	115.61557546462983	-1.46964	3.066080759338968e-6	TRUE	E_coli_K12	3506	NP_416242.6	ydjM - inner membrane protein YdjM	1810210	1810801	+
b1727	hxpB	226.59927674640974	1.1215999825789253	0.00184369	TRUE	E_coli_K12	2306	NP_416241.1	hxpB - hexitol phosphatase B	1809379	1810048	+
b1726	yniB	430.82806031214835	0.0384153	0.9222793269470888	FALSE	E_coli_K12	3507	NP_416240.1	yniB - uncharacterized protein YniB	1808696	1809233	-
b1725	yniA	420.41047086105124	2.8398207889377374	4.5391164512078e-19	TRUE	E_coli_K12	3508	NP_416239.1	yniA - putative kinase YniA	1807795	1808656	+
b1724	ydiZ	140.38405879391874	4.891302558709327	2.974191608917514e-32	TRUE	E_coli_K12	3510	NP_416238.1	ydiZ - putative endoribonuclease YdiZ	1807399	1807690	+
b1723	pfkB	145.35141547973592	2.9913555039126978	1.1269704801396798e-14	TRUE	E_coli_K12	4672	NP_416237.3	pfkB - 6-phosphofructokinase 2	1806369	1807299	+
b1722	ydiY	146.8735855419754	-0.830608	0.0313905	FALSE	E_coli_K12	3187	NP_416236.1	ydiY - acid-inducible putative outer membrane protein YdiY	1805324	1806083	-
b1719	thrS	3638.5012827161263	-0.227058	0.3964798585226626	FALSE	E_coli_K12	3511	NP_416234.1	thrS - threonine--tRNA ligase	1800641	1802570	-
b1718	infC	7700.884547709205	-0.525954	0.00207402	FALSE	E_coli_K12	3512	NP_416233.1	infC - translation initiation factor IF-3	1800095	1800638	-
b1717	rpmI	1599.3302053092398	-1.16685	4.7042155836528406e-6	TRUE	E_coli_K12	3513	NP_416232.3	rpmI - 50S ribosomal subunit protein L35	1799801	1799999	-
b1716	rplT	11048.43412974638	-0.715181	0.00298033	FALSE	E_coli_K12	3514	NP_416231.1	rplT - 50S ribosomal subunit protein L20	1799392	1799749	-
b1714	pheS	1029.5732249254709	-2.00928	1.5818583508374246e-24	TRUE	E_coli_K12	3515	NP_416229.1	pheS - phenylalanine--tRNA ligase subunit alpha	1797958	1798942	-
b1713	pheT	2002.2758558991677	-1.63338	1.610571794947617e-22	TRUE	E_coli_K12	3516	NP_416228.1	pheT - phenylalanine--tRNA ligase subunit beta	1795556	1797944	-
b1712	ihfA	2806.2265927345234	1.3041739651101947	9.664238547290915e-7	TRUE	E_coli_K12	2413	NP_416227.1	ihfA - integration host factor subunit alpha	1795252	1795552	-
b1711	btuC	108.68543662391887	-0.846272	0.00714348	FALSE	E_coli_K12	408	NP_416226.1	btuC - vitamin B12 ABC transporter membrane subunit	1794171	1795152	-
b1710	btuE	165.21084873390518	3.5341342546273236	3.804711775716075e-19	TRUE	E_coli_K12	1850	NP_416225.1	btuE - thioredoxin/glutathione peroxidase	1793557	1794109	-
b1709	btuD	151.51353200201538	2.6080620815586935	7.857104861560319e-10	TRUE	E_coli_K12	4430	NP_416224.1	btuD - vitamin B12 ABC transporter ATP binding subunit	1792808	1793558	-
b1708	nlpC	119.613	1.5413291178737523	4.2895839273298344e-7	TRUE	E_coli_K12	2453	NP_416223.1	nlpC - NlpC/P60 family lipoprotein NlpC	1792266	1792731	-
b1707	rflP	362.02826523179004	1.486154481831947	4.1273338966170974e-11	TRUE	E_coli_K12	5383	NP_416222.1	rflP - anti-FlhDC factor RflP	1791306	1792020	-
b1706	ydiU	419.13666101310525	0.2614471045827496	0.35556221053708764	FALSE	E_coli_K12	3519	NP_416221.1	ydiU - UPF0061 family protein YdiU	1789807	1791244	-
b1705	ydiE	114.85511733825365	-2.97112	1.6920298079075864e-9	TRUE	E_coli_K12	4835	NP_416220.1	ydiE - PF10636 family protein YdiE	1789612	1789804	+
b1704	aroH	153.09199148041864	-0.02982	0.9537066151834773	FALSE	E_coli_K12	476	NP_416219.1	aroH - 3-deoxy-7-phosphoheptulonate synthase, Trp-sensitive	1788434	1789481	+
b1703	ppsR	104.66935737313545	1.0474154862008658	0.00374496	TRUE	E_coli_K12	3520	NP_416218.1	ppsR - phosphoenolpyruvate synthetase regulatory protein	1787444	1788278	+
b1702	ppsA	819.9552244248645	0.17403724341095264	0.797445	FALSE	E_coli_K12	3521	NP_416217.1	ppsA - phosphoenolpyruvate synthetase	1784733	1787112	-
b1701	fadK	10.384066476898834	0.9864046212962806	0.22044345560922102	FALSE	E_coli_K12	7335	NP_416216.5	fadK - short chain acyl-CoA synthetase	1782976	1784677	+
b1699	ydiS	2.0703087394735586	0.24460741423951846	NA	NA	E_coli_K12	3087	NP_416214.1	ydiS - putative electron transfer flavoprotein-quinone oxidoreductase YdiS	1781394	1782684	+
b1698	ydiR	4.788104909651405	0.5178417605523962	0.7112110611650752	FALSE	E_coli_K12	4821	NP_416213.1	ydiR - putative electron transfer flavoprotein subunit YdiR	1780400	1781339	+
b1697	ydiQ	1.1150391679462228	-0.157378	NA	NA	E_coli_K12	4899	NP_416212.1	ydiQ - putative electron transfer flavoprotein subunit YdiQ	1779616	1780381	+
b1696	ydiP	34.54393829866397	1.2872306150043054	0.00438034	TRUE	E_coli_K12	7330	NP_416211.1	ydiP - putative DNA-binding transcriptional regulator YdiP	1778389	1779301	-
b1695	ydiO	3.282310829518489	0.22940018672527815	0.8858837572672741	FALSE	E_coli_K12	4666	NP_416210.4	ydiO - putative acyl-CoA dehydrogenase YdiO	1777195	1778347	+
b1694	ydiF	3.0829516436532964	1.9172256060454895	0.28658	FALSE	E_coli_K12	8076	NP_416209.1	ydiF - putative acetate-CoA transferase YdiF	1775586	1777182	+
b1693	aroD	60.384635013101516	1.4985731984317776	5.345050010978547e-4	TRUE	E_coli_K12	6636	NP_416208.1	aroD - 3-dehydroquinate dehydratase	1774685	1775444	+
b1692	ydiB	10.07195303116353	2.30016	0.010569992535458891	FALSE	E_coli_K12	6289	NP_416207.1	ydiB - quinate/shikimate dehydrogenase	1773788	1774655	+
b1689	ydiL	2.9500113670790795	0.40160924565903844	0.846502	FALSE	E_coli_K12	8835	NP_416204.2	ydiL - DUF1870 domain-containing protein YdiL	1770614	1770971	+
b1688	ydiK	266.96527201631983	0.7160661552503986	0.0155499	FALSE	E_coli_K12	2874	NP_416203.1	ydiK - putative transporter YdiK	1769073	1770186	+
b1687	ydiJ	192.71338380934768	1.2710827902159756	4.0597483883940237e-4	TRUE	E_coli_K12	4771	NP_416202.1	ydiJ - putative FAD-linked oxidoreductase	1765628	1768685	-
b1686	menI	66.54403721573516	1.1062182512083847	0.00289965	TRUE	E_coli_K12	1364	NP_416201.1	menI - 1,4-dihydroxy-2-naphthoyl-CoA hydrolase	1765221	1765632	-
b1685	ydiH	348.022	1.8644266873615156	4.8797233874885334e-9	TRUE	E_coli_K12	5101	NP_416200.2	ydiH - uncharacterized protein YdiH	1764933	1765122	-
b1684	sufA	23.603035688660707	0.8053818236211178	0.4616594836556046	FALSE	E_coli_K12	1119	NP_416199.1	sufA - iron-sulfur cluster insertion protein SufA	1764017	1764386	-
b1683	sufB	95.75625382886523	1.0823841291220573	0.00758	TRUE	E_coli_K12	3522	NP_416198.2	sufB - Fe-S cluster scaffold complex subunit SufB	1762521	1764009	-
b1682	sufC	33.78329720420746	0.9036700638288833	0.0524729	FALSE	E_coli_K12	4428	NP_416197.1	sufC - Fe-S cluster scaffold complex subunit SufC	1761765	1762512	-
b1681	sufD	87.24959231946322	1.3480771998870569	0.00337991	TRUE	E_coli_K12	3523	NP_416196.1	sufD - Fe-S cluster scaffold complex subunit SufD	1760519	1761791	-
b1680	sufS	87.82296583912033	0.8257027504507286	0.026992558739185334	FALSE	E_coli_K12	1115	NP_416195.1	sufS - L-cysteine desulfurase	1759302	1760523	-
b1679	sufE	55.034652397975854	1.1375430452671047	0.0123098	FALSE	E_coli_K12	2745	NP_416194.1	sufE - sulfur carrier protein SufE	1758873	1759290	-
b1678	ldtE	178.85645297738688	2.3795748398389773	1.566742125722624e-13	TRUE	E_coli_K12	167	NP_416193.1	ldtE - L,D-transpeptidase LdtE	1757720	1758725	-
b1677	lpp	113634.99812459634	0.15856545435942357	0.654734	FALSE	E_coli_K12	2093	NP_416192.1	lpp - murein lipoprotein	1757420	1757657	+
b1676	pykF	2940.2543096454183	0.6755224644934034	5.35666170349993e-4	FALSE	E_coli_K12	2747	NP_416191.1	pykF - pyruvate kinase I	1755697	1757110	+
b1663	mdtK	419.01274497622444	0.41309695724017276	0.17290788396302967	FALSE	E_coli_K12	2875	YP_025307.1	mdtK - multidrug efflux pump MdtK	1743456	1744830	+
b1662	ribC	731.5120079599915	0.7676423554295253	3.031431628954976e-4	FALSE	E_coli_K12	3524	NP_416179.1	ribC - riboflavin synthase	1742600	1743242	-
b1661	cfa	537.3514864898519	0.49054950830945393	0.0897875	FALSE	E_coli_K12	2057	NP_416178.1	cfa - cyclopropane fatty acyl phospholipid synthase	1741412	1742561	+
b1660	ydhC	320.8529095503782	0.47452432068908407	0.0380769	FALSE	E_coli_K12	2226	YP_025306.1	ydhC - putative transporter YdhC	1739910	1741122	+
b1659	ydhB	72.49258969517906	0.19874250292668694	0.6275220982768218	FALSE	E_coli_K12	4444	NP_416176.1	ydhB - putative LysR family DNA-binding transcriptional regulator YdhB	1738865	1739798	-
b1658	purR	563.4353351301909	-0.373378	0.0979417	FALSE	E_coli_K12	1058	NP_416175.1	purR - DNA-binding transcriptional repressor PurR	1737843	1738869	+
b1656	sodB	2804.668379846464	-0.131015	0.6117142545752641	FALSE	E_coli_K12	2749	NP_416173.1	sodB - superoxide dismutase (Fe)	1735377	1735959	+
b1655	mepH	251.89870746389386	0.6244526946831314	0.055325949375056464	FALSE	E_coli_K12	2451	NP_416172.1	mepH - peptidoglycan DD-endopeptidase MepH	1734434	1735250	+
b1654	grxD	1820.0939551322274	0.3311885983473526	0.2249348729914867	FALSE	E_coli_K12	2552	NP_416171.1	grxD - glutaredoxin 4	1733753	1734101	-
b1652	rnt	80.33389467643133	-0.557444	0.0840453	FALSE	E_coli_K12	3525	NP_416169.1	rnt - RNase T	1728346	1728994	+
b1651	gloA	447.56009280192876	0.9495782021936129	6.729989855326525e-5	FALSE	E_coli_K12	3014	NP_416168.1	gloA - glyoxalase I	1727836	1728244	+
b1650	nemA	156.7953738837287	1.6881267378686942	5.2667711317973095e-11	TRUE	E_coli_K12	1966	NP_416167.1	nemA - N-ethylmaleimide reductase	1726658	1727756	+
b1649	nemR	39.5321	0.5762591906837382	0.17394948055369533	FALSE	E_coli_K12	3526	NP_416166.3	nemR - DNA-binding transcriptional repressor NemR	1726022	1726622	+
b1648	ydhL	14.313774598078298	-0.0369504	0.9754267012010346	FALSE	E_coli_K12	3527	NP_416165.2	ydhL - DUF1289 domain-containing protein YdhL	1725680	1725920	-
b1647	ydhF	114.72705176882161	1.295956540062087	8.6523856633812e-6	TRUE	E_coli_K12	4496	YP_025305.1	ydhF - putative oxidoreductase YdhF	1724735	1725632	-
b1646	sodC	171.84489018837905	2.8926296650308414	1.7350224927836647e-23	TRUE	E_coli_K12	2140	NP_416163.1	sodC - superoxide dismutase (Cu-Zn)	1724133	1724655	-
b1645	ydhK	70.4327	-0.596257	0.17747755473862778	FALSE	E_coli_K12	4698	NP_416162.1	ydhK - putative transporter YdhK	1722120	1724133	+
b1644	ydhJ	67.40768865306943	-0.184933	0.7191257246074697	FALSE	E_coli_K12	6	NP_416161.4	ydhJ - putative membrane fusion protein YdhJ	1721263	1722121	+
b1643	ydhI	57.9139	-0.934445	0.028224653714940397	FALSE	E_coli_K12	3528	NP_416160.1	ydhI - DUF1656 domain-containing protein YdhI	1721024	1721261	+
b1642	slyA	1025.9650972556387	0.8705021729149169	0.00171781	FALSE	E_coli_K12	2337	NP_416159.2	slyA - DNA-binding transcriptional dual regulator SlyA	1720389	1720824	-
b1641	slyB	2122.447312012485	-0.24432	0.5197852906461867	FALSE	E_coli_K12	3529	YP_025304.1	slyB - outer membrane lipoprotein SlyB	1719875	1720343	+
b1640	anmK	113.23454362125399	1.1015669847522669	7.924233370077053e-5	TRUE	E_coli_K12	3530	NP_416157.1	anmK - anhydro-N-acetylmuramic acid kinase	1718492	1719602	-
b1639	mliC	31.088684861095544	0.3995764208223242	0.4640951805211168	FALSE	E_coli_K12	3531	NP_416156.4	mliC - inhibitor of c-type lysozyme, putative lipoprotein	1718065	1718395	-
b1638	pdxH	132.2449167820115	-0.0158552	0.9705981372236346	FALSE	E_coli_K12	3532	NP_416155.1	pdxH - pyridoxine/pyridoxamine 5'-phosphate oxidase	1717350	1718007	-
b1637	tyrS	1185.87	-0.241426	0.3607231354761635	FALSE	E_coli_K12	3533	NP_416154.1	tyrS - tyrosine--tRNA ligase	1715947	1717222	-
b1636	pdxY	273.55453828582006	0.255552	0.3848235020469117	FALSE	E_coli_K12	2753	NP_416153.1	pdxY - pyridoxal kinase 2	1715025	1715889	-
b1635	gstA	156.0089331002908	1.8056569174250485	6.016480624517963e-10	TRUE	E_coli_K12	2219	NP_416152.1	gstA - glutathione S-transferase GstA	1714376	1714982	+
b1634	dtpA	2789.067210297273	-0.747694	2.887146320443004e-5	FALSE	E_coli_K12	1627	NP_416151.1	dtpA - dipeptide/tripeptide:H(+) symporter DtpA	1712768	1714271	+
b1633	nth	213.71287802367073	-1.52098	1.085350678030553e-8	TRUE	E_coli_K12	3537	NP_416150.1	nth - endonuclease III	1711522	1712158	+
b1632	rsxE	68.07834140691278	-1.84923	4.312887929070784e-6	TRUE	E_coli_K12	2540	NP_416149.1	rsxE - SoxR [2Fe-2S] reducing system protein RsxE	1710827	1711523	+
b1631	rsxG	55.19217343700673	-1.62601	2.864970825246799e-6	TRUE	E_coli_K12	3538	NP_416148.1	rsxG - SoxR [2Fe-2S] reducing system protein RsxG	1710203	1710824	+
b1630	rsxD	97.09144673611605	-1.4529	1.2294493045166372e-5	TRUE	E_coli_K12	2889	NP_416147.1	rsxD - SoxR [2Fe-2S] reducing system protein RsxD	1709141	1710200	+
b1629	rsxC	300.53187442931437	-1.05173	0.00167261	TRUE	E_coli_K12	4966	NP_416146.1	rsxC - SoxR [2Fe-2S] reducing system protein RsxC	1706918	1709141	+
b1628	rsxB	63.70986657226573	-0.229455	0.5813800217820175	FALSE	E_coli_K12	3539	NP_416145.1	rsxB - SoxR [2Fe-2S] reducing system protein RsxB	1706347	1706926	+
b1627	rsxA	242.66606493826217	0.039137929467827945	0.9210674475376213	FALSE	E_coli_K12	2541	NP_416144.1	rsxA - SoxR [2Fe-2S] reducing system protein RsxA	1705766	1706348	+
b1626	ydgK	306.37102333076194	-0.206837	0.47140853687443934	FALSE	E_coli_K12	3540	NP_416143.2	ydgK - DUF2569 domain-containing inner membrane protein YdgK	1705249	1705690	+
b1625	cnu	46.56210562451152	-0.0514945	0.9241443748262699	FALSE	E_coli_K12	597	NP_416142.1	cnu - H-NS- and StpA-binding protein	1704948	1705164	+
b4409	blr	163.8485521210206	-0.326642	0.20004995259026312	FALSE	E_coli_K12	5619	YP_025303.1	blr - beta-lactam resistance protein	1704550	1704676	+
b1624	ydgJ	217.61819455897881	0.9176765818314486	0.00100119	FALSE	E_coli_K12	523	NP_416141.4	ydgJ - putative oxidoreductase YdgJ	1703267	1704308	-
b1623	add	223.32338410162708	-0.190732	0.6226857503517438	FALSE	E_coli_K12	3541	NP_416140.1	add - adenosine deaminase	1702232	1703234	+
b1614	ydgA	1693.4588731750061	1.6962446259664898	1.2752868859835682e-18	TRUE	E_coli_K12	3015	NP_416131.1	ydgA - DUF945 domain-containing protein YdgA	1689851	1691360	+
b1613	manA	376.5336836341732	0.6468006003223256	0.00252723	FALSE	E_coli_K12	3542	NP_416130.3	manA - mannose-6-phosphate isomerase	1688575	1689751	+
b1612	fumA	788.0428233315981	0.8552565765401388	0.00819207	FALSE	E_coli_K12	1382	NP_416129.1	fumA - fumarase A	1686730	1688377	-
b1611	fumC	223.30592798799952	1.2139454747113712	1.2484758496893125e-9	TRUE	E_coli_K12	2754	NP_416128.1	fumC - fumarase C	1685184	1686588	-
b1610	tus	34.58588206394357	0.27044956885952215	0.5730595160539783	FALSE	E_coli_K12	3543	NP_416127.1	tus - DNA replication terminus site-binding protein	1684258	1685188	+
b1609	rstB	133.064	-0.300631	0.5835567439078074	FALSE	E_coli_K12	2285	NP_416126.1	rstB - sensory histidine kinase RstB	1682881	1684183	+
b1608	rstA	176.0468474327262	-0.423326	0.33176383175736723	FALSE	E_coli_K12	4452	NP_416125.2	rstA - DNA-binding transcriptional regulator RstA	1682158	1682878	+
b1607	ydgC	163.5049456664586	0.037319988640687106	0.9510599745166931	FALSE	E_coli_K12	3443	NP_416124.1	ydgC - GlpM family protein	1681694	1682030	-
b1605	ydgI	209.60956924417067	-1.09159	6.413330858074472e-4	TRUE	E_coli_K12	3099	NP_416122.1	ydgI - putative arginine:ornithine antiporter	1679556	1680939	+
b1604	ydgH	849.5761229655845	0.8018639735771375	3.6907317772645967e-4	FALSE	E_coli_K12	3558	NP_416121.1	ydgH - DUF1471 domain-containing protein YdgH	1678426	1679371	+
b1603	pntA	605.6499653000209	1.515201562474736	2.341915514425986e-6	TRUE	E_coli_K12	3557	NP_416120.1	pntA - pyridine nucleotide transhydrogenase subunit alpha	1676370	1677903	-
b1602	pntB	655.265	1.4835898632329212	2.304611215506396e-5	TRUE	E_coli_K12	3556	NP_416119.1	pntB - pyridine nucleotide transhydrogenase subunit beta	1674971	1676360	-
b1601	tqsA	56.07828422737927	-0.164913	0.8070076562381732	FALSE	E_coli_K12	1318	NP_416118.1	tqsA - autoinducer 2 exporter	1673912	1674947	+
b1600	mdtJ	113.14226879176643	-1.28166	6.833056186625896e-4	TRUE	E_coli_K12	2436	NP_416117.1	mdtJ - multidrug/spermidine efflux pump membrane subunit MdtJ	1673135	1673501	-
b1599	mdtI	59.493226780609504	-0.307197	0.6142649999469684	FALSE	E_coli_K12	2437	NP_416116.1	mdtI - multidrug/spermidine efflux pump membrane subunit MdtI	1672819	1673149	-
b1598	ydgD	303.24619447379996	1.8796127725787024	1.1759876129007605e-10	TRUE	E_coli_K12	3559	NP_416115.1	ydgD - putative serine protease YdgD	1671959	1672781	+
b1596	ynfM	53.23203027736435	-1.03701	0.012289247439127493	FALSE	E_coli_K12	2581	NP_416113.1	ynfM - putative transporter YnfM	1669698	1670952	+
b1595	ynfL	17.863661835570323	1.8456747373068938	0.027212726454661294	FALSE	E_coli_K12	1818	NP_416112.1	ynfL - putative DNA-binding transcriptional regulator	1668698	1669592	-
b1594	mlc	325.42162261394543	0.8850446967849083	0.0175318	FALSE	E_coli_K12	1064	NP_416111.1	mlc - DNA-binding transcriptional repressor Mlc	1667343	1668564	-
b1593	ynfK	103.21543215370272	0.20966948602815347	0.5785844503993098	FALSE	E_coli_K12	1183	NP_416110.4	ynfK - putative dethiobiotin synthetase	1666523	1667219	-
b1592	clcB	32.93913362212511	-1.48116	0.015326730359600825	FALSE	E_coli_K12	4659	NP_416109.2	clcB - putative chloride:H(+) antiporter ClcB	1665314	1666571	+
b1591	dmsD	165.14492465450198	0.12537961060160277	0.7685002177251472	FALSE	E_coli_K12	4651	NP_416108.2	dmsD - redox enzyme maturation protein DmsD	1664505	1665120	+
b1590	ynfH	68.8238	0.6251441183245213	0.0759414	FALSE	E_coli_K12	1657	NP_416107.1	ynfH - putative menaquinol dehydrogenase	1663608	1664463	+
b1587	ynfE	12.471113165257826	0.0752462	0.9272843747880936	FALSE	E_coli_K12	688	NP_416104.1	ynfE - putative selenate reductase YnfE	1658068	1660495	+
b1586	ynfD	56.482147748773286	1.660857637899915	1.387932261055328e-4	TRUE	E_coli_K12	3545	NP_416103.2	ynfD - DUF1161 domain-containing protein YnfD	1657564	1657870	+
b1585	ynfC	181.61404657315558	1.7198029880662795	5.312157625412289e-6	TRUE	E_coli_K12	5839	NP_416102.2	ynfC - UPF0257 family lipoprotein YnfC	1656746	1657457	-
b1584	speG	359.0470800328455	-0.327465	0.42293265254161094	FALSE	E_coli_K12	2242	NP_416101.1	speG - spermidine N-acetyltransferase	1656183	1656744	+
b1583	ynfB	247.76187492813324	0.7131625241954019	0.0197326	FALSE	E_coli_K12	4836	NP_416100.1	ynfB - DUF1283 domain-containing protein YnfB	1655807	1656149	+
b1582	ynfA	61.304292775910355	-0.401357	0.3155722372131571	FALSE	E_coli_K12	4972	NP_416099.1	ynfA - putative transporter YnfA	1655346	1655673	-
b1581	rspA	7.5694151858008984	-2.00127	0.0310398	FALSE	E_coli_K12	5311	NP_416098.1	rspA - mandelate racemase/muconate lactonizing enzyme family protein RspA	1653926	1655141	-
b1580	rspB	5.391919034906462	0.35933708507567413	0.7982210201307832	FALSE	E_coli_K12	2266	NP_416097.1	rspB - putative zinc-binding dehydrogenase RspB	1652895	1653915	-
b1542	ydfI	16.772019480076434	-0.337998	0.6669823365723806	FALSE	E_coli_K12	781	NP_416060.1	ydfI - putative oxidoreductase YdfI	1629452	1630913	-
b1541	ydfZ	29.35764323375084	-1.41522	0.010322436758916717	FALSE	E_coli_K12	5098	NP_416059.1	ydfZ - putative selenoprotein YdfZ	1629214	1629418	+
b1540	ydfH	314.10193871127376	-1.57942	5.0081760089943285e-9	TRUE	E_coli_K12	2833	NP_416058.1	ydfH - DNA-binding transcriptional repressor YdfH	1628351	1629038	+
b1539	ydfG	1118.6589983506365	2.359279233012048	1.6167795427410113e-28	TRUE	E_coli_K12	2119	NP_416057.1	ydfG - 3-hydroxy acid dehydrogenase YdfG	1627516	1628263	+
b1538	dcp	275.69540530501604	1.0955312213860913	6.921294117851474e-5	TRUE	E_coli_K12	2758	NP_416056.1	dcp - peptidyl-dipeptidase Dcp	1625334	1627380	-
b1537	ydeJ	7.59316	1.3483957773985487	0.18528709011665462	FALSE	E_coli_K12	4680	NP_416055.1	ydeJ - PF02464 family protein YdeJ	1624772	1625291	+
b1536	ydeI	36.86606987658187	1.9138668993521766	3.6732212804236643e-4	TRUE	E_coli_K12	4653	NP_416054.1	ydeI - BOF family protein YdeI	1624104	1624497	-
b1534	ydeE	65.21095542729879	1.3547533566457157	0.00240963	TRUE	E_coli_K12	3368	NP_416051.1	ydeE - dipeptide exporter	1621331	1622519	+
b1533	eamA	230.75371434745847	0.5031143600910115	0.16777407178926415	FALSE	E_coli_K12	2507	NP_416050.4	eamA - cysteine/O-acetylserine exporter EamA	1620237	1621137	-
b1532	marB	44.19490594065217	-1.27566	0.051107046107929904	FALSE	E_coli_K12	5102	NP_416049.1	marB - multiple antibiotic resistance protein MarB	1619988	1620207	+
b1531	marA	58.18528278789185	-0.0994752	0.8579560377662563	FALSE	E_coli_K12	425	NP_416048.2	marA - DNA-binding transcriptional dual regulator MarA	1619573	1619957	+
b1530	marR	63.30045766127703	-0.191486	0.7186409320836864	FALSE	E_coli_K12	4552	NP_416047.4	marR - DNA-binding transcriptional repressor MarR	1619119	1619554	+
b1529	marC	231.39323214276953	1.4725194915923956	8.461030986163348e-6	TRUE	E_coli_K12	2588	NP_416046.1	marC - inner membrane protein MarC	1618242	1618908	-
b1528	ydeA	58.47797590522656	-0.119659	0.8262223993104993	FALSE	E_coli_K12	2342	NP_416045.1	ydeA - L-arabinose exporter	1617027	1618218	+
b1526	yneJ	49.54601698865246	1.3769234237573864	6.626414273752376e-4	TRUE	E_coli_K12	3097	NP_416043.1	yneJ - putative LysR-type DNA-binding transcriptional regulator YneJ	1614803	1615685	+
b1525	sad	47.88353156422115	0.13479344159554058	0.8732171817353471	FALSE	E_coli_K12	4757	NP_416042.2	sad - succinate semialdehyde dehydrogenase (NAD(P)(+)) Sad	1613314	1614703	-
b1524	glsB	86.31654159958703	-0.530041	0.16066229348881494	FALSE	E_coli_K12	3058	NP_416041.1	glsB - glutaminase 2	1612324	1613251	-
b1523	yneG	16.036267639774433	-0.551034	0.5580607249810842	FALSE	E_coli_K12	3713	NP_416040.1	yneG - DUF4186 domain-containing protein YneG	1611965	1612325	-
b1520	yneE	67.60125157428192	-1.32287	4.525422564839986e-4	TRUE	E_coli_K12	3672	NP_416037.2	yneE - PF01062 family inner membrane protein YneE	1608107	1609022	-
b1482	osmC	400.7271805639095	4.440065928982233	2.4601739778448073e-41	TRUE	E_coli_K12	4798	NP_415999.1	osmC - osmotically inducible peroxiredoxin OsmC	1556624	1557056	+
b1481	bdm	14.269127856807788	1.6958015582071666	0.018205700476790935	FALSE	E_coli_K12	5948	NP_415998.4	bdm - biofilm-dependent modulation protein	1556064	1556280	-
b1480	sra	4049.08	6.185432051532443	1.7638019598118485e-126	TRUE	E_coli_K12	5103	NP_415997.1	sra - 30S ribosomal subunit protein S22	1555825	1555963	-
b1479	maeA	1472.653631237666	0.488793	0.018960077106057995	FALSE	E_coli_K12	2127	NP_415996.2	maeA - NAD(+)-dependent malate dehydrogenase	1553971	1555669	-
b1478	adhP	270.19592345289647	1.9753382044037078	6.183067592213478e-9	TRUE	E_coli_K12	4525	NP_415995.4	adhP - ethanol dehydrogenase/alcohol dehydrogenase	1552827	1553838	-
b1476	fdnI	18.812101163096454	-0.59952	0.3892029431077165	FALSE	E_coli_K12	4708	NP_415993.1	fdnI - formate dehydrogenase N subunit gamma	1551337	1551991	+
b1475	fdnH	3.195960404081022	-3.46967	0.024992530809577657	FALSE	E_coli_K12	1417	NP_415992.1	fdnH - formate dehydrogenase N subunit beta	1550460	1551345	+
b1474	fdnG	15.988265066452366	-1.37942	0.0491785	FALSE	E_coli_K12	1271	NP_415991.1	fdnG - formate dehydrogenase N subunit alpha	1547400	1550448	+
b1473	yddG	46.366626792956076	0.5425750824301862	0.3907615771008287	FALSE	E_coli_K12	3498	NP_415990.5	yddG - amino acid exporter YddG	1546287	1547169	-
b1469	narU	56.96758955471613	4.355409806738191	2.0249495887378563e-12	TRUE	E_coli_K12	1371	NP_415986.1	narU - nitrate/nitrite transporter NarU	1542671	1544060	-
b1224	narG	27.698281299995855	-0.550185	0.3854806038945844	FALSE	E_coli_K12	1369	NP_415742.1	narG - nitrate reductase A subunit alpha	1279863	1283607	+
b1225	narH	7.081843710603307	-0.615819	0.5521162133530096	FALSE	E_coli_K12	1368	NP_415743.1	narH - nitrate reductase A subunit beta	1283603	1285142	+
b1226	narJ	1.3120998065168903	0.036406014736395605	NA	NA	E_coli_K12	1367	NP_415744.1	narJ - nitrate reductase 1 molybdenum cofactor assembly chaperone	1285138	1285849	+
b1227	narI	5.221603728551866	-0.404646	0.7513554441079682	FALSE	E_coli_K12	1366	NP_415745.1	narI - nitrate reductase A subunit gamma	1285848	1286526	+
b1464	yddE	124.36037878246205	0.8223024638784029	0.0093046	FALSE	E_coli_K12	7630	NP_415981.1	yddE - PF02567 family protein YddE	1534964	1535858	-
b1463	nhoA	29.913589351059102	1.6725088651686737	1.9141425939265045e-4	TRUE	E_coli_K12	3332	NP_415980.1	nhoA - arylamine N-acetyltransferase	1534023	1534869	+
b1453	ansP	207.2781968828073	-1.67034	1.0814494588243604e-7	TRUE	E_coli_K12	4544	NP_415970.4	ansP - L-asparagine transporter	1524480	1525980	-
b1452	yncE	1181.318400185685	-0.805577	0.00120037	FALSE	E_coli_K12	2975	NP_415969.1	yncE - PQQ-like domain-containing protein YncE	1523306	1524368	+
b1451	yncD	553.2856006207171	-1.43604	7.569464415151886e-9	TRUE	E_coli_K12	4558	NP_415968.1	yncD - putative TonB-dependent outer membrane receptor	1520962	1523065	-
b1450	mcbR	502.59412055037944	5.26471	4.634188397588032e-48	TRUE	E_coli_K12	5408	NP_415967.2	mcbR - DNA-binding transcriptional dual regulator McbR	1520261	1520927	+
b1449	curA	284.22288614249186	3.8066057079584295	4.7831982682572e-29	TRUE	E_coli_K12	4485	NP_415966.6	curA - NADPH-dependent curcumin/dihydrocurcumin reductase	1519026	1520064	+
b1448	mnaT	36.27557551623045	2.406975116804555	4.222123048188122e-7	TRUE	E_coli_K12	882	NP_415965.1	mnaT - L-amino acid N-acyltransferase	1518327	1518846	-
b1447	ydcZ	53.84608967523498	1.4098419542302063	4.307648522688463e-4	TRUE	E_coli_K12	3689	NP_415964.1	ydcZ - putative inner membrane protein YdcZ	1517881	1518331	-
b1446	ydcY	750.9426067739813	-0.260614	0.3948648826138471	FALSE	E_coli_K12	5104	NP_415963.1	ydcY - DUF2526 domain-containing protein YdcY	1517647	1517881	+
b1445	ortT	63.23733360669448	-0.883008	0.0940385	FALSE	E_coli_K12	3023	NP_415962.2	ortT - orphan toxin OrtT	1517388	1517562	+
b1444	patD	50.589418412966836	2.4028750690163085	2.6944711305470116e-6	TRUE	E_coli_K12	888	NP_415961.1	patD - gamma-aminobutyraldehyde dehydrogenase	1515577	1517002	+
b1436	yncJ	60.98266718966596	-0.391898	0.8110961064366885	FALSE	E_coli_K12	5618	NP_415953.1	yncJ - protein YncJ	1508833	1509064	-
b1435	rlhA	188.5212722857056	-0.750637	0.022550882301137123	FALSE	E_coli_K12	4606	NP_415952.2	rlhA - 23S rRNA 5-hydroxycytidine C2501 synthase	1506780	1508742	+
b1434	sutR	29.878171580545427	-1.08459	0.0630516	FALSE	E_coli_K12	2370	NP_415951.1	sutR - DNA-binding transcriptional dual regulator SutR	1506171	1506708	+
b1433	ydcO	15.478921778320915	0.5618024686169796	0.42078585030998356	FALSE	E_coli_K12	3536	NP_415950.4	ydcO - putative transport protein YdcO	1504904	1506080	-
b1431	ydcL	372.14993787497724	1.6690090238579116	1.2637705067176517e-15	TRUE	E_coli_K12	2185	NP_415948.1	ydcL - DUF3313 domain-containing lipoprotein YdcL	1502456	1503125	+
b1430	tehB	346.4371718876398	1.5260091738123056	3.164690219160589e-8	TRUE	E_coli_K12	3202	NP_415947.1	tehB - tellurite methyltransferase	1501561	1502155	+
b1429	tehA	79.25996571941741	0.4972850794530741	0.15160082888064524	FALSE	E_coli_K12	5105	NP_415946.1	tehA - tellurite resistance protein	1500572	1501565	+
b1428	ydcK	53.81130905728506	3.1722421169274693	1.257519808000341e-11	TRUE	E_coli_K12	5106	NP_415945.1	ydcK - putative enzyme YdcK	1499468	1500449	-
b1427	rimL	141.6224713142955	1.0663454586210144	3.88786816733052e-4	TRUE	E_coli_K12	4517	NP_415944.1	rimL - ribosomal-protein-L12-serine N-acetyltransferase	1498937	1499477	+
b1424	opgD	277.8011265785276	0.6300039114171938	0.014645617712890855	FALSE	E_coli_K12	4697	NP_415941.5	opgD - glucan biosynthesis protein D	1496855	1498511	+
b1423	ydcJ	219.26800805064457	4.093569098353161	2.733870374998343e-23	TRUE	E_coli_K12	3407	NP_415940.1	ydcJ - DUF1338 domain-containing protein YdcJ	1495287	1496631	+
b1422	ydcI	470.5284157593319	0.6215696301981907	0.0554774	FALSE	E_coli_K12	5189	NP_415939.2	ydcI - DNA-binding transcriptional dual regulator YdcI	1494147	1495071	-
b1421	trg	50.07699124147618	0.11909692512175911	0.8310149789302003	FALSE	E_coli_K12	764	NP_415938.1	trg - methyl-accepting chemotaxis protein Trg	1492469	1494110	+
b1418	cybB	442.5811849925092	0.2164282053987119	0.4296571790422072	FALSE	E_coli_K12	1660	NP_415935.2	cybB - superoxide oxidase	1490901	1491432	+
b1414	ydcF	151.64786250786432	0.5140461636261663	0.0645463	FALSE	E_coli_K12	5095	NP_415932.1	ydcF - DUF218 domain-containing protein YdcF	1487234	1488035	+
b1413	hrpA	519.2645000183022	-0.200998	0.43197603696191084	FALSE	E_coli_K12	3560	NP_415931.4	hrpA - ATP-dependent RNA helicase HrpA	1483060	1486963	+
b1412	azoR	120.74027500050323	1.7147548891969455	4.0134629924346475e-6	TRUE	E_coli_K12	1355	NP_415930.1	azoR - FMN dependent NADH:quinone oxidoreductase	1482254	1482860	-
b1383	ydbL	70.231	1.121016990671743	0.00245662	TRUE	E_coli_K12	3561	NP_415901.2	ydbL - DUF1318 domain-containing protein YdbL	1445879	1446206	+
b1382	ynbE	2.635735415053531	-1.16136	0.5558117718984913	FALSE	E_coli_K12	3562	NP_415900.1	ynbE - lipoprotein YnbE	1445686	1445872	+
b1381	ydbH	145.41198223996133	0.0956871	0.8160270319506217	FALSE	E_coli_K12	3563	NP_415899.1	ydbH - PF11739 family protein YdbH	1443050	1445690	+
b1380	ldhA	580.9267174028777	0.85636	0.00104943	FALSE	E_coli_K12	2315	NP_415898.1	ldhA - D-lactate dehydrogenase	1441853	1442843	-
b1379	hslJ	126.59953135443386	-1.96025	2.107573313979032e-5	TRUE	E_coli_K12	3564	NP_415897.1	hslJ - lipoprotein implicated in Novobiocin resistance	1441320	1441743	-
b4529	ydbJ	748.4722368006246	1.3875084537670281	3.657072578333783e-14	TRUE	E_coli_K12	3565	YP_588453.1	ydbJ - DUF333 domain-containing protein YdbJ	1441057	1441324	+
b1378	ydbK	270.5772107900734	-0.819117	0.00558395	FALSE	E_coli_K12	3566	NP_415896.1	ydbK - putative pyruvate-flavodoxin oxidoreductase	1437259	1440784	-
b1376	uspF	854.1531102783879	1.9272612919004088	1.0063430254554759e-10	TRUE	E_coli_K12	1140	NP_415894.4	uspF - nucleotide binding filament protein	1435184	1435619	-
b1344	ttcA	608.769	-1.42998	1.5169464200543507e-7	TRUE	E_coli_K12	3567	NP_415860.1	ttcA - tRNA cytosine(32) 2-sulfurtransferase TtcA	1411012	1411948	-
b1343	dbpA	181.39932067926668	0.12661073622464866	0.7284056736430033	FALSE	E_coli_K12	2330	NP_415859.1	dbpA - ATP-dependent RNA helicase DbpA	1409510	1410884	+
b1342	zntB	83.95549178040733	1.369592251862897	5.6135571392253706e-5	TRUE	E_coli_K12	2952	NP_415858.1	zntB - Zn(2(+)):H(+) symporter	1408049	1409033	+
b1335	ogt	59.72177795690269	-0.0640925	0.8955739526347543	FALSE	E_coli_K12	2839	NP_415851.1	ogt - methylated-DNA--[protein]-cysteine S-methyltransferase	1399720	1400236	-
b1334	fnr	4774.63	-0.149132	0.5136596322173793	FALSE	E_coli_K12	2641	NP_415850.1	fnr - DNA-binding transcriptional dual regulator FNR	1398773	1399526	-
b1333	uspE	1282.8397059956467	1.6020532484183074	6.843059489826997e-10	TRUE	E_coli_K12	3555	NP_415849.1	uspE - universal stress protein E	1397671	1398622	-
b1332	ynaJ	1648.5846926998643	0.0933992	0.7961563183696447	FALSE	E_coli_K12	5080	NP_415848.1	ynaJ - DUF2534 domain-containing protein YnaJ	1397364	1397622	+
b1330	ynaI	89.27595385926725	-0.62076	0.043020943363209496	FALSE	E_coli_K12	7592	NP_415846.1	ynaI - small conductance mechanosensitive channel YnaI	1394890	1395922	-
b1326	mpaA	61.69438128199411	1.6812815964791348	3.844620406222009e-6	TRUE	E_coli_K12	3568	NP_415842.2	mpaA - murein tripeptide amidase A	1389869	1390598	-
b1325	ycjG	174.14940715351682	0.9174467897150685	0.00260181	FALSE	E_coli_K12	2407	NP_415841.4	ycjG - L-Ala-D/L-Glu epimerase	1388929	1389895	+
b1324	tpx	6038.997905145932	0.29566742390548273	0.1516035006021072	FALSE	E_coli_K12	3020	NP_415840.1	tpx - lipid hydroperoxide peroxidase	1388304	1388811	-
b1323	tyrR	402.4778183360579	0.4200834304431899	0.0323282	FALSE	E_coli_K12	4450	NP_415839.1	tyrR - DNA-binding transcriptional dual regulator TyrR	1386719	1388261	+
b1322	ycjF	43.64941398195572	1.3784392231048403	0.10255384959560158	FALSE	E_coli_K12	3569	NP_415838.1	ycjF - DUF697 domain-containing inner membrane protein YcjF	1385510	1386572	+
b1321	ycjX	44.00226454568403	1.923122455092127	1.3473411919250354e-7	TRUE	E_coli_K12	3570	NP_415837.1	ycjX - DUF463 domain-containing protein YcjX	1384116	1385514	+
b1308	pspE	293.21334459153456	0.7824205379829671	0.00603988	FALSE	E_coli_K12	8839	NP_415824.1	pspE - thiosulfate sulfurtransferase PspE	1369688	1370003	+
b1307	pspD	12.543977604739469	2.4083731279307803	0.00159511	TRUE	E_coli_K12	4837	NP_415823.1	pspD - phage shock protein D	1369392	1369614	+
b1306	pspC	21.28453010659919	2.304436993770085	0.00645249	TRUE	E_coli_K12	3571	NP_415822.1	pspC - phage shock protein C	1369024	1369384	+
b1305	pspB	5.367248850108594	2.394890180437127	0.10338459548591346	FALSE	E_coli_K12	3572	NP_415821.1	pspB - phage shock protein B	1368800	1369025	+
b1304	pspA	552.0333566373106	1.7476219983827739	1.768926184283179e-4	TRUE	E_coli_K12	3573	NP_415820.1	pspA - phage shock protein A	1368078	1368747	+
b1303	pspF	57.042985755392614	1.369884861753583	1.1989497887313674e-4	TRUE	E_coli_K12	4460	NP_415819.4	pspF - DNA-binding transcriptional dual regulator PspF	1366934	1367912	-
b1294	sapA	191.29277182588663	0.0975187	0.8244665429126014	FALSE	E_coli_K12	2362	NP_415810.1	sapA - putative periplasmic binding protein SapA	1355466	1357110	-
b1293	sapB	52.9369	-0.24807	0.6699053900906277	FALSE	E_coli_K12	2229	NP_415809.1	sapB - putrescine ABC exporter membrane subunit SapB	1354504	1355470	-
b1292	sapC	19.365283773161543	-0.438689	0.5736658472245563	FALSE	E_coli_K12	2239	NP_415808.1	sapC - putrescine ABC exporter membrane protein SapC	1353627	1354518	-
b1291	sapD	65.61720475880693	-0.28111	0.43197603696191084	FALSE	E_coli_K12	2388	NP_415807.1	sapD - putrescine ABC exporter ATP binding protein SapD	1352635	1353628	-
b1290	sapF	39.20200933434616	0.20704521734172912	0.6864894624118384	FALSE	E_coli_K12	2403	NP_415806.1	sapF - putrescine ABC exporter ATP binding protein SapF	1351827	1352634	-
b1288	fabI	3673.6597857014112	-0.801719	1.1298462465097644e-4	FALSE	E_coli_K12	5196	NP_415804.1	fabI - enoyl-[acyl-carrier-protein] reductase	1350250	1351039	-
b1286	rnb	718.7079157240897	-1.02461	5.544655776950154e-7	TRUE	E_coli_K12	2760	NP_415802.1	rnb - RNase II	1346977	1348912	-
b1285	pdeR	173.4621101780196	1.2177819251481437	7.218913250355545e-8	TRUE	E_coli_K12	631	NP_415801.1	pdeR - cyclic di-GMP phosphodiesterase PdeR	1344756	1346742	-
b4596	yciZ	118.70809444110222	-0.179626	0.6171044061506523	FALSE	E_coli_K12	5088	YP_001165317.1	yciZ - UPF0509 protein YciZ	1344435	1344609	-
b1284	yciT	218.44120335730497	-0.46976	0.0831194	FALSE	E_coli_K12	168	NP_415800.1	yciT - putative DNA-binding transcriptional regulator YciT	1343596	1344346	-
b1283	osmB	190.74072792977103	1.8186306441663844	4.96265306210671e-5	TRUE	E_coli_K12	5949	NP_415799.1	osmB - osmotically-inducible lipoprotein OsmB	1343109	1343328	-
b1282	yciH	136.5992716531337	0.22142513370702244	0.5302295348566083	FALSE	E_coli_K12	3574	NP_415798.2	yciH - putative translation factor	1342657	1342984	+
b1281	pyrF	205.0837633137471	-0.615713	0.010590037246292622	FALSE	E_coli_K12	3575	NP_415797.1	pyrF - orotidine-5'-phosphate decarboxylase	1341920	1342658	+
b1280	lapB	383.4339854548052	0.247501	0.22707114257919875	FALSE	E_coli_K12	3576	NP_415796.1	lapB - lipopolysaccharide assembly protein B	1340557	1341727	+
b1279	lapA	135.64917871718734	0.130763	0.7030451368754101	FALSE	E_coli_K12	3577	NP_415795.1	lapA - lipopolysaccharide assembly protein A	1340242	1340551	+
b1278	pgpB	211.07508905079965	0.7042460364569544	0.00393964	FALSE	E_coli_K12	3578	NP_415794.1	pgpB - phosphatidylglycerophosphatase B	1339329	1340094	+
b1277	ribA	645.0052198594312	-0.246963	0.4040182387950958	FALSE	E_coli_K12	3579	NP_415793.1	ribA - GTP cyclohydrolase 2	1338569	1339160	-
b1276	acnA	1148.3448771929764	3.0535267213336272	8.079413548079748e-21	TRUE	E_coli_K12	2425	NP_415792.1	acnA - aconitate hydratase 1	1335830	1338506	+
b4522	ymiA	43.16169599587336	0.5925322290755124	0.31310732081032555	FALSE	E_coli_K12	5613	YP_588449.3	ymiA - uncharacterized protein YmiA	1335147	1335288	+
b1275	cysB	519.2086967236053	0.8605756768706996	0.0029051	FALSE	E_coli_K12	2864	NP_415791.1	cysB - DNA-binding transcriptional dual regulator CysB	1333854	1334829	+
b1274	topA	3137.0330456156785	-0.170654	0.47561308397974794	FALSE	E_coli_K12	2642	NP_415790.1	topA - DNA topoisomerase 1	1331047	1333645	+
b1273	yciN	1185.7743949277692	0.17841219148996423	0.3839413493177947	FALSE	E_coli_K12	3580	NP_415789.1	yciN - protein YciN	1330416	1330668	-
b1272	sohB	1041.7921388167588	1.5059215794429652	1.3175490705018658e-16	TRUE	E_coli_K12	3581	NP_415788.1	sohB - S49 peptidase family protein	1329331	1330381	+
b1271	yciK	58.71863905069925	0.5517637860917467	0.18060256049262208	FALSE	E_coli_K12	4468	NP_415787.1	yciK - putative oxidoreductase	1328353	1329112	-
b1270	btuR	86.98246881250952	1.1198236082984714	0.00835348	TRUE	E_coli_K12	3582	NP_415786.1	btuR - cobinamide/cobalamin adenosyltransferase	1327766	1328357	-
b1269	rluB	1531.2942978070726	-1.38718	4.033817647270818e-8	TRUE	E_coli_K12	2420	NP_415785.1	rluB - 23S rRNA pseudouridine(2605) synthase	1326851	1327727	+
b1267	yciO	107.91855172429679	0.6524598076550434	0.012833155993799056	FALSE	E_coli_K12	2604	NP_415783.6	yciO - putative RNA-binding protein YciO	1324097	1324718	+
b1266	yciV	87.20049759684395	-0.444929	0.19505912486397553	FALSE	E_coli_K12	3583	NP_415782.1	yciV - RNA/ssDNA 5'->3' exonuclease	1323219	1324101	+
b1264	trpE	15.585972617758268	-0.751146	0.3081917177102965	FALSE	E_coli_K12	4582	NP_415780.1	trpE - anthranilate synthase subunit TrpE	1321383	1322946	-
b1263	trpD	52.51122643899546	1.2091515739860867	0.011605575559350224	FALSE	E_coli_K12	3584	NP_415779.1	trpD - anthranilate synthase subunit TrpD	1319788	1321384	-
b1262	trpC	89.7602	1.9434972726984558	3.585311932722281e-4	TRUE	E_coli_K12	3585	NP_415778.3	trpC - fused indole-3-glycerol phosphate synthase/phosphoribosylanthranilate isomerase	1318426	1319788	-
b1261	trpB	115.64970208143033	2.8010831256615476	3.7981684762105125e-9	TRUE	E_coli_K12	3586	NP_415777.1	trpB - tryptophan synthase subunit beta	1317221	1318415	-
b1260	trpA	280.8346884128803	3.318896779013679	1.6470070624043635e-20	TRUE	E_coli_K12	3587	NP_415776.1	trpA - tryptophan synthase subunit alpha	1316415	1317222	-
b1259	yciG	24.67480089073782	2.785944185315711	1.0900176942761371e-06	TRUE	E_coli_K12	1196	NP_415775.4	yciG - stress-induced bacterial acidophilic repeat motifs-containing protein YciG	1315855	1316035	-
b1258	yciF	16.2462	3.5031067679475125	2.636168130538885e-6	TRUE	E_coli_K12	5078	NP_415774.1	yciF - DUF892 domain-containing protein YciF	1315269	1315770	-
b1257	yciE	49.68332204959276	1.964240749013668	1.3459166773147402e-6	TRUE	E_coli_K12	4371	NP_415773.1	yciE - DUF892 domain-containing protein YciE	1314717	1315224	-
b1256	ompW	98.55571506111296	-0.675086	0.21909107476789327	FALSE	E_coli_K12	3588	NP_415772.1	ompW - outer membrane protein W	1314019	1314658	+
b1255	yciC	175.62279735749024	-0.31271	0.339437	FALSE	E_coli_K12	3589	NP_415771.1	yciC - putative inner membrane protein	1312919	1313663	-
b1254	yciB	354.7051960972335	0.0892275	0.8045435341043277	FALSE	E_coli_K12	3590	NP_415770.1	yciB - inner membrane protein	1312350	1312890	-
b1253	yciA	465.509	-1.19613	1.165416116830661e-4	TRUE	E_coli_K12	3591	NP_415769.1	yciA - acyl-CoA thioesterase YciA	1311847	1312246	-
b1251	yciI	387.92279609867586	2.3342933707754563	1.1760813056646788e-25	TRUE	E_coli_K12	3592	NP_415767.2	yciI - protein YciI	1310568	1310865	-
b1249	clsA	308.3248773643267	0.9321335406551094	0.00737812	FALSE	E_coli_K12	2590	NP_415765.1	clsA - cardiolipin synthase A	1307184	1308645	-
b1248	yciU	200.03074795003272	0.7052876469384888	0.00344204	FALSE	E_coli_K12	3594	NP_415764.4	yciU - DUF440 domain-containing protein YciU	1306820	1307150	-
b1247	oppF	2801.993925314068	0.45326455246181485	0.17479006214956805	FALSE	E_coli_K12	411	NP_415763.1	oppF - murein tripeptide ABC transporter/oligopeptide ABC transporter ATP binding subunit OppF	1305763	1306768	+
b1246	oppD	1311.9550655468452	0.1584895635240939	0.5834316770512916	FALSE	E_coli_K12	185	YP_025300.1	oppD - murein tripeptide ABC transporter/oligopeptide ABC transporter ATP binding subunit OppD	1304753	1305767	+
b1245	oppC	1382.7187803518477	0.25377901627705085	0.4228262265043676	FALSE	E_coli_K12	2240	NP_415761.1	oppC - murein tripeptide ABC transporter/oligopeptide ABC transporter inner membrane subunit OppC	1303833	1304742	+
b1244	oppB	1542.6415997425768	0.2612986237014024	0.3548806802497486	FALSE	E_coli_K12	2230	NP_415760.1	oppB - murein tripeptide ABC transporter/oligopeptide ABC transporter inner membrane subunit OppB	1302898	1303819	+
b1243	oppA	12009.224576462278	0.7748098865151954	8.745981660177617e-4	FALSE	E_coli_K12	604	NP_415759.1	oppA - oligopeptide ABC transporter periplasmic binding protein	1301181	1302813	+
b1242	ychE	129.47537155747577	-0.717606	0.0196131	FALSE	E_coli_K12	4619	NP_415758.1	ychE - MarC family putative inner membrane protein YchE	1298597	1299245	+
b1241	adhE	2855.4246372544044	2.093488458959417	7.247387493340091e-16	TRUE	E_coli_K12	2147	NP_415757.1	adhE - fused acetaldehyde-CoA dehydrogenase and iron-dependent alcohol dehydrogenasealdehyde/alcohol dehydrogenase AdhE	1295445	1298121	-
b1238	tdk	247.4382214881584	-0.474143	0.14924375569233356	FALSE	E_coli_K12	3595	NP_415754.1	tdk - thymidine/deoxyuridine kinase	1293526	1294144	+
b1237	hns	10458.877099317415	0.30065263911529455	0.31511246341801535	FALSE	E_coli_K12	1029	NP_415753.1	hns - DNA-binding transcriptional dual regulator H-NS	1292508	1292922	-
b1236	galU	2114.4876007751204	0.9445725438598815	2.0898138886379233e-7	FALSE	E_coli_K12	1107	NP_415752.1	galU - UTP--glucose-1-phosphate uridylyltransferase	1291456	1292365	+
b1235	rssB	276.5418459257457	1.814108726237868	2.4698791045144673e-10	TRUE	E_coli_K12	4455	NP_415751.1	rssB - regulator of RpoS	1290241	1291255	+
b1234	rssA	399.3404123709688	1.5264805197013611	4.304464148915764e-8	TRUE	E_coli_K12	3596	NP_415750.2	rssA - putative patatin-like phospholipase RssA	1289244	1290150	+
b1233	ychJ	230.08117835529393	-0.601774	0.0777557	FALSE	E_coli_K12	3597	NP_415749.1	ychJ - NTF2-like domain-containing protein YchJ	1288673	1289132	-
b1232	purU	653.7763110275455	0.15064891662161614	0.5633086342808468	FALSE	E_coli_K12	2764	NP_415748.1	purU - formyltetrahydrofolate deformylase	1287781	1288624	-
b1223	narK	60.445302656191586	-1.32405	0.026758224032215207	FALSE	E_coli_K12	1370	NP_415741.1	narK - nitrate:nitrite antiporter NarK	1277956	1279348	+
b1222	narX	164.22233510447893	-0.45087	0.20368800187401875	FALSE	E_coli_K12	2854	NP_415740.1	narX - sensory histidine kinase NarX	1275821	1277618	-
b1221	narL	107.33231914980426	1.183518290188947	1.539889053516802e-5	TRUE	E_coli_K12	2885	NP_415739.1	narL - DNA-binding transcriptional dual regulator NarL	1275178	1275829	-
b1220	ychO	109.72335687991573	0.4498803251927682	0.3229023760445388	FALSE	E_coli_K12	2904	NP_415738.2	ychO - putative invasin YchO	1273783	1275178	+
b1219	ychN	808.8452871093131	0.5811459264773077	0.00334127	FALSE	E_coli_K12	3249	NP_415737.1	ychN - DsrE/F sulfur relay family protein YchN	1273245	1273599	-
b1217	chaB	40.10675389278019	2.6498812161955136	1.3072864346394652e-5	TRUE	E_coli_K12	3658	NP_415735.1	chaB - putative cation transport regulator ChaB	1272118	1272349	+
b1216	chaA	807.6063597292543	0.1910592904175171	0.6021664168919091	FALSE	E_coli_K12	3659	NP_415734.1	chaA - Na(+)/K(+):H(+) antiporter ChaA	1270748	1271849	-
b1215	kdsA	604.7034574087237	0.5610067906078469	0.0175318	FALSE	E_coli_K12	3487	NP_415733.1	kdsA - 3-deoxy-D-manno-octulosonate 8-phosphate synthase	1268164	1269019	+
b1214	ychA	328.8233003731201	-0.676042	2.244695071534742e-4	FALSE	E_coli_K12	3486	NP_415732.1	ychA - transglutaminase-like/TPR repeat-containing protein	1267319	1268129	+
b1213	ychQ	26.082652088977365	-0.95856	0.0916447	FALSE	E_coli_K12	3485	NP_415731.1	ychQ - SirB family protein YchQ	1266923	1267316	+
b1212	prmC	143.01451985213666	-0.869021	0.00511225	FALSE	E_coli_K12	2739	NP_415730.1	prmC - protein-(glutamine-N(5)) methyltransferase	1266093	1266927	+
b1211	prfA	184.2128884968069	-0.983652	9.623057108741669e-5	FALSE	E_coli_K12	2737	NP_415729.1	prfA - peptide chain release factor RF1	1265011	1266094	+
b1210	hemA	405.5010705862893	-1.11026	3.582458237319578e-5	TRUE	E_coli_K12	3484	NP_415728.1	hemA - glutamyl-tRNA reductase	1263713	1264970	+
b1209	lolB	138.31648302753126	0.7730299378581535	0.0524971	FALSE	E_coli_K12	3483	NP_415727.1	lolB - outer membrane lipoprotein LolB	1262876	1263500	-
b1208	ispE	1285.9574294779513	-0.551467	0.026073030379196224	FALSE	E_coli_K12	3482	NP_415726.1	ispE - 4-(cytidine 5'-diphospho)-2-C-methyl-D-erythritol kinase	1262025	1262877	-
b1207	prs	1503.0822602342785	-1.14518	1.089574611710277e-8	TRUE	E_coli_K12	3481	NP_415725.1	prs - ribose-phosphate diphosphokinase	1260927	1261875	-
b1206	dauA	249.2397008432154	-1.37098	3.1275161492612657e-9	TRUE	E_coli_K12	2634	NP_415724.2	dauA - aerobic C4-dicarboxylate transporter DauA	1259123	1260803	-
b1205	ychH	1707.852658323626	0.3953859069399502	0.4078164231168697	FALSE	E_coli_K12	3480	NP_415723.1	ychH - stress-induced protein	1258790	1259069	+
b1204	pth	184.021	-0.683242	0.019400718502717407	FALSE	E_coli_K12	3479	NP_415722.1	pth - peptidyl-tRNA hydrolase	1257928	1258513	-
b1203	ychF	1235.89	-0.496229	0.0489161	FALSE	E_coli_K12	3478	NP_415721.1	ychF - redox-responsive ATPase YchF	1256720	1257812	-
b1197	treA	124.34500192712265	1.4439808378937697	2.957473082213413e-7	TRUE	E_coli_K12	4727	NP_415715.1	treA - periplasmic trehalase	1245678	1247376	-
b1195	ymgE	72.61797307009452	4.435869912712912	1.7122464558924155e-19	TRUE	E_coli_K12	1374	NP_415713.1	ymgE - PF04226 family protein YmgE	1244727	1244982	+
b1194	ycgR	7.0816055749366535	-0.666907	0.6245667319524317	FALSE	E_coli_K12	5578	NP_415712.1	ycgR - flagellar brake protein YcgR	1243792	1244527	-
b1193	emtA	116.86302771266465	-0.329867	0.2716939374915927	FALSE	E_coli_K12	2136	NP_415711.2	emtA - lytic murein transglycosylase E	1243179	1243791	+
b1192	ldcA	59.51500687631233	0.7819592810314062	0.0644697	FALSE	E_coli_K12	4892	NP_415710.1	ldcA - murein L,D-carboxypeptidase	1242165	1243080	-
b1191	cvrA	306.8371607373721	0.0981094	0.8090688869301398	FALSE	E_coli_K12	3451	NP_415709.2	cvrA - putative K(+):H(+) antiporter	1240334	1242071	-
b1190	dadX	327.6148425377094	2.1698273378591995	8.401221989622194e-8	TRUE	E_coli_K12	2765	NP_415708.1	dadX - alanine racemase 2	1238878	1239949	+
b1189	dadA	385.01367089897934	1.5204580195211481	7.371210783075026e-9	TRUE	E_coli_K12	3024	NP_415707.1	dadA - D-amino acid dehydrogenase	1237570	1238869	+
b1188	ycgB	436.2460429029708	5.379623681482567	1.5616580915557974e-61	TRUE	E_coli_K12	3616	NP_415706.1	ycgB - PF04293 family protein YcgB	1235708	1237241	-
b1187	fadR	717.9511059604974	0.6702841998576204	0.00151892	FALSE	E_coli_K12	3617	NP_415705.1	fadR - DNA-binding transcriptional dual regulator FadR	1234937	1235657	+
b1186	nhaB	316.6107537463809	-0.793001	3.2466951077039644e-4	FALSE	E_coli_K12	4976	NP_415704.1	nhaB - Na(+):H(+) antiporter NhaB	1233175	1234717	-
b1185	dsbB	635.7516622885038	-0.0919615	0.7496031620369275	FALSE	E_coli_K12	3618	NP_415703.3	dsbB - protein thiol:quinone oxidoreductase DsbB	1232499	1233030	-
b1181	ycgN	155.5275212839333	-0.0441912	0.9232240737323124	FALSE	E_coli_K12	3619	NP_415699.5	ycgN - PF03693 family protein YcgN	1228814	1229276	+
b1180	ycgM	182.8716680296034	0.654937	0.013838966094668021	FALSE	E_coli_K12	1010	NP_415698.1	ycgM - putative isomerase/hydrolase	1228078	1228738	+
b1179	ycgL	67.0494	-0.18169	0.6322684554739547	FALSE	E_coli_K12	3620	NP_415697.5	ycgL - PF05166 family protein YcgL	1227680	1228007	+
b1176	minC	318.76047982883875	0.12080034459787783	0.70050382656727594	FALSE	E_coli_K12	3621	NP_415694.1	minC - Z-ring positioning protein MinC	1225384	1226080	-
b1175	minD	546.3369086341798	1.0035893535045297	5.8620091517761994e-5	TRUE	E_coli_K12	3622	NP_415693.1	minD - Z-ring positioning protein MinD	1224548	1225361	-
b1174	minE	333.9319089256933	1.186023226611878	2.8903467429250944e-8	TRUE	E_coli_K12	3623	NP_415692.1	minE - Z-ring positioning protein MinE	1224278	1224545	-
b1804	rnd	375.6698005007179	-0.907895	2.916122152618052e-4	FALSE	E_coli_K12	3624	NP_416318.1	rnd - RNase D	1886863	1887991	-
b1805	fadD	434.4529286260212	-0.610261	0.00566254	FALSE	E_coli_K12	2248	NP_416319.1	fadD - long-chain-fatty-acid--CoA ligase	1888060	1889746	-
b1806	yeaY	274.0778751026826	-0.331397	0.2188778127383502	FALSE	E_coli_K12	3027	NP_416320.1	yeaY - Slp family lipoprotein YeaY	1889950	1890532	-
b1807	tsaB	221.45429997435048	-0.872243	0.00617492	FALSE	E_coli_K12	3625	NP_416321.1	tsaB - N(6)-L-threonylcarbamoyladenine synthase, TsaB subunit	1890571	1891267	-
b1808	yoaA	180.28065980451592	-0.567272	0.0224617	FALSE	E_coli_K12	2706	NP_416322.1	yoaA - putative ATP-dependent 5' to 3' DNA helicase	1891324	1893235	-
b1809	yoaB	1153.5243391062586	0.2720622149451636	0.30444027492792547	FALSE	E_coli_K12	338	NP_416323.4	yoaB - RutC family protein YoaB	1893366	1893711	+
b1811	yoaH	473.52288254351373	0.9070254671251035	0.00466092	FALSE	E_coli_K12	3645	NP_416325.1	yoaH - UFP0181 family protein YoaH	1894551	1894731	-
b1812	pabB	47.36064478008286	-0.525804	0.15171287333427796	FALSE	E_coli_K12	2440	NP_416326.1	pabB - aminodeoxychorismate synthase subunit 1	1894804	1896166	+
b1813	nudL	32.35905515855361	-0.340387	0.6012174759003367	FALSE	E_coli_K12	3646	NP_416327.1	nudL - putative NUDIX hydrolase with low 3-phosphohydroxypyruvate phosphatase activity	1896169	1896748	+
b1814	sdaA	1723.410864937899	2.3675775963028722	4.165744277862319e-25	TRUE	E_coli_K12	739	NP_416328.1	sdaA - L-serine deaminase I	1896931	1898296	+
b1815	pdeD	25.676034904895975	1.3722610364611176	0.00908982	TRUE	E_coli_K12	13	NP_416329.4	pdeD - putative c-di-GMP phosphodiesterase PdeD	1898426	1900025	+
b1816	yoaE	130.58561097009007	-0.269747	0.42387943721388693	FALSE	E_coli_K12	1186	NP_416330.1	yoaE - putative inner membrane protein YoaE	1900028	1901585	-
b1817	manX	2516.314896817383	0.8913944837732557	0.00660249	FALSE	E_coli_K12	803	NP_416331.1	manX - mannose-specific PTS enzyme IIAB component	1902047	1903019	+
b1818	manY	358.0116191703229	0.9628647163689978	0.016428336876510817	FALSE	E_coli_K12	1947	NP_416332.1	manY - mannose-specific PTS enzyme IIC component	1903081	1903882	+
b1819	manZ	988.2204559593285	0.683072	0.0717707	FALSE	E_coli_K12	812	NP_416333.4	manZ - mannose-specific PTS enzyme IID component	1903894	1904746	+
b1820	yobD	139.90841275312465	-0.536798	0.25737913723765865	FALSE	E_coli_K12	3647	NP_416334.1	yobD - DUF986 domain-containing inner membrane protein YobD	1904800	1905259	+
b1821	mntP	42.22474026028603	-1.49738	1.4484844180615077e-4	TRUE	E_coli_K12	3648	NP_416335.4	mntP - Mn(2(+)) exporter	1905687	1906254	+
b1822	rlmA	416.0883336246093	-0.554824	0.0977291	FALSE	E_coli_K12	3649	NP_416336.1	rlmA - 23S rRNA m(1)G745 methyltransferase	1906250	1907060	-
b1823	cspC	4762.200260204275	0.36465554940207545	0.26063681887330936	FALSE	E_coli_K12	668	NP_416337.1	cspC - CspA family stress protein CspC	1907225	1907435	-
b1824	yobF	16103.847259959575	-0.623855	0.010322436758916717	FALSE	E_coli_K12	7146	NP_416338.1	yobF - DUF2527 domain-containing protein YobF	1907447	1907591	-
b1825	yebO	1553.0436622490156	-0.979954	0.00195112	FALSE	E_coli_K12	5110	NP_416339.1	yebO - uncharacterized protein YebO	1908260	1908548	-
b1826	mgrB	155.05291133509832	-1.28685	8.987446164855694e-4	TRUE	E_coli_K12	5111	NP_416340.1	mgrB - PhoQ kinase inhibitor	1908622	1908766	-
b4536	yobH	556.0805944944673	1.5091942890528822	1.7884319458372808e-9	TRUE	E_coli_K12	3651	YP_588456.1	yobH - uncharacterized protein YobH	1908924	1909164	+
b1827	kdgR	482.69680910814554	0.099287	0.8045435341043277	FALSE	E_coli_K12	2312	NP_416341.1	kdgR - DNA-binding transcriptional repressor KdgR	1909307	1910099	-
b1828	yebQ	62.76840686950797	0.6150106728945658	0.12552818743468958	FALSE	E_coli_K12	2884	NP_416342.4	yebQ - putative transporter YebQ	1910275	1911649	+
b1829	htpX	925.788	0.717981	0.0051339	FALSE	E_coli_K12	2944	NP_416343.1	htpX - protease HtpX	1911694	1912576	-
b1830	prc	1857.2087895818304	-0.19689	0.28913940884699024	FALSE	E_coli_K12	3505	NP_416344.1	prc - tail-specific protease	1912767	1914816	-
b1831	proQ	1270.7497581872094	-0.554359	0.00588912	FALSE	E_coli_K12	3504	YP_026161.1	proQ - RNA chaperone ProQ	1914835	1915534	-
b1832	msrC	415.8620386224008	0.6254403569496094	0.082395	FALSE	E_coli_K12	4956	NP_416346.4	msrC - free methionine-(R)-sulfoxide reductase	1915630	1916128	-
b1833	letA	147.88149716156494	-0.231742	0.6868280625443973	FALSE	E_coli_K12	2723	NP_416347.1	letA - intermembrane transport protein LetA	1916257	1917541	+
b1834	letB	291.95684202951634	0.6180770609679564	0.047952	FALSE	E_coli_K12	3503	NP_416348.2	letB - lipophilic envelope spanning tunnel	1917509	1920143	+
b1835	rsmF	84.14632448226413	-1.62372	1.3943203584023767e-6	TRUE	E_coli_K12	2743	NP_416349.2	rsmF - 16S rRNA m(5)C1407 methyltransferase	1920222	1921662	+
b1836	yebV	462.9160327843655	4.439903532113885	8.377266528771719e-69	TRUE	E_coli_K12	3502	NP_416350.4	yebV - DUF1480 domain-containing protein YebV	1921779	1922016	+
b1837	yebW	58.776507347687186	0.22658742980270727	0.6307189967264145	FALSE	E_coli_K12	4983	NP_416351.2	yebW - DUF1482 domain-containing protein YebW	1922120	1922312	+
b1838	pphA	60.965739942206724	3.139848273536649	3.791472800086568e-16	TRUE	E_coli_K12	2665	NP_416352.4	pphA - phosphoprotein phosphatase 1	1922312	1922969	-
b1839	yebY	528.2842470703869	1.097605675659353	2.852309878582632e-5	TRUE	E_coli_K12	3477	NP_416353.1	yebY - DUF2511 domain-containing protein YebY	1923364	1923706	-
b1840	yebZ	257.1006858817309	0.38611677220750323	0.27820239357381016	FALSE	E_coli_K12	2899	NP_416354.1	yebZ - putative inner membrane protein	1923718	1924591	-
b1841	yobA	200.34925521799389	0.5255431057967863	0.12492961254568657	FALSE	E_coli_K12	2898	NP_416355.1	yobA - CopC domain-containing protein	1924594	1924969	-
b1842	holE	264.3681176516774	-1.76118	4.743898587218177e-13	TRUE	E_coli_K12	1361	NP_416356.1	holE - DNA polymerase III subunit theta	1925107	1925338	+
b1843	yobB	46.77384164590054	-0.0908923	0.8993950629543156	FALSE	E_coli_K12	5558	NP_416357.1	yobB - putative carbon-nitrogen hydrolase family protein YobB	1925439	1926096	+
b1844	exoX	49.50986358601627	0.16231487681456624	0.7351521389845546	FALSE	E_coli_K12	2681	NP_416358.1	exoX - exonuclease X	1926119	1926782	+
b1845	ptrB	152.66265433619944	0.8012797554296359	0.014645617712890855	FALSE	E_coli_K12	2092	NP_416359.1	ptrB - oligopeptidase B	1926778	1928839	-
b1846	yebE	217.16596873879143	1.8499719502488758	4.960053388250683e-5	TRUE	E_coli_K12	3476	NP_416360.1	yebE - DUF533 domain-containing inner membrane protein YebE	1929047	1929707	-
b1847	yebF	1702.1064972378745	2.5206461764099504	9.809517496483713e-54	TRUE	E_coli_K12	6592	NP_416361.2	yebF - secreted protein YebF	1930033	1930390	-
b1848	yebG	120.37762403629273	-0.375332	0.35402084790210975	FALSE	E_coli_K12	3643	NP_416362.1	yebG - DNA damage-inducible protein YebG	1930456	1930747	-
b1849	purT	32.27475959705425	0.1305945960798048	0.8292824388787875	FALSE	E_coli_K12	2693	NP_416363.1	purT - phosphoribosylglycinamide formyltransferase 2	1930880	1932059	+
b1850	eda	320.11399847146953	-0.00877031	0.9868372468053989	FALSE	E_coli_K12	1985	NP_416364.1	eda - KHG/KDPG aldolase	1932114	1932756	-
b1851	edd	240.31973664618627	-0.525028	0.012624921028654291	FALSE	E_coli_K12	2584	NP_416365.1	edd - phosphogluconate dehydratase	1932792	1934604	-
b1852	zwf	1328.2892130533057	0.48656197057992806	0.014410170082957384	FALSE	E_coli_K12	3626	NP_416366.1	zwf - NADP(+)-dependent glucose-6-phosphate dehydrogenase	1934838	1936314	-
b1853	yebK	332.9757834146409	0.873723	0.021921608099752944	FALSE	E_coli_K12	2339	NP_416367.1	yebK - DNA-binding transcriptional repressor YebK	1936651	1937521	+
b1854	pykA	741.2120626730115	1.3094734385823035	2.644903158102124e-6	TRUE	E_coli_K12	2748	NP_416368.1	pykA - pyruvate kinase II	1937648	1939091	+
b1855	lpxM	514.8293371106671	-0.263253	0.19525003914046807	FALSE	E_coli_K12	2464	NP_416369.1	lpxM - Lipid A biosynthesis myristoyltransferase	1939221	1940193	-
b1856	mepM	729.9247624112807	0.13328409350591194	0.6446135242915986	FALSE	E_coli_K12	3627	NP_416370.2	mepM - peptidoglycan DD-endopeptidase MepM	1940312	1941635	-
b1857	znuA	270.70849820190864	-0.13671	0.6539194429991879	FALSE	E_coli_K12	2624	NP_416371.4	znuA - Zn(2(+)) ABC transporter periplasmic binding protein	1941650	1942583	-
b1858	znuC	79.32346852394362	-1.20009	0.00260231	TRUE	E_coli_K12	4432	NP_416372.1	znuC - Zn(2(+)) ABC transporter ATP binding subunit	1942661	1943417	+
b1859	znuB	98.51298777256144	-1.15066	8.057880390721355e-4	TRUE	E_coli_K12	2562	NP_416373.1	znuB - Zn(2(+)) ABC transporter membrane subunit	1943413	1944199	+
b1860	ruvB	159.29513817506995	0.23489758260476368	0.5530843140420637	FALSE	E_coli_K12	3628	NP_416374.1	ruvB - Holliday junction branch migration complex subunit RuvB	1944345	1945356	-
b1861	ruvA	101.81525466250673	-0.370881	0.3409778933022036	FALSE	E_coli_K12	3629	NP_416375.1	ruvA - Holliday junction branch migration complex subunit RuvA	1945364	1945976	-
b1862	yebB	6.524929178642816	-1.13421	0.3710043919716432	FALSE	E_coli_K12	8159	NP_416376.2	yebB - putative papain-like amidase YebB	1946250	1946853	+
b1863	ruvC	755.8214353647231	-0.170987	0.6226857503517438	FALSE	E_coli_K12	3630	NP_416377.1	ruvC - crossover junction endodeoxyribonuclease RuvC	1946854	1947376	-
b1864	yebC	326.3342587970626	-0.344654	0.242532	FALSE	E_coli_K12	2903	NP_416378.1	yebC - putative transcriptional regulator YebC	1947410	1948151	-
b1865	nudB	305.7205965212482	0.072284	0.842987	FALSE	E_coli_K12	3631	NP_416379.1	nudB - dihydroneopterin triphosphate diphosphatase	1948179	1948632	-
b1866	aspS	961.1068020066903	0.33105072834495497	0.22534918838571666	FALSE	E_coli_K12	3632	NP_416380.1	aspS - aspartate--tRNA ligase	1948749	1950522	-
b1867	yecD	55.50557205394388	0.8161556204558768	0.0189726	FALSE	E_coli_K12	2430	NP_416381.2	yecD - isochorismatase family protein YecD	1950831	1951398	+
b1868	yecE	31.479578184654347	-0.786765	0.22976192786840022	FALSE	E_coli_K12	4977	NP_416382.1	yecE - DUF72 domain-containing protein YecE	1951394	1952213	+
b1869	yecN	376.896	-0.0361711	0.920228	FALSE	E_coli_K12	3633	NP_416383.4	yecN - MAPEG family inner membrane protein YecN	1952265	1952661	+
b1870	cmoA	78.98080203221271	-0.784459	0.0571503	FALSE	E_coli_K12	3634	NP_416384.1	cmoA - carboxy-S-adenosyl-L-methionine synthase	1952701	1953445	+
b1871	cmoB	277.3780336249714	-1.07885	4.222123048188122e-7	TRUE	E_coli_K12	3635	NP_416385.1	cmoB - tRNA U34 carboxymethyltransferase	1953441	1954413	+
b1874	cutC	51.062867759232596	-0.00100645	0.9980224036063575	FALSE	E_coli_K12	3636	YP_025309.2	cutC - protein CutC	1958519	1959266	-
b1875	yecM	41.400550576920736	0.7311618580886796	0.0742245	FALSE	E_coli_K12	3637	NP_416389.4	yecM - putative metal-binding enzyme YecM	1959279	1959846	-
b1876	argS	883.8080675760522	-0.551257	0.0408618	FALSE	E_coli_K12	3638	NP_416390.1	argS - arginine--tRNA ligase	1960061	1961795	+
b1878	flhE	6.981979207656212	-2.17792	0.0412803	FALSE	E_coli_K12	5534	NP_416392.1	flhE - flagellar protein FlhE	1962579	1962972	-
b1879	flhA	13.51023003150862	0.37852323136163957	0.6241377598952683	FALSE	E_coli_K12	1681	NP_416393.1	flhA - flagellar biosynthesis protein FlhA	1962971	1965050	-
b1880	flhB	7.462904375657541	-0.927364	0.3057713235598927	FALSE	E_coli_K12	2876	NP_416394.1	flhB - flagellar biosynthesis protein FlhB	1965042	1966191	-
b1881	cheZ	9.154914068479318	-0.371875	0.6999821099865594	FALSE	E_coli_K12	3664	NP_416395.1	cheZ - chemotaxis protein CheZ	1966392	1967037	-
b1882	cheY	4.10681	-1.51466	0.38058444355494897	FALSE	E_coli_K12	4449	NP_416396.1	cheY - chemotaxis protein CheY	1967047	1967437	-
b1883	cheB	1.4602890202722925	-1.51125	NA	NA	E_coli_K12	3665	NP_416397.1	cheB - protein-glutamate methylesterase/protein glutamine deamidase	1967451	1968501	-
b1884	cheR	1.1213691941596844	-0.56317	NA	NA	E_coli_K12	3666	NP_416398.1	cheR - chemotaxis protein methyltransferase	1968503	1969364	-
b1886	tar	2.252581106603981	0.1332391467375407	NA	NA	E_coli_K12	915	NP_416400.1	tar - methyl-accepting chemotaxis protein Tar	1971029	1972691	-
b1887	cheW	8.910792646293427	-0.191304	0.873039	FALSE	E_coli_K12	3667	NP_416401.1	cheW - chemotaxis protein CheW	1972835	1973339	-
b1888	cheA	3.23875	1.6053588318857113	0.29800436551809695	FALSE	E_coli_K12	3668	NP_416402.2	cheA - chemotaxis protein CheA	1973359	1975033	-
b1890	motA	3.9669200503970585	0.29188846358188225	0.8732171817353471	FALSE	E_coli_K12	3034	NP_416404.1	motA - motility protein A	1976251	1977139	-
b1891	flhC	72.06387674600474	1.311689385305885	0.00977105	TRUE	E_coli_K12	4849	NP_416405.1	flhC - DNA-binding transcriptional dual regulator FlhC	1977265	1977844	-
b1892	flhD	144.29444722358537	0.9527251766789487	0.0574174	FALSE	E_coli_K12	4850	NP_416406.4	flhD - DNA-binding transcriptional dual regulator FlhD	1977846	1978197	-
b1895	uspC	216.91815942042925	0.47635355755396963	0.242532	FALSE	E_coli_K12	1008	NP_416409.1	uspC - universal stress protein C	1979752	1980181	+
b1896	otsA	272.61900076445363	3.0194360046721034	2.5085091072419815e-28	TRUE	E_coli_K12	4867	NP_416410.1	otsA - trehalose-6-phosphate synthase	1980187	1981612	-
b1897	otsB	138.89657113007254	3.998	1.1295906010984902e-14	TRUE	E_coli_K12	5112	NP_416411.1	otsB - trehalose-6-phosphate phosphatase	1981586	1982387	-
b1902	ftnB	192.70457071003466	1.5810724925096329	1.5760634051489525e-9	TRUE	E_coli_K12	2734	NP_416415.1	ftnB - putative ferritin-like protein	1986924	1987428	+
b1904	yecR	12.789027265448937	-2.14142	0.00464651	TRUE	E_coli_K12	6748	NP_416417.1	yecR - lipoprotein YecR	1988221	1988545	+
b1905	ftnA	320.54065734338155	1.2357697119684143	1.4208522343888607e-4	TRUE	E_coli_K12	2736	NP_416418.1	ftnA - ferritin iron storage protein	1988715	1989213	+
b1906	yecH	30.79171218728333	0.5151275624653955	0.3779691065380234	FALSE	E_coli_K12	5853	NP_416419.1	yecH - DUF2492 domain-containing protein YecH	1989250	1989490	-
b1907	tyrP	127.46048465868377	-1.645	4.234013268373035e-7	TRUE	E_coli_K12	1136	NP_416420.1	tyrP - tyrosine:H(+) symporter	1989680	1990892	+
b1908	yecA	1183.5558963575072	1.7328786233231421	3.2875396428482516e-15	TRUE	E_coli_K12	5113	NP_416421.1	yecA - UPF0149 family protein YecA	1990953	1991619	-
b1912	pgsA	392.5160296509222	-0.0560719	0.8505183240539378	FALSE	E_coli_K12	3446	NP_416422.1	pgsA - CDP-diacylglycerol--glycerol-3-phosphate 3-phosphatidyltransferase	1992268	1992817	-
b1913	uvrC	334.82502775452235	-0.583059	0.014909966860459329	FALSE	E_coli_K12	3445	NP_416423.4	uvrC - excision nuclease subunit C	1992873	1994706	-
b1914	uvrY	436.1842616958998	0.2056603250088342	0.5263305254829785	FALSE	E_coli_K12	4454	NP_416424.1	uvrY - DNA-binding transcriptional activator UvrY	1994702	1995359	-
b1915	yecF	194.91736665894024	-0.129037	0.7191257246074697	FALSE	E_coli_K12	3444	NP_416425.1	yecF - DUF2594 domain-containing protein YecF	1995817	1996042	+
b1916	sdiA	430.4371080195487	0.7700228295361852	0.0560554	FALSE	E_coli_K12	2897	NP_416426.1	sdiA - DNA-binding transcriptional dual regulator SdiA	1996109	1996832	-
b1917	tcyN	106.81095830149778	1.0145384823656791	9.496268498517811e-4	TRUE	E_coli_K12	354	NP_416427.1	tcyN - cystine ABC transporter ATP binding subunit	1997061	1997814	-
b1918	tcyL	32.34716970769536	0.810257	0.15687019177477762	FALSE	E_coli_K12	1432	NP_416428.1	tcyL - cystine ABC transporter membrane subunit	1997810	1998479	-
b1919	dcyD	99.77398374505762	0.92614	0.010322436758916717	FALSE	E_coli_K12	3660	NP_416429.4	dcyD - D-cysteine desulfhydrase	1998493	1999480	-
b1920	tcyJ	739.8166527118067	2.561713246566973	3.1539115551637812e-27	TRUE	E_coli_K12	2221	NP_416430.1	tcyJ - cystine ABC transporter periplasmic binding protein	1999584	2000385	-
b1921	fliZ	7.833560099062353	-1.02334	0.25150567926375655	FALSE	E_coli_K12	5579	NP_416431.2	fliZ - DNA-binding transcriptional regulator FliZ	2000472	2001024	-
b1922	fliA	25.990407033187743	-2.25541	0.013383486145195978	FALSE	E_coli_K12	4598	NP_416432.3	fliA - RNA polymerase, sigma 28 (sigma F) factor	2001069	2001789	-
b1923	fliC	159.2116967823171	-0.00895904	0.9859469992642943	FALSE	E_coli_K12	2098	NP_416433.1	fliC - flagellar filament structural protein	2002109	2003606	-
b1924	fliD	8.323777892445861	1.3713147241277464	0.19904169340640557	FALSE	E_coli_K12	4783	NP_416434.1	fliD - flagellar filament capping protein	2003871	2005278	+
b1925	fliS	1.650319472980728	0.26560839427271987	NA	NA	E_coli_K12	3031	NP_416435.1	fliS - flagellar biosynthesis protein FliS	2005302	2005713	+
b1927	amyA	640.5749119454473	4.3891104247204495	1.3961363301022871e-50	TRUE	E_coli_K12	3345	NP_416437.1	amyA - alpha-amylase	2006155	2007643	+
b1928	yedD	291.5363535628803	0.5979378024607338	0.0214707	FALSE	E_coli_K12	5114	NP_416438.1	yedD - lipoprotein YedD	2007676	2008090	-
b1929	yedE	65.95066369572257	-0.242487	0.6120233132856645	FALSE	E_coli_K12	4337	NP_416439.1	yedE - putative selenium transporter YedE	2008276	2009482	+
b1937	fliE	18.456473628743055	-1.59155	0.072661	FALSE	E_coli_K12	4838	NP_416447.1	fliE - flagellar protein FliE	2012699	2013014	-
b1938	fliF	18.70890530955592	-3.2789	1.1193952292851772e-4	TRUE	E_coli_K12	4839	NP_416448.1	fliF - flagellar basal-body MS-ring and collar protein	2013228	2014887	+
b1939	fliG	6.973505429234382	-1.00864	0.4601904172267241	FALSE	E_coli_K12	3661	NP_416449.1	fliG - flagellar motor switch protein FliG	2014879	2015875	+
b1940	fliH	9.028306379781982	-1.72853	0.12706819504763767	FALSE	E_coli_K12	4840	NP_416450.2	fliH - flagellar biosynthesis protein FliH	2015867	2016554	+
b1941	fliI	5.624887773489465	-2.4338	0.012995773298715752	FALSE	E_coli_K12	2470	NP_416451.1	fliI - flagellum-specific ATP synthase FliI	2016553	2017927	+
b1942	fliJ	2.286559143126922	-1.31459	NA	NA	E_coli_K12	4841	NP_416452.1	fliJ - flagellar biosynthesis protein FliJ	2017945	2018389	+
b1943	fliK	5.416365352445299	-3.25195	0.0113895	FALSE	E_coli_K12	5950	NP_416453.1	fliK - flagellar hook-length control protein	2018385	2019513	+
b1944	fliL	15.881471565170308	-3.97696	2.3816420824366884e-5	TRUE	E_coli_K12	5580	NP_416454.1	fliL - flagellar protein FliL	2019617	2020082	+
b1945	fliM	15.389315246504951	-2.86619	0.00259981	TRUE	E_coli_K12	3662	NP_416455.1	fliM - flagellar motor switch protein FliM	2020086	2021091	+
b1946	fliN	3.9901777386865382	-3.51309	0.015585450457919205	FALSE	E_coli_K12	3032	NP_416456.1	fliN - flagellar motor switch protein FliN	2021087	2021501	+
b1947	fliO	3.47617	-3.76396	0.018003237231930015	FALSE	E_coli_K12	4842	NP_416457.4	fliO - flagellar biosynthesis protein FliO	2021503	2021869	+
b1948	fliP	8.132918520197093	-2.38555	0.0548548	FALSE	E_coli_K12	2041	NP_416458.1	fliP - flagellar biosynthesis protein FliP	2021868	2022606	+
b1950	fliR	6.892878312124602	-2.69974	0.00786143	TRUE	E_coli_K12	5581	NP_416460.1	fliR - flagellar biosynthesis protein FliR	2022892	2023678	+
b1951	rcsA	50.67816988284961	1.90188	6.556697156732497e-7	TRUE	E_coli_K12	2872	NP_416461.1	rcsA - DNA-binding transcriptional activator RcsA	2023967	2024591	+
b1952	dsrB	456.83987560839944	1.8807439273976483	1.4790945423415638e-17	TRUE	E_coli_K12	3678	NP_416462.1	dsrB - protein DsrB	2024634	2024823	-
b1953	yodD	117.63079286575918	3.8914985081689575	4.228772993053752e-13	TRUE	E_coli_K12	5116	NP_416463.4	yodD - stress-induced protein	2024985	2025213	+
b1955	yedP	50.80049812562124	2.3070110799246217	1.9647553594625857e-11	TRUE	E_coli_K12	5952	NP_416464.1	yedP - putative mannosyl-3-phosphoglycerate phosphatase	2025510	2026326	+
b1956	dgcQ	219.79401767553287	0.9626391798268386	5.666296605878236e-4	FALSE	E_coli_K12	5117	NP_416465.2	dgcQ - putative diguanylate cyclase DgcQ	2026322	2028017	-
b1957	yodC	1396.3460473238304	4.730131742451611	6.604213278249968e-150	TRUE	E_coli_K12	5953	NP_416466.1	yodC - protein YodC	2028187	2028370	-
b1958	yedI	255.98045536936246	1.4434683793794716	1.177268202231968e-7	TRUE	E_coli_K12	3334	NP_416467.1	yedI - DUF808 domain-containing inner membrane protein YedI	2028448	2029366	-
b1959	yedA	82.11540883507926	1.6417360822239466	2.887146320443004e-5	TRUE	E_coli_K12	2508	NP_416468.1	yedA - putative transporter YedA	2029538	2030459	+
b1960	vsr	29.695364254083835	-0.585501	0.31673340560419744	FALSE	E_coli_K12	5118	NP_416469.1	vsr - DNA mismatch endonuclease Vsr	2030447	2030918	-
b1961	dcm	219.00290987583222	-0.365564	0.1786174042081824	FALSE	E_coli_K12	5119	NP_416470.1	dcm - DNA-cytosine methyltransferase	2030898	2032317	-
b1962	yedJ	86.65731952190885	0.6640942161605063	0.0789892	FALSE	E_coli_K12	3535	NP_416471.1	yedJ - putative HD superfamily phosphohydrolase YedJ	2032383	2033079	-
b1963	yedR	10.143812264717164	1.6362134315328525	0.13850281112157048	FALSE	E_coli_K12	5120	NP_416472.2	yedR - putative inner membrane protein YedR	2033118	2033484	-
b1985	yeeO	92.21294006090012	0.9165623726748215	0.00440927	FALSE	E_coli_K12	5443	NP_416491.3	yeeO - FMN/FAD exporter	2058202	2059846	-
b1990	ldtA	186.83079535953064	2.9048251948637787	6.560877589357338e-22	TRUE	E_coli_K12	165	NP_416494.1	ldtA - L,D-transpeptidase LdtA	2062390	2063323	-
b1991	cobT	84.6675	1.3043848014062482	2.706055111237826e-4	TRUE	E_coli_K12	5123	NP_416495.1	cobT - nicotinate-nucleotide--dimethylbenzimidazole phosphoribosyltransferase	2063387	2064467	-
b1992	cobS	26.931122593938255	0.9887139736253906	0.12055577664752812	FALSE	E_coli_K12	5855	NP_416496.1	cobS - cobalamin 5'-phosphate synthase	2064478	2065222	-
b1993	cobU	164.06736971786324	0.9967142226232738	4.9119268601790165e-5	FALSE	E_coli_K12	5877	NP_416497.1	cobU - cobinamide-P guanylyltransferase/cobinamide kinase	2065218	2065764	-
b2007	yeeX	1967.7557488425318	1.4545075312362565	2.6369169702087785e-18	TRUE	E_coli_K12	3701	NP_416511.4	yeeX - DUF496 domain-containing protein YeeX	2079031	2079361	-
b2008	yeeA	151.30052107524517	1.3551630959386678	1.3763725428381734e-5	TRUE	E_coli_K12	5003	NP_416512.1	yeeA - putative transporter YeeA	2079532	2080591	-
b2009	sbmC	151.1727773493795	1.8337717992891214	3.088836685250057e-15	TRUE	E_coli_K12	2465	NP_416513.1	sbmC - DNA gyrase inhibitor	2080788	2081262	-
b2010	dacD	156.83116258382202	-0.404991	0.2173584960329736	FALSE	E_coli_K12	418	NP_416514.4	dacD - D-alanyl-D-alanine carboxypeptidase DacD	2081380	2082547	-
b2011	sbcB	156.0403851285535	-0.17123	0.6363025431122474	FALSE	E_coli_K12	3702	NP_416515.1	sbcB - exodeoxyribonuclease I	2082755	2084183	+
b2014	plaP	2932.421525138403	-1.01809	0.00551095	TRUE	E_coli_K12	1400	NP_416518.2	plaP - putrescine:H(+) symporter PlaP	2085703	2087062	-
b2015	yeeY	83.70785067554402	0.3648615909357566	0.5210350521415813	FALSE	E_coli_K12	2009	NP_416519.4	yeeY - putative DNA-binding transcriptional regulator YeeY	2087328	2088258	-
b2016	yeeZ	265.18511234646155	0.45366741068313976	0.0859789	FALSE	E_coli_K12	3382	NP_416520.1	yeeZ - putative epimerase YeeZ	2088303	2089128	-
b2019	hisG	204.32073927463358	1.4763509846910434	2.9043974051503677e-6	TRUE	E_coli_K12	3381	NP_416523.1	hisG - ATP phosphoribosyltransferase	2090191	2091091	+
b2020	hisD	65.54916940165143	1.119979689867526	0.00166144	TRUE	E_coli_K12	3380	NP_416524.1	hisD - histidinal/histidinol dehydrogenase	2091096	2092401	+
b2021	hisC	38.16302615893093	2.0933186027353785	4.079421710244274e-4	TRUE	E_coli_K12	2926	NP_416525.1	hisC - histidinol-phosphate aminotransferase	2092397	2093468	+
b2022	hisB	63.88970348073608	1.2468027021679917	0.013616743526332048	FALSE	E_coli_K12	3379	NP_416526.4	hisB - imidazoleglycerol-phosphate dehydratase/histidinol-phosphatase	2093467	2094535	+
b2023	hisH	15.605013034299223	2.6400443164027583	0.00181033	TRUE	E_coli_K12	3378	NP_416527.1	hisH - imidazole glycerol phosphate synthase subunit HisH	2094534	2095125	+
b2024	hisA	30.740811539380374	1.6779985223235323	0.00140906	TRUE	E_coli_K12	2711	NP_416528.2	hisA - 1-(5-phosphoribosyl)-5-[(5- phosphoribosylamino)methylideneamino]imidazole-4- carboxamide isomerase	2095124	2095862	+
b2025	hisF	54.48054778933857	0.8972844975449592	0.0358876	FALSE	E_coli_K12	2712	NP_416529.1	hisF - imidazole glycerol phosphate synthase subunit HisF	2095843	2096620	+
b2026	hisI	105.0189579785921	1.715985671449494	6.957082606596878e-5	TRUE	E_coli_K12	3377	NP_416530.1	hisI - putative bifunctional phosphoribosyl-AMP cyclohydrolase/phosphoribosyl-ATP pyrophosphatase	2096613	2097225	+
b2027	wzzB	3250.1479134197803	0.2987506506296911	0.20411933619050532	FALSE	E_coli_K12	5399	NP_416531.4	wzzB - regulator of length of O-antigen component of lipopolysaccharide chains	2097320	2098301	-
b2028	ugd	224.28603800041333	-0.848378	0.027350895142246524	FALSE	E_coli_K12	4660	NP_416532.1	ugd - UDP-glucose 6-dehydrogenase	2098446	2099613	-
b2029	gnd	5841.197789536805	0.14207643933568295	0.6056743221919781	FALSE	E_coli_K12	3376	NP_416533.1	gnd - 6-phosphogluconate dehydrogenase, decarboxylating	2099861	2101268	-
b2038	rfbC	544.2303617100456	-0.250465	0.3683598960761536	FALSE	E_coli_K12	5856	NP_416542.1	rfbC - dTDP-4-dehydrorhamnose 3,5-epimerase	2109580	2110138	-
b2039	rfbA	1211.6650640956088	0.0929071	0.6950268919888336	FALSE	E_coli_K12	1473	NP_416543.1	rfbA - dTDP-glucose pyrophosphorylase	2110137	2111019	-
b2040	rfbD	1242.04	0.1297400100853272	0.6778771726581431	FALSE	E_coli_K12	5857	NP_416544.1	rfbD - dTDP-4-dehydrorhamnose reductase	2111076	2111976	-
b2041	rfbB	1668.485185681805	0.0972482	0.7357790180511905	FALSE	E_coli_K12	1249	NP_416545.1	rfbB - dTDP-glucose 4,6-dehydratase 1	2111975	2113061	-
b2042	galF	2566.703759170212	1.239694834199364	4.6335958932101383e-10	TRUE	E_coli_K12	1105	NP_416546.1	galF - UTP:glucose-1-phosphate uridylyltransferase, low activity	2113433	2114327	-
b2043	wcaM	28.543560511498285	-0.485743	0.5034901854764214	FALSE	E_coli_K12	5958	NP_416547.1	wcaM - putative colanic acid biosynthesis protein WcaM	2114501	2115896	-
b2044	wcaL	22.22439922053425	0.13294332933352038	0.8622663961861369	FALSE	E_coli_K12	5959	NP_416548.1	wcaL - putative colanic biosynthesis glycosyl transferase	2115906	2117127	-
b2045	wcaK	4.695317300109982	-0.664988	0.6894458718496502	FALSE	E_coli_K12	5960	NP_416549.1	wcaK - putative colanic acid biosynthesis pyruvyl transferase WcaK	2117123	2118404	-
b2046	wzxC	13.320156421130273	0.2733190573586495	0.8324819122243833	FALSE	E_coli_K12	5961	NP_416550.1	wzxC - M-antigen undecaprenyl disphosphate flippase	2118679	2120158	-
b2047	wcaJ	6.3532606229311295	-1.23509	0.21361262287105667	FALSE	E_coli_K12	5516	NP_416551.1	wcaJ - UDP-glucose:undecaprenyl-phosphate glucose-1-phosphate transferase	2120159	2121554	-
b2048	cpsG	14.400140203606604	-0.272566	0.8098405434552572	FALSE	E_coli_K12	2631	NP_416552.1	cpsG - phosphomannomutase	2121608	2122979	-
b2049	cpsB	8.980940155697622	-0.590317	0.44549192218044775	FALSE	E_coli_K12	2130	NP_416553.1	cpsB - mannose-1-phosphate guanylyltransferase	2123083	2124520	-
b2050	wcaI	9.115510916850408	-1.81536	0.12245139941562294	FALSE	E_coli_K12	5962	NP_416554.1	wcaI - colanic acid biosynthesis fucosyltransferase WcaI	2124522	2125746	-
b2051	gmm	1.6895059063388647	-3.37732	NA	NA	E_coli_K12	5588	NP_416555.2	gmm - GDP-mannose mannosyl hydrolase	2125742	2126222	-
b2052	fcl	7.652790012224593	-0.83688	0.5203744534379565	FALSE	E_coli_K12	5258	NP_416556.1	fcl - GDP-L-fucose synthase	2126224	2127190	-
b2053	gmd	12.599386268461407	-1.33066	0.16251887009684976	FALSE	E_coli_K12	5259	NP_416557.1	gmd - GDP-mannose 4,6-dehydratase	2127192	2128314	-
b2054	wcaF	2.2819437526941284	-0.054669	NA	NA	E_coli_K12	5246	NP_416558.1	wcaF - colanic acid biosynthesis acetyltransferase WcaF	2128339	2128888	-
b2055	wcaE	3.564504573110376	-2.21152	0.16224647073919898	FALSE	E_coli_K12	5963	NP_416559.1	wcaE - colanic acid biosynthesis fucosyltransferase WcaE	2128903	2129650	-
b2056	wcaD	5.174436356767196	-0.269752	0.846502	FALSE	E_coli_K12	5964	NP_416560.1	wcaD - putative colanic acid polymerase	2129660	2130878	-
b2057	wcaC	5.8006132836648945	-1.47651	0.21955483657830302	FALSE	E_coli_K12	5965	NP_416561.1	wcaC - colanic acid biosynthesis galactosyltransferase WcaC	2130852	2132070	-
b2059	wcaA	2.727250532599058	-1.88898	0.2740713776141606	FALSE	E_coli_K12	5966	NP_416563.1	wcaA - colanic acid biosynthesis glucuronosyltransferase WcaA	2132557	2133397	-
b2060	wzc	10.066205127591202	-2.38	0.0197326	FALSE	E_coli_K12	1680	NP_416564.4	wzc - protein-tyrosine kinase Wzc	2133489	2135652	-
b2061	wzb	1.197866711259066	-1.21554	NA	NA	E_coli_K12	1835	NP_416565.1	wzb - protein-tyrosine phosphatase	2135654	2136098	-
b2062	wza	5.486327889857591	-0.432405	0.8284291076781729	FALSE	E_coli_K12	1565	NP_416566.1	wza - outer membrane polysaccharide export protein Wza	2136103	2137243	-
b2063	yegH	155.86175201369954	-1.03573	1.0951280530464539e-4	TRUE	E_coli_K12	1187	NP_416567.4	yegH - inner membrane protein YegH	2137901	2139485	+
b2064	asmA	440.2323359306795	-0.179679	0.40084302508814806	FALSE	E_coli_K12	3375	NP_416568.1	asmA - putative assembly protein AsmA	2139758	2141612	-
b2065	dcd	211.64878324498872	-0.621996	0.040045418096208055	FALSE	E_coli_K12	3374	NP_416569.1	dcd - dCTP deaminase	2141633	2142215	-
b2066	udk	350.97723650870114	-0.49563	0.15634356351474787	FALSE	E_coli_K12	3373	NP_416570.2	udk - uridine/cytidine kinase	2142306	2142948	-
b2068	alkA	140.6300382754774	1.1396438727990426	4.985038363129959e-5	TRUE	E_coli_K12	3803	NP_416572.1	alkA - DNA-3-methyladenine glycosylase 2	2146691	2147540	-
b2069	yegD	239.4602313763901	-0.671191	0.016266788319206787	FALSE	E_coli_K12	2392	NP_416573.4	yegD - HSP70 family protein YegD	2147673	2149026	+
b2074	mdtA	24.559444438100897	0.5415609267477706	0.44934709784970717	FALSE	E_coli_K12	2283	NP_416578.2	mdtA - multidrug efflux pump membrane fusion protein MdtA	2154015	2155263	+
b2075	mdtB	53.66872175979854	0.1763488172957072	0.6881278425037662	FALSE	E_coli_K12	1060	NP_416579.1	mdtB - multidrug efflux pump RND permease subunit MdtB	2155262	2158385	+
b2077	mdtD	19.281308431635757	-0.0939505	0.8943602988874303	FALSE	E_coli_K12	1088	NP_416581.1	mdtD - putative multidrug efflux pump MdtD	2161463	2162879	+
b2078	baeS	18.365917371066434	-0.993036	0.12552818743468958	FALSE	E_coli_K12	2286	NP_416582.1	baeS - sensor histidine kinase BaeS	2162875	2164279	+
b2079	baeR	86.76103008041476	0.6765008828047291	0.015909893162025103	FALSE	E_coli_K12	1321	NP_416583.1	baeR - DNA-binding transcriptional activator BaeR	2164275	2164998	+
b2081	trhP	263.78751405713206	-0.927305	4.7557595507403467e-4	FALSE	E_coli_K12	2572	NP_416585.1	trhP - tRNA wobble base hydroxylation protein TrhP	2165667	2167029	+
b2086	yegS	204.19322396720733	4.863790640773998	8.254902177446554e-9	TRUE	E_coli_K12	3804	NP_416590.1	yegS - lipid kinase YegS	2168711	2169611	+
b2097	fbaB	229.20346566174018	3.4878655097115994	1.1486918933016105e-30	TRUE	E_coli_K12	3806	NP_416600.4	fbaB - fructose-bisphosphate aldolase class I	2177511	2178564	-
b2098	yegT	28.378930930879655	0.5968098652784819	0.36797850450280656	FALSE	E_coli_K12	995	NP_416601.1	yegT - putative transporter YegT	2178820	2180098	+
b2099	yegU	16.046214613496044	-0.452892	0.5274457865837437	FALSE	E_coli_K12	4833	NP_416602.1	yegU - putative ADP-ribosylglycohydrolase YegU	2180094	2181099	+
b2100	yegV	22.452978265257798	0.44970155952871615	0.4921133002467896	FALSE	E_coli_K12	5229	NP_416603.1	yegV - putative sugar kinase YegV	2181095	2182061	+
b2101	yegW	112.5178839308448	0.2780188390520682	0.37006432306426945	FALSE	E_coli_K12	926	NP_416604.1	yegW - putative DNA-binding transcriptional regulator YegW	2182034	2182781	-
b2103	thiD	17.32209048761073	-0.37293	0.6631730431274029	FALSE	E_coli_K12	3809	NP_416606.1	thiD - bifunctional hydroxymethylpyrimidine kinase/phosphomethylpyrimidine kinase	2183715	2184516	-
b2104	thiM	97.23859020229284	-1.38079	4.13566021665365e-4	TRUE	E_coli_K12	3810	NP_416607.1	thiM - hydroxyethylthiazole kinase	2184512	2185301	-
b2107	rcnB	243.46682365310076	0.0593405	0.8868557389514576	FALSE	E_coli_K12	5124	NP_416610.4	rcnB - periplasmic protein involved in nickel/cobalt export	2186959	2187298	+
b2108	yehA	3.3173266494101306	-0.746011	0.6312583055921448	FALSE	E_coli_K12	8164	NP_416611.1	yehA - putative fimbrial adhesin YehA	2187379	2188414	-
b2109	yehB	7.21999	-0.43936	0.6805081263159796	FALSE	E_coli_K12	1251	NP_416612.1	yehB - putative fimbrial usher protein YehB	2188429	2190910	-
b2112	yehE	99.44979109497892	1.9710903753680498	4.9680832764225394e-11	TRUE	E_coli_K12	8854	NP_416615.1	yehE - DUF2574 domain-containing protein YehE	2192514	2192796	-
b2113	mrp	718.248	0.12564873306549404	0.6774835890273637	FALSE	E_coli_K12	3372	NP_416616.4	mrp - P-loop NTPase family protein Mrp	2193058	2194168	-
b2114	metG	573.9529200812188	0.15918595463120605	0.7453057689586329	FALSE	E_coli_K12	3369	NP_416617.1	metG - methionine--tRNA ligase	2194299	2196333	+
b2123	yehR	15.86216816633367	1.3451210008388725	0.030898147414752025	FALSE	E_coli_K12	8165	NP_416627.2	yehR - DUF1307 domain-containing lipoprotein YehR	2211224	2211686	+
b2124	yehS	379.43121451118895	-0.255021	0.4785901140195349	FALSE	E_coli_K12	3348	NP_416628.1	yehS - DUF1456 domain-containing protein YehS	2211725	2212196	-
b2125	btsR	101.12614119356716	-1.59552	9.373099786940183e-4	TRUE	E_coli_K12	4461	NP_416629.4	btsR - DNA-binding transcriptional dual regulator BtsR	2212242	2212962	-
b2126	btsS	239.43144107302163	-1.23584	1.0155668033682675e-4	TRUE	E_coli_K12	2857	NP_416630.1	btsS - high-affinity pyruvate receptor	2212958	2214644	-
b2127	mlrA	296.7335915312507	4.039553501146102	1.4900353188145074e-40	TRUE	E_coli_K12	1817	NP_416631.1	mlrA - DNA-binding transcriptional activator MlrA	2214865	2215597	+
b4542	yohO	1171.0479495575578	-0.0689577	0.8664676230613051	FALSE	E_coli_K12	5126	YP_588460.1	yohO - UPF0387 family protein YohO	2215656	2215764	+
b2128	yehW	45.50389652743412	4.139749122156037	8.455011035432391e-13	TRUE	E_coli_K12	859	NP_416632.1	yehW - glycine betaine ABC transporter membrane subunit YehW	2215744	2216476	-
b2129	yehX	29.818509518972903	3.904879538716707	8.841600659203276e-10	TRUE	E_coli_K12	2883	NP_416633.1	yehX - glycine betaine ABC transporter ATP binding subunit YehX	2216480	2217407	-
b2130	yehY	61.233858348364485	5.6918020644245235	1.0019110915835817e-20	TRUE	E_coli_K12	4473	NP_416634.1	yehY - glycine betaine ABC transporter membrane subunit YehY	2217399	2218557	-
b2131	osmF	148.72431438585542	2.738981674319108	1.6053182339832637e-12	TRUE	E_coli_K12	2870	NP_416635.1	osmF - glycine betaine ABC transporter periplasmic binding protein OsmF	2218563	2219481	-
b2132	bglX	262.8186763771195	0.5302861018363811	0.15686945635970856	FALSE	E_coli_K12	2933	NP_416636.1	bglX - beta-D-glucoside glucohydrolase, periplasmic	2219691	2221989	-
b2133	dld	731.168	2.7472823476663604	4.0729969894167768e-25	TRUE	E_coli_K12	3337	NP_416637.1	dld - quinone-dependent D-lactate dehydrogenase	2222184	2223900	+
b2134	pbpG	139.7816053429055	-1.00471	8.24870955253479e-4	TRUE	E_coli_K12	2406	NP_416638.4	pbpG - peptidoglycan DD-endopeptidase PbpG	2223937	2224870	-
b2135	yohC	36.29480206095228	2.6913228084245753	2.2174912706607752e-8	TRUE	E_coli_K12	3335	NP_416639.2	yohC - putative inner membrane protein	2225043	2225631	-
b2136	yohD	188.09828705159637	0.8241002862156337	5.19970230436195e-4	FALSE	E_coli_K12	2347	NP_416640.2	yohD - DedA family protein YohD	2225800	2226379	+
b2137	yohF	23.6572	3.113481892352202	2.3673208193470438e-4	TRUE	E_coli_K12	6026	NP_416641.1	yohF - putative oxidoreductase YohF	2226508	2227270	-
b2140	dusC	69.63073462461786	-0.502698	0.30907343564963785	FALSE	E_coli_K12	4601	NP_416645.1	dusC - tRNA-dihydrouridine(16) synthase	2229437	2230385	-
b2141	yohJ	38.04003005972412	-1.69848	7.435946379370941e-4	TRUE	E_coli_K12	3366	NP_416646.1	yohJ - PF03788 family membrane protein YohJ	2230623	2231022	+
b2142	yohK	39.09451479060181	-0.214772	0.7030451368754101	FALSE	E_coli_K12	2871	NP_416647.1	yohK - PF04712 family membrane protein YohK	2231018	2231714	+
b2143	cdd	736.8440030481221	0.9565244538492825	0.0047258	FALSE	E_coli_K12	3365	NP_416648.1	cdd - cytidine/deoxycytidine deaminase	2231843	2232728	+
b2144	sanA	52.14430893805676	-0.940912	0.0335924	FALSE	E_coli_K12	2939	NP_416649.1	sanA - DUF218 domain-containing protein SanA	2232877	2233597	+
b2145	yeiS	50.47528139670827	-1.01109	0.022348951171102215	FALSE	E_coli_K12	8166	NP_416650.1	yeiS - DUF2542 domain-containing protein YeiS	2233599	2233839	+
b2146	preT	14.448412812394874	0.8773009420392947	0.30779907813283686	FALSE	E_coli_K12	7558	NP_416651.1	preT - NAD-dependent dihydropyrimidine dehydrogenase subunit PreT	2234032	2235271	+
b2147	preA	23.11561979177264	1.015578623060272	0.0415084	FALSE	E_coli_K12	8855	NP_416652.4	preA - NAD-dependent dihydropyrimidine dehydrogenase subunit PreA	2235264	2236500	+
b2148	mglC	206.4608380412008	0.34443157674170677	0.5921822293228545	FALSE	E_coli_K12	2237	NP_416653.1	mglC - D-galactose/methyl-galactoside ABC transporter membrane subunit	2236742	2237753	-
b2149	mglA	306.78725736554895	2.9766932963562005	0.00317381	TRUE	E_coli_K12	239	NP_416654.1	mglA - D-galactose/methyl-galactoside ABC transporter ATP binding subunit	2237768	2239289	-
b2150	mglB	1385.5947163361056	2.798510093722318	4.066685260642339e-8	TRUE	E_coli_K12	2404	NP_416655.1	mglB - D-galactose/methyl-galactoside ABC transporter periplasmic binding protein	2239349	2240348	-
b2151	galS	236.50722891069773	2.890315982262772	4.160462977998024e-9	TRUE	E_coli_K12	107	NP_416656.1	galS - DNA-binding transcriptional dual regulator GalS	2240627	2241668	-
b2152	yeiB	102.59193214912422	0.16384677881149118	0.7672888455898242	FALSE	E_coli_K12	3364	NP_416657.1	yeiB - DUF418 domain-containing protein YeiB	2241809	2242967	-
b2153	folE	211.54836318610668	0.37050348103170944	0.28570636582052306	FALSE	E_coli_K12	3363	NP_416658.1	folE - GTP cyclohydrolase 1	2242983	2243652	-
b2154	yeiG	313.709	1.4979918690386356	4.2895839273298344e-7	TRUE	E_coli_K12	3003	NP_416659.1	yeiG - S-formylglutathione hydrolase/S-lactoylglutathione hydrolase	2243909	2244746	+
b2155	cirA	950.2299525448234	-2.91658	5.829460966448726e-18	TRUE	E_coli_K12	699	NP_416660.1	cirA - iron-catecholate outer membrane transporter CirA	2244777	2246769	-
b2156	lysP	773.6259943568523	-0.797729	8.975723432311316e-4	FALSE	E_coli_K12	2865	NP_416661.1	lysP - lysine:H(+) symporter	2247062	2248532	-
b2157	yeiE	286.1695897603937	1.1672395140651035	3.02185267043262e-6	TRUE	E_coli_K12	4437	NP_416662.1	yeiE - LysR-type transcriptional regulator YeiE	2248736	2249618	-
b2158	yeiH	246.86235468942198	-0.69142	0.00803277	FALSE	E_coli_K12	3703	NP_416663.1	yeiH - PF03601 family inner membrane protein YeiH	2249716	2250766	+
b2159	nfo	88.48119659000093	0.49678912632831407	0.0852881	FALSE	E_coli_K12	3704	NP_416664.1	nfo - endonuclease IV	2250839	2251697	+
b2167	fruA	473.0940626956151	-1.06732	NA	NA	E_coli_K12	1955	NP_416672.1	fruA - fructose-specific PTS multiphosphoryl transfer protein FruA	2259718	2261410	-
b2168	fruK	55.82659009881847	-0.883211	NA	NA	E_coli_K12	4673	NP_416673.1	fruK - 1-phosphofructokinase	2261426	2262365	-
b2169	fruB	103.24611534853699	-0.641398	0.38830600419336764	FALSE	E_coli_K12	3705	NP_416674.1	fruB - fructose-specific PTS multiphosphoryl transfer protein FruB	2262364	2263495	-
b2170	setB	30.286721775110266	-0.699345	0.12096700944566469	FALSE	E_coli_K12	1172	NP_416675.1	setB - sugar exporter SetB	2263862	2265044	+
b4502	yeiW	51.64002171920854	-0.0745489	0.9115247431718562	FALSE	E_coli_K12	2181	YP_588461.1	yeiW - putative metal-chelating domain-containing protein YeiW	2265040	2265295	-
b2171	yeiP	262.7548295840623	-0.47329	0.0706531	FALSE	E_coli_K12	2768	NP_416676.4	yeiP - elongation factor P-like protein YeiP	2265449	2266022	+
b2173	yeiR	134.81481478280975	0.4779219210845773	0.1658731345931317	FALSE	E_coli_K12	2602	NP_416678.1	yeiR - zinc-binding GTPase YeiR	2267828	2268815	+
b2174	lpxT	661.6591731995596	-1.09016	1.0077749944248402e-6	TRUE	E_coli_K12	2715	NP_416679.4	lpxT - Kdo2-lipid A phosphotransferase	2268853	2269567	+
b2175	mepS	6833.633937037259	0.28818910602918857	0.30117981477200695	FALSE	E_coli_K12	2452	NP_416680.1	mepS - peptidoglycan DD-endopeptidase/peptidoglycan LD-carboxypeptidase	2269978	2270545	+
b2176	pdeN	212.25456333685304	-0.279002	0.31769718174596495	FALSE	E_coli_K12	12	NP_416681.1	pdeN - putative c-di-GMP phosphodiesterase PdeN	2270725	2272282	+
b2177	yejA	163.64247825984964	0.00823659	0.9834710713007075	FALSE	E_coli_K12	4495	NP_416682.4	yejA - putative oligopeptide ABC transporter periplasmic binding protein YejA	2272363	2274178	+
b2178	yejB	46.3365	0.2392203744481013	0.6445510348348072	FALSE	E_coli_K12	2228	NP_416683.1	yejB - putative oligopeptide ABC transporter membrane subunit YejB	2274178	2275273	+
b2179	yejE	30.370080896654247	0.10967947165003852	0.8717657878744721	FALSE	E_coli_K12	2238	NP_416684.1	yejE - putative oligopeptide ABC transporter membrane subunit YejE	2275272	2276298	+
b2180	yejF	96.53658692413505	-0.331439	0.33173978981218827	FALSE	E_coli_K12	746	NP_416685.1	yejF - putative oligopeptide ABC transporter ATP binding subunit YejF	2276299	2277889	+
b2181	yejG	1144.3905751602108	-1.23753	0.0189726	FALSE	E_coli_K12	3706	NP_416686.1	yejG - protein YejG	2277892	2278237	-
b2182	bcr	445.3820747866521	-0.458173	0.022867566670862816	FALSE	E_coli_K12	2227	NP_416687.1	bcr - multidrug efflux pump Bcr	2278569	2279760	-
b2183	rsuA	231.32414419887374	-0.442463	0.039540428297891624	FALSE	E_coli_K12	2417	NP_416688.1	rsuA - 16S rRNA pseudouridine(516) synthase	2279787	2280483	-
b2184	radD	52.18166833761597	-0.356538	0.5233628246726058	FALSE	E_coli_K12	3042	NP_416689.1	radD - putative DNA repair helicase RadD	2280631	2282392	+
b2185	rplY	3622.812941742048	-1.06624	0.00216955	TRUE	E_coli_K12	3707	NP_416690.1	rplY - 50S ribosomal subunit protein L25	2282516	2282801	+
b2186	yejK	612.3329720941289	0.2468700994005142	0.268195	FALSE	E_coli_K12	3708	NP_416691.1	yejK - nucleoid-associated protein YejK	2282939	2283947	-
b2187	yejL	137.1017224647143	-0.358669	0.35414482996217483	FALSE	E_coli_K12	3709	NP_416692.1	yejL - DUF1414 domain-containing protein YejL	2284128	2284356	+
b2188	yejM	1006.4239542198284	-1.08448	9.004326424095795e-9	TRUE	E_coli_K12	3710	NP_416693.1	yejM - LPS homeostasis protein YejM	2284375	2286136	+
b2193	narP	267.84178968132267	-0.814598	8.986379854135077e-4	FALSE	E_coli_K12	5467	NP_416697.1	narP - DNA-binding transcriptional dual regulator NarP	2290499	2291147	+
b2194	ccmH	35.72886997660205	-1.81746	0.0103716	FALSE	E_coli_K12	5968	NP_416698.1	ccmH - holocytochrome c synthase CcmH component	2291357	2292410	-
b2195	ccmG	2.0655243236818523	-1.078	NA	NA	E_coli_K12	2432	NP_416699.1	ccmG - thiol:disulfide oxidoreductase CcmG	2292406	2292964	-
b2197	ccmE	2.213879613784711	-1.27247	NA	NA	E_coli_K12	3763	NP_416701.1	ccmE - periplasmic heme chaperone	2294900	2295380	-
b2202	napC	16.741913450504455	-0.678542	0.2592911902361141	FALSE	E_coli_K12	7153	NP_416706.1	napC - periplasmic nitrate reductase cytochrome c protein	2297656	2298259	-
b2203	napB	0.9432743127370868	-0.503458	NA	NA	E_coli_K12	7154	NP_416707.4	napB - periplasmic nitrate reductase cytochrome c550 protein	2298268	2298718	-
b2204	napH	2.667519226921996	-1.97535	0.20412749338494618	FALSE	E_coli_K12	6558	NP_416708.1	napH - ferredoxin-type protein NapH	2298714	2299578	-
b2205	napG	2.398170078704672	-1.711	NA	NA	E_coli_K12	6455	NP_416709.1	napG - ferredoxin-type protein NapG	2299564	2300260	-
b2206	napA	12.501741215199752	-1.79992	0.0329536	FALSE	E_coli_K12	6189	NP_416710.1	napA - periplasmic nitrate reductase subunit NapA	2300266	2302753	-
b2208	napF	17.870668726200712	-2.42239	0.00164829	TRUE	E_coli_K12	6456	NP_416712.1	napF - ferredoxin-type protein	2303002	2303497	-
b2209	eco	217.81744924446335	0.3312323527752035	0.34511198573858975	FALSE	E_coli_K12	3384	NP_416713.1	eco - serine protease inhibitor ecotin	2303904	2304393	+
b2211	yojI	696.81	-0.758243	3.023841893253654e-5	FALSE	E_coli_K12	4419	NP_416715.1	yojI - ABC transporter family protein/microcin J25 efflux protein	2306971	2308615	-
b2212	alkB	8.951369285809628	-0.652496	0.46164635255896297	FALSE	E_coli_K12	3690	NP_416716.1	alkB - DNA oxidative demethylase	2308690	2309341	-
b2213	ada	108.01461428181476	0.45322725212334253	0.1945379642996963	FALSE	E_coli_K12	2930	NP_416717.1	ada - DNA-binding transcriptional dual regulator/DNA repair protein Ada	2309340	2310405	-
b2214	ftp	176.2015408750915	-0.98866	1.4514612519061195e-5	FALSE	E_coli_K12	2053	NP_416718.1	ftp - FAD:protein FMN transferase	2310478	2311534	-
b2215	ompC	38389.462807093914	-0.933901	1.4712165358631924e-4	FALSE	E_coli_K12	455	NP_416719.1	ompC - outer membrane porin C	2311645	2312749	-
b2216	rcsD	1184.056242258463	0.10049379267520447	0.7153277283505245	FALSE	E_coli_K12	3715	NP_416720.1	rcsD - RcsD phosphotransferase	2313487	2316160	+
b2217	rcsB	2428.999480111011	1.0165505651144713	9.223723583833894e-6	TRUE	E_coli_K12	4453	NP_416721.1	rcsB - DNA-binding transcriptional activator RcsB	2316176	2316827	+
b2218	rcsC	559.6483892538494	-0.340581	0.1811821787894373	FALSE	E_coli_K12	3716	NP_416722.2	rcsC - histidine kinase RcsC	2317026	2319876	-
b2231	gyrA	4110.152193201755	0.6272132180049544	2.8869185104485166e-4	FALSE	E_coli_K12	2769	NP_416734.1	gyrA - DNA gyrase subunit A	2336792	2339420	-
b2232	ubiG	204.20196334262926	0.3296823401267123	0.19316302112683356	FALSE	E_coli_K12	2721	NP_416735.1	ubiG - bifunctional 3-demethylubiquinone-8 3-O-methyltransferase and 2-octaprenyl-6-hydroxyphenol methylase	2339566	2340289	+
b2234	nrdA	1002.838723945002	-1.5812	5.2384525194572846e-24	TRUE	E_coli_K12	2771	NP_416737.1	nrdA - ribonucleoside-diphosphate reductase 1 subunit alpha	2344864	2347150	+
b2235	nrdB	328.6574134864974	-1.35388	9.030547723493132e-11	TRUE	E_coli_K12	2774	NP_416738.1	nrdB - ribonucleoside-diphosphate reductase 1 subunit beta	2347383	2348514	+
b2236	yfaE	88.10208365798381	-2.10375	1.3607706761266008e-9	TRUE	E_coli_K12	3717	NP_416739.1	yfaE - ferredoxin-like diferric-tyrosyl radical cofactor maintenance protein YfaE	2348513	2348768	+
b2239	glpQ	2030.3011342898467	0.16632467945605914	0.7952610734183668	FALSE	E_coli_K12	4239	NP_416742.1	glpQ - glycerophosphoryl diester phosphodiesterase GlpQ	2349934	2351011	-
b2240	glpT	2094.607945766221	1.1643799761475946	0.14314337392023255	FALSE	E_coli_K12	2423	NP_416743.1	glpT - sn-glycerol 3-phosphate:phosphate antiporter	2351015	2352374	-
b2241	glpA	225.66883944309814	1.7576931022987348	0.00367136	TRUE	E_coli_K12	2815	NP_416744.1	glpA - anaerobic glycerol-3-phosphate dehydrogenase subunit A	2352646	2354275	+
b2242	glpB	56.08245443497159	1.2485854543521546	0.0895632	FALSE	E_coli_K12	4240	NP_416745.1	glpB - anaerobic glycerol-3-phosphate dehydrogenase subunit B	2354264	2355524	+
b2243	glpC	54.926604066312244	0.7699388276845164	0.24515980619287278	FALSE	E_coli_K12	3076	NP_416746.1	glpC - anaerobic glycerol-3-phosphate dehydrogenase subunit C	2355520	2356711	+
b2245	yfaU	12.09143011179076	0.8975522005399333	0.26204684767864744	FALSE	E_coli_K12	2014	NP_416748.1	yfaU - 2-keto-3-deoxy-L-rhamnonate aldolase	2358041	2358845	-
b2246	yfaV	6.333402798741404	0.0660027	0.9623880242881122	FALSE	E_coli_K12	574	NP_416749.4	yfaV - putative transporter YfaV	2358862	2360152	-
b2247	rhmD	3.1218808602031216	0.22998937651202442	0.8952852130846912	FALSE	E_coli_K12	6185	NP_416750.2	rhmD - L-rhamnonate dehydratase	2360208	2361414	-
b2248	yfaX	4.237784388526384	1.2098755364120688	0.46834145919208536	FALSE	E_coli_K12	5277	NP_416751.1	yfaX - putative DNA-binding transcriptional regulator YfaX	2361428	2362211	-
b2249	yfaY	194.30384478639678	1.0585228232866954	0.0011062	TRUE	E_coli_K12	3718	NP_416752.1	yfaY - IPR008135 CinA family protein YfaY	2362430	2363633	-
b2250	yfaZ	154.26902951572475	-0.728242	0.0630516	FALSE	E_coli_K12	1833	NP_416753.4	yfaZ - putative porin YfaZ	2363732	2364275	-
b2251	nudI	119.83161846577653	0.9263107058269736	0.011125785172179395	FALSE	E_coli_K12	4579	NP_416754.1	nudI - pyrimidine deoxynucleotide diphosphatase NudI	2364553	2364979	+
b2252	ais	11.8949	0.5254875659081308	0.6182697033436286	FALSE	E_coli_K12	6749	NP_416755.1	ais - putative lipopolysaccharide core heptose(II)-phosphate phosphatase	2365017	2365620	-
b2253	arnB	37.09838538528504	3.677512924046747	1.1404395356593824e-9	TRUE	E_coli_K12	4611	NP_416756.6	arnB - UDP-4-amino-4-deoxy-L-arabinose aminotransferase	2365909	2367067	+
b2254	arnC	20.108782832947792	4.535653992857402	1.4284561239255865e-8	TRUE	E_coli_K12	4722	NP_416757.1	arnC - undecaprenyl-phosphate 4-deoxy-4-formamido-L-arabinose transferase	2367070	2368039	+
b2255	arnA	103.49437035161452	1.1435968315700515	0.00875627	TRUE	E_coli_K12	4533	NP_416758.1	arnA - fused UDP-4-amino-4-deoxy-L-arabinose formyltransferase/UDP-glucuronate dehydrogenase	2368038	2370021	+
b2256	arnD	25.544488084827538	1.6242254876036202	4.90023233986472e-4	TRUE	E_coli_K12	4957	NP_416759.1	arnD - putative 4-deoxy-4-formamido-L-arabinose-phosphoundecaprenol deformylase ArnD	2370017	2370908	+
b2257	arnT	29.183039770528936	1.3451348879631082	0.0737087	FALSE	E_coli_K12	4960	NP_416760.1	arnT - lipid IVA 4-amino-4-deoxy-L-arabinosyltransferase	2370907	2372560	+
b4544	arnE	1.2711325714432382	3.9543431858158122	NA	NA	E_coli_K12	4964	YP_588462.1	arnE - undecaprenyl-phosphate-alpha-L-Ara4N flippase - ArnE subunit	2372556	2372892	+
b2258	arnF	8.085150638846644	0.9323609393218163	0.37073006902864436	FALSE	E_coli_K12	5570	NP_416761.4	arnF - undecaprenyl-phosphate-alpha-L-Ara4N flippase - ArnF subunit	2372891	2373278	+
b2259	pmrD	298.447	0.26402977700433766	0.5584533330678413	FALSE	E_coli_K12	8081	NP_416762.2	pmrD - signal transduction protein PmrD	2373271	2373538	-
b2260	menE	154.7109727760659	-0.235211	0.4351398745398145	FALSE	E_coli_K12	2245	NP_416763.1	menE - o-succinylbenzoate--CoA ligase	2373647	2375003	-
b2261	menC	105.88717721642399	0.3253947888551596	0.40202663491645885	FALSE	E_coli_K12	3721	NP_416764.1	menC - o-succinylbenzoate synthase	2374999	2375962	-
b2262	menB	76.15647255867543	0.9261393230824098	0.023205806254445342	FALSE	E_coli_K12	2450	NP_416765.1	menB - 1,4-dihydroxy-2-naphthoyl-CoA synthase	2375961	2376819	-
b2263	menH	35.892537451384015	-0.122404	0.8054061143924899	FALSE	E_coli_K12	3722	NP_416766.1	menH - 2-succinyl-6-hydroxy-2, 4-cyclohexadiene-1-carboxylate synthase	2376833	2377592	-
b2264	menD	99.59213571542536	0.3175338233601972	0.3409778933022036	FALSE	E_coli_K12	4503	NP_416767.1	menD - 2-succinyl-5-enolpyruvyl-6-hydroxy-3- cyclohexene-1-carboxylate synthase	2377588	2379259	-
b2265	menF	260.3311123650194	1.2234721981243923	0.00117697	TRUE	E_coli_K12	4581	NP_416768.4	menF - isochorismate synthase MenF	2379347	2380643	-
b2266	elaB	1981.1242596363868	5.750231084344902	2.594650391931293e-103	TRUE	E_coli_K12	479	NP_416769.1	elaB - tail-anchored inner membrane protein ElaB	2380721	2381027	-
b2267	elaA	107.66575634507137	2.088381161198523	2.0389035959551943e-11	TRUE	E_coli_K12	5858	NP_416770.1	elaA - putative N-acetyltransferase ElaA	2381081	2381543	-
b2268	rbn	143.06493647007352	0.1383570354087412	0.7672888455898242	FALSE	E_coli_K12	5621	NP_416771.4	rbn - ribonuclease BN	2381607	2382525	+
b2270	yfbK	14.358442790984203	-0.0789675	0.9436169108465583	FALSE	E_coli_K12	8858	NP_416773.1	yfbK - IPR002035/DUF3520 domain-containing protein YfbK	2383994	2385722	-
b2276	nuoN	1096.4872444234861	-1.7694	6.392235947672156e-13	TRUE	E_coli_K12	2400	NP_416779.2	nuoN - NADH:quinone oxidoreductase subunit N	2390047	2391505	-
b2277	nuoM	637.684	-1.93072	3.9506636377751075e-21	TRUE	E_coli_K12	2401	NP_416780.1	nuoM - NADH:quinone oxidoreductase subunit M	2391511	2393041	-
b2278	nuoL	869.6558485989297	-1.78321	2.4705455334157807e-16	TRUE	E_coli_K12	2402	NP_416781.1	nuoL - NADH:quinone oxidoreductase subunit L	2393204	2395046	-
b2279	nuoK	30.347208582681013	-1.11381	0.0621891	FALSE	E_coli_K12	3725	NP_416782.1	nuoK - NADH:quinone oxidoreductase subunit K	2395042	2395345	-
b2280	nuoJ	116.24607587717341	-1.41841	0.00355984	TRUE	E_coli_K12	3726	NP_416783.1	nuoJ - NADH:quinone oxidoreductase subunit J	2395341	2395896	-
b2281	nuoI	124.96491736590595	-1.46254	1.3794102832353578e-5	TRUE	E_coli_K12	2775	NP_416784.1	nuoI - NADH:quinone oxidoreductase subunit I	2395907	2396450	-
b2282	nuoH	327.3088031388999	-1.3482	1.2201509777673852e-4	TRUE	E_coli_K12	2776	NP_416785.1	nuoH - NADH:quinone oxidoreductase subunit H	2396464	2397442	-
b2283	nuoG	1065.7596299910522	-1.24446	2.2450365587763625e-4	TRUE	E_coli_K12	3727	NP_416786.4	nuoG - NADH:quinone oxidoreductase subunit G	2397438	2400165	-
b2284	nuoF	462.87857323158755	-0.644388	0.11105247788518557	FALSE	E_coli_K12	3728	NP_416787.1	nuoF - NADH:quinone oxidoreductase subunit F	2400217	2401555	-
b2285	nuoE	139.53453769411792	-0.739799	0.00812522	FALSE	E_coli_K12	3729	NP_416788.1	nuoE - NADH:quinone oxidoreductase subunit E	2401551	2402052	-
b2286	nuoC	905.4681979555754	0.0399945	0.9387852930177986	FALSE	E_coli_K12	2777	NP_416789.2	nuoC - NADH:quinone oxidoreductase subunit CD	2402054	2403845	-
b2287	nuoB	660.7212446243379	0.14606015630924685	0.726764	FALSE	E_coli_K12	3730	NP_416790.1	nuoB - NADH:quinone oxidoreductase subunit B	2403950	2404613	-
b2288	nuoA	1332.0527178526045	-0.385957	0.2642086227258704	FALSE	E_coli_K12	3731	NP_416791.3	nuoA - NADH:quinone oxidoreductase subunit A	2404628	2405072	-
b2289	lrhA	267.08888423607823	-0.239384	0.5456798606115053	FALSE	E_coli_K12	4434	NP_416792.1	lrhA - DNA-binding transcriptional dual regulator LrhA	2405702	2406641	-
b2290	alaA	223.28486945258703	-0.691698	0.014846974596339702	FALSE	E_coli_K12	2376	NP_416793.1	alaA - glutamate--pyruvate aminotransferase AlaA	2407560	2408778	+
b2291	yfbR	126.5410933352695	0.2457237030630378	0.47413651716831146	FALSE	E_coli_K12	3732	NP_416794.1	yfbR - dCMP phosphohydrolase	2408861	2409461	+
b2292	yfbS	186.12493601889767	-0.0126202	0.9727498636166764	FALSE	E_coli_K12	3733	NP_416795.1	yfbS - putative transporter YfbS	2409519	2411352	-
b2293	hxpA	235.7756758914883	1.32245	3.3678852245010855e-5	TRUE	E_coli_K12	2308	NP_416796.2	hxpA - hexitol phosphatase A	2411438	2412089	-
b2294	yfbU	170.23749009006224	0.5675548452538602	0.030673567504910966	FALSE	E_coli_K12	3734	NP_416797.2	yfbU - UPF0304 family protein YfbU	2412099	2412594	-
b2295	yfbV	215.0296067084753	0.1552881593849169	0.5881331638358047	FALSE	E_coli_K12	3735	NP_416798.1	yfbV - UPF0208 membrane protein YfbV	2412676	2413132	-
b2296	ackA	2055.0859479522524	-2.76696	4.426814518968034e-31	TRUE	E_coli_K12	832	NP_416799.1	ackA - acetate kinase	2413469	2414672	+
b2297	pta	1245.825293449724	-2.09024	5.937613214648363e-20	TRUE	E_coli_K12	3736	NP_416800.1	pta - phosphate acetyltransferase	2414746	2416891	+
b2298	yfcC	24.19898075049507	-1.72281	7.739181828556638e-4	TRUE	E_coli_K12	6480	NP_416801.2	yfcC - putative transporter YfcC	2417080	2418601	+
b2299	yfcD	528.8739981972587	-0.0690357	0.8573376135712627	FALSE	E_coli_K12	3737	NP_416802.1	yfcD - putative Nudix hydrolase YfcD	2418633	2419176	-
b2300	yfcE	239.9469271402002	-1.01299	5.968147106079355e-6	TRUE	E_coli_K12	3738	NP_416803.3	yfcE - phosphodiesterase YfcE	2419233	2419788	-
b2301	yfcF	53.49349880628643	3.2213717112079268	4.659139244059894e-12	TRUE	E_coli_K12	3985	NP_416804.1	yfcF - glutathione S-transferase YfcF	2419840	2420485	-
b2302	yfcG	74.01012359115019	5.427771878203783	4.294370951856213e-20	TRUE	E_coli_K12	202	NP_416805.1	yfcG - disulfide reductase	2420620	2421268	+
b2304	yfcH	292.4764182986626	-0.26731	0.3222139241589959	FALSE	E_coli_K12	3739	NP_416807.1	yfcH - putative NAD-dependent epimerase YfcH	2421707	2422601	+
b2306	hisP	109.68567253717512	1.2571247974942836	3.4787030279499466e-4	TRUE	E_coli_K12	1239	NP_416809.1	hisP - lysine/arginine/ornithine ABC transporter/histidine ABC transporter, ATP binding subunit	2423735	2424509	-
b2307	hisM	61.24486163831911	0.8838914368832045	0.017536812169943065	FALSE	E_coli_K12	4472	NP_416810.1	hisM - lysine/arginine/ornithine ABC transporter/histidine ABC transporter, membrane subunit HisM	2424516	2425233	-
b2308	hisQ	68.55671245008307	0.7223117039253057	0.0735296	FALSE	E_coli_K12	2233	NP_416811.1	hisQ - lysine/arginine/ornithine ABC transporter/histidine ABC transporter, membrane subunit HisQ	2425229	2425916	-
b2309	hisJ	375.9870008150268	0.8067955775740505	9.86148805616474e-4	FALSE	E_coli_K12	759	NP_416812.1	hisJ - histidine ABC transporter periplasmic binding protein	2426005	2426788	-
b2311	ubiX	126.93195566539167	-0.844875	0.00562952	FALSE	E_coli_K12	2877	NP_416814.1	ubiX - flavin prenyltransferase	2428056	2428626	-
b2312	purF	190.40082053072433	-0.158454	0.6157801950262574	FALSE	E_coli_K12	3740	NP_416815.1	purF - amidophosphoribosyltransferase	2428720	2430238	-
b2313	cvpA	209.37802591345059	-0.214621	0.45908218842422005	FALSE	E_coli_K12	3741	NP_416816.1	cvpA - colicin V production protein	2430274	2430763	-
b2314	dedD	305.8342771056135	-0.283617	0.2823111723153105	FALSE	E_coli_K12	3742	NP_416817.2	dedD - cell division protein DedD	2431021	2431684	-
b2315	folC	158.63446764543778	-0.574602	0.0616941	FALSE	E_coli_K12	3743	NP_416818.1	folC - bifunctional folylpolyglutamate synthetase/dihydrofolate synthetase	2431673	2432942	-
b2316	accD	1861.320697397301	-0.0814825	0.7609760688423244	FALSE	E_coli_K12	3744	NP_416819.1	accD - acetyl-CoA carboxyltransferase subunit beta	2433011	2433926	-
b2317	dedA	338.0376350706392	0.3703036714347577	0.14119232924777136	FALSE	E_coli_K12	2346	NP_416820.1	dedA - DedA family protein DedA	2434081	2434741	-
b2318	truA	263.51241703770313	0.9118730928198148	7.824350474855169e-4	FALSE	E_coli_K12	3745	NP_416821.1	truA - tRNA pseudouridine(38-40) synthase	2434823	2435636	-
b2319	usg	183.69185028709217	-0.145201	0.6833531961734682	FALSE	E_coli_K12	3746	NP_416822.1	usg - putative semialdehyde dehydrogenase Usg	2435635	2436649	-
b2320	pdxB	318.57502954740534	0.5889276830477699	0.0345515	FALSE	E_coli_K12	2314	NP_416823.1	pdxB - erythronate-4-phosphate dehydrogenase	2436714	2437851	-
b2321	flk	217.03274039979712	0.39264565282126246	0.16357093380278706	FALSE	E_coli_K12	3748	NP_416824.1	flk - putative flagella assembly protein	2437949	2438945	+
b2322	yfcJ	65.69942443886615	-0.871876	0.041260683192886706	FALSE	E_coli_K12	1168	NP_416825.1	yfcJ - putative transporter YfcJ	2438941	2440120	-
b2323	fabB	3297.3811838575048	-1.58131	4.8304758340410774e-9	TRUE	E_coli_K12	2449	NP_416826.1	fabB - 3-oxoacyl-[acyl carrier protein] synthase 1	2440384	2441605	-
b2324	mnmC	149.68394047357413	-1.0729	0.00115731	TRUE	E_coli_K12	3753	NP_416827.4	mnmC - fused 5-methylaminomethyl-2-thiouridine-forming methyltransferase and FAD-dependent demodification enzyme	2441763	2443770	+
b2325	yfcL	316.80924174078996	-1.00522	8.876679012342091e-5	TRUE	E_coli_K12	3754	NP_416828.1	yfcL - PF08891 family protein YfcL	2443890	2444169	-
b2326	epmC	113.97677397450161	-0.721651	0.00698977	FALSE	E_coli_K12	3755	NP_416829.1	epmC - EF-P-Lys34 hydroxylase	2444202	2444751	-
b2327	yfcA	76.71899016639838	-0.572294	0.1552618504994788	FALSE	E_coli_K12	3006	NP_416830.1	yfcA - putative transporter YfcA	2444750	2445560	-
b2328	mepA	56.62667544252996	-0.25113	0.6484286585771006	FALSE	E_coli_K12	3756	NP_416831.1	mepA - peptidoglycan DD-endopeptidase/peptidoglycan LD-endopeptidase	2445559	2446384	-
b2329	aroC	172.37791017827772	0.0851349	0.828764	FALSE	E_coli_K12	3757	NP_416832.1	aroC - chorismate synthase	2446387	2447473	-
b2330	prmB	251.70334226979645	-0.251718	0.3507245771220912	FALSE	E_coli_K12	2740	NP_416833.4	prmB - 50S ribosomal subunit protein L3 N(5)-glutamine methyltransferase	2447507	2448440	-
b2331	smrB	219.08825135833442	-0.133572	0.6778771726581431	FALSE	E_coli_K12	2780	NP_416834.1	smrB - putative endonuclease SmrB	2448605	2449157	+
b2340	sixA	321.1916115337157	-1.22152	1.052777007342541e-4	TRUE	E_coli_K12	3758	NP_416842.1	sixA - phosphohistidine phosphatase SixA	2456326	2456812	-
b2341	fadJ	127.38269296260987	1.6336686378342422	1.405701052648415e-6	TRUE	E_coli_K12	2514	NP_416843.1	fadJ - 3-hydroxyacyl-CoA dehydrogenase FadJ	2457014	2459159	-
b2342	fadI	62.11299473380262	0.8606690838196506	0.0851921	FALSE	E_coli_K12	2371	NP_416844.1	fadI - 3-ketoacyl-CoA thiolase FadI	2459158	2460469	-
b2343	yfcZ	366.3033951373736	-0.725916	0.015068509033987917	FALSE	E_coli_K12	2962	NP_416845.2	yfcZ - DUF406 domain-containing protein YfcZ	2460649	2460934	-
b2344	fadL	891.7360401775145	-0.836975	0.00868067	FALSE	E_coli_K12	3043	NP_416846.2	fadL - long-chain fatty acid outer membrane channel/bacteriophage T2 receptor	2461305	2462646	+
b2346	mlaA	984.8027512143365	-0.0935523	0.6881485886179386	FALSE	E_coli_K12	3759	NP_416848.1	mlaA - intermembrane phospholipid transport system - outer membrane lipoprotein MlaA	2464251	2465007	-
b2347	yfdC	25.80780871851984	2.7727217360115337	2.2174912706607752e-8	TRUE	E_coli_K12	3774	NP_416849.1	yfdC - inner membrane protein YfdC	2465300	2466233	+
b2377	yfdY	310.9109057132414	0.48295409113478116	0.0364693	FALSE	E_coli_K12	8859	NP_416878.1	yfdY - DUF2545 domain-containing protein YfdY	2495049	2495292	-
b2378	lpxP	318.73792880132913	-1.21405	1.0664667443196403e-4	TRUE	E_coli_K12	726	NP_416879.4	lpxP - palmitoleoyl acyltransferase	2495644	2496565	+
b2379	alaC	186.7683086867144	1.5885677721841205	1.1591923376055319e-4	TRUE	E_coli_K12	2377	NP_416880.1	alaC - glutamate--pyruvate aminotransferase AlaC	2497056	2498295	-
b2388	glk	427.5896581004366	1.7927810729061384	1.7781411289781985e-10	TRUE	E_coli_K12	3778	NP_416889.1	glk - glucokinase	2508460	2509426	-
b2389	yfeO	16.393824154844943	1.2198675118004496	0.15509802266819633	FALSE	E_coli_K12	3779	NP_416890.1	yfeO - putative transport protein YfeO	2509629	2510886	+
b2390	ypeC	22.972583815269516	-0.741268	0.220223	FALSE	E_coli_K12	5127	NP_416891.1	ypeC - DUF2502 domain-containing protein YpeC	2511000	2511327	+
b2392	mntH	638.7057971573499	0.4266786256706586	0.21148990904527956	FALSE	E_coli_K12	3011	NP_416893.1	mntH - Mn(2(+))/Fe(2(+)): H(+) symporter MntH	2511467	2512706	-
b2393	nupC	1150.9651054564813	0.2393826427538785	0.6437348156370006	FALSE	E_coli_K12	1665	NP_416894.1	nupC - nucleoside:H(+) symporter NupC	2513041	2514244	+
b2395	pdeA	444.9835839900771	-0.518816	0.0417475	FALSE	E_coli_K12	1444	NP_416896.4	pdeA - putative c-di-GMP phosphodiesterase PdeA	2515642	2517832	-
b2398	yfeC	140.66554036866427	-0.60772	0.0441017	FALSE	E_coli_K12	1512	NP_416897.2	yfeC - putative DNA-binding transcriptional regulator YfeC	2518466	2518811	+
b2400	gltX	1145.8142095440053	-0.172276	0.5360748076374482	FALSE	E_coli_K12	2786	NP_416899.1	gltX - glutamate--tRNA ligase	2519256	2520672	-
b2405	xapR	110.1921336983612	-0.813336	0.027707887622138244	FALSE	E_coli_K12	8198	NP_416900.1	xapR - DNA-binding transcriptional activator XapR	2521592	2522477	-
b2406	xapB	63.88141980761711	-0.730762	0.11446866429945471	FALSE	E_coli_K12	993	NP_416901.1	xapB - xanthosine:H(+) symporter XapB	2522728	2523985	-
b2407	xapA	3.30753	-2.38873	0.091489	FALSE	E_coli_K12	6889	NP_416902.1	xapA - xanthosine phosphorylase	2524044	2524878	-
b2408	yfeN	34.55074123111905	0.9136409442062436	0.0453761	FALSE	E_coli_K12	8122	NP_416903.1	yfeN - putative outer membrane porin YfeN	2525126	2525891	+
b2409	yfeR	29.074274225111957	0.1605306165235458	0.8284399488833486	FALSE	E_coli_K12	4436	NP_416904.1	yfeR - putative LysR-type DNA-binding transcriptional regulator YfeR	2525929	2526856	-
b2410	yfeH	155.25022817821127	-0.721175	0.013074328947075485	FALSE	E_coli_K12	2141	NP_416905.1	yfeH - putative solute:Na(+) symporter	2526945	2527944	+
b4546	ypeB	49.80874934316067	-0.212263	0.6894458718496502	FALSE	E_coli_K12	3780	YP_588464.1	ypeB - PF12843 family protein YpeB	2527940	2528159	-
b2411	ligA	288.8806032573399	-0.449949	0.1625762149810064	FALSE	E_coli_K12	2858	NP_416906.1	ligA - DNA ligase	2528160	2530176	-
b2413	cysZ	147.2940794638035	0.0486003	0.8840402092634365	FALSE	E_coli_K12	3781	NP_416908.1	cysZ - sulfate:H(+) symporter	2531462	2532224	+
b2414	cysK	641.1626412506014	1.316335894907356	0.00595436	TRUE	E_coli_K12	2480	NP_416909.1	cysK - cysteine synthase A	2532408	2533380	+
b2415	ptsH	963.0649609203945	0.00772919	0.9839593725041321	FALSE	E_coli_K12	2968	NP_416910.1	ptsH - phosphocarrier protein HPr	2533763	2534021	+
b2416	ptsI	3381.3837041052225	0.014607644232602905	0.9706681392821376	FALSE	E_coli_K12	2569	NP_416911.1	ptsI - PTS enzyme I	2534065	2535793	+
b2417	crr	1958.129074660174	1.321910150074024	4.1187765132689093e-8	TRUE	E_coli_K12	3782	NP_416912.1	crr - Enzyme IIA(Glc)	2535833	2536343	+
b2418	pdxK	121.49275397811218	0.10478732376193388	0.8117230173318776	FALSE	E_coli_K12	2751	NP_416913.1	pdxK - pyridoxal kinase I	2536385	2537237	-
b2419	yfeK	53.47549808542262	-0.548469	0.1887743680152448	FALSE	E_coli_K12	8860	NP_416914.1	yfeK - DUF5329 domain-containing protein YfeK	2537341	2537716	+
b2421	cysM	105.12119053243845	0.0732903	0.905235	FALSE	E_coli_K12	2481	NP_416916.1	cysM - cysteine synthase B	2538671	2539583	-
b2422	cysA	26.49424488067687	-1.15296	0.0944184	FALSE	E_coli_K12	4409	NP_416917.1	cysA - sulfate/thiosulfate ABC transporter ATP binding subunit	2539716	2540814	-
b2423	cysW	7.116533399953733	-1.37817	0.29609180378991784	FALSE	E_coli_K12	2321	YP_026168.2	cysW - sulfate/thiosulfate ABC transporter inner membrane subunit CysW	2540803	2541679	-
b2424	cysU	2.7378316606135824	0.41163860562165944	0.8189349242601611	FALSE	E_coli_K12	2320	NP_416919.1	cysU - sulfate/thiosulfate ABC transporter inner membrane subunit CysU	2541678	2542512	-
b2425	cysP	5.619324584027388	0.078164	0.9544225980214135	FALSE	E_coli_K12	2788	NP_416920.1	cysP - thiosulfate/sulfate ABC transporter periplasmic binding protein CysP	2542511	2543528	-
b2426	ucpA	794.6768582292168	-0.345625	0.29904725250020403	FALSE	E_coli_K12	754	NP_416921.4	ucpA - oxidoreductase UcpA	2543831	2544623	-
b2431	yfeX	219.67844259375582	-0.39942	0.1046474893553169	FALSE	E_coli_K12	3036	NP_416926.4	yfeX - porphyrinogen peroxidase	2549645	2550545	-
b2432	yfeY	284.1277137537022	0.5367175136207806	0.042107646220870674	FALSE	E_coli_K12	3783	NP_416927.1	yfeY - DUF1131 domain-containing lipoprotein YfeY	2550640	2551216	-
b2433	yfeZ	25.99705155827457	0.4089392442017283	0.5201957160305067	FALSE	E_coli_K12	3784	NP_416928.4	yfeZ - putative inner membrane protein	2551276	2551726	-
b2434	ypeA	74.75789745947947	0.1793935224320372	0.6534980855779176	FALSE	E_coli_K12	3785	NP_416929.4	ypeA - putative acetyltransferase YpeA	2551712	2552138	-
b2435	amiA	223.47959489771102	-0.537913	0.024127157798503034	FALSE	E_coli_K12	989	NP_416930.1	amiA - N-acetylmuramoyl-L-alanine amidase A	2552351	2553221	+
b2436	hemF	95.40400104513913	-0.321711	0.3693953415246795	FALSE	E_coli_K12	3786	NP_416931.1	hemF - coproporphyrinogen III oxidase	2553224	2554124	+
b2437	eutR	8.2855	-0.964897	0.46760265397931994	FALSE	E_coli_K12	5861	NP_416932.1	eutR - putative AraC-type transcriptional regulator EutR	2554129	2555182	-
b2438	eutK	14.505130362588265	-1.61736	0.0702783	FALSE	E_coli_K12	5862	NP_416933.4	eutK - putative structural protein, ethanolamine utilization microcompartment	2555227	2555728	-
b2439	eutL	3.1351393314602163	-0.0650244	0.9736029620592048	FALSE	E_coli_K12	5517	NP_416934.1	eutL - putative structural protein, ethanolamine utilization microcompartment	2555740	2556400	-
b2440	eutC	4.4916489908099315	-1.27282	0.4314139712329813	FALSE	E_coli_K12	5537	NP_416935.1	eutC - ethanolamine ammonia-lyase subunit beta	2556409	2557297	-
b2441	eutB	17.244256873392956	-1.42544	0.0228862	FALSE	E_coli_K12	5538	NP_416936.4	eutB - ethanolamine ammonia-lyase subunit alpha	2557317	2558679	-
b2451	eutA	1.8303072912348013	0.125883	NA	NA	E_coli_K12	5863	NP_416946.1	eutA - ethanolamine ammonia-lyase reactivase EutA	2565480	2566884	-
b2452	eutH	4.218355551564889	0.6099933562650214	0.6667672564389998	FALSE	E_coli_K12	5864	NP_416947.1	eutH - putative ethanolamine permease EutH	2566880	2568107	-
b2453	eutG	0.861405	0.9853392931752023	NA	NA	E_coli_K12	5268	NP_416948.4	eutG - putative alcohol dehydrogenase EutG	2568323	2569511	-
b2457	eutM	3.545272238531967	1.2517090730047766	0.3616591380251893	FALSE	E_coli_K12	1573	NP_416952.2	eutM - putative ethanolamine catabolic microcompartment shell protein EutM	2572156	2572450	-
b2458	eutD	3.0883816343540875	0.0536214	0.9782933431477822	FALSE	E_coli_K12	5866	NP_416953.1	eutD - phosphate acetyltransferase EutD	2572488	2573505	-
b2459	eutT	1.0914861531351632	-1.45853	NA	NA	E_coli_K12	5867	NP_416954.1	eutT - putative ethanolamine utilization cobalamin adenosyltransferase	2573501	2574305	-
b2460	eutQ	1.2246160826247299	1.2625602829387652	NA	NA	E_coli_K12	5868	NP_416955.1	eutQ - putative ethanolamine utilization acetate kinase EutQ	2574301	2575003	-
b2462	eutS	3.204449159858124	0.069668	0.9705981372236346	FALSE	E_coli_K12	2203	NP_416957.4	eutS - putative ethanolamine catabolic microcompartment shell protein EutS	2575469	2575805	-
b2463	maeB	1377.1070987015855	1.4746663828858915	3.5536278057907847e-10	TRUE	E_coli_K12	3790	NP_416958.1	maeB - NADP(+)-dependent malate dehydrogenase	2576097	2578377	-
b2464	talA	305.2080361981739	4.207976147652364	6.664464764172557e-28	TRUE	E_coli_K12	977	NP_416959.1	talA - transaldolase A	2578665	2579616	+
b2465	tktB	604.2867315951519	4.64739	1.0889343414298175e-33	TRUE	E_coli_K12	943	NP_416960.1	tktB - transketolase 2	2579635	2581639	+
b2466	ypfG	53.29569004910258	0.3650433225917218	0.46834145919208536	FALSE	E_coli_K12	5128	NP_416961.1	ypfG - DUF1176 domain-containing protein YpfG	2581733	2582777	-
b2467	nudK	223.86028621104435	1.8335622233582787	3.9808641578743276e-9	TRUE	E_coli_K12	1650	NP_416962.1	nudK - GDP-mannose hydrolase	2582902	2583478	-
b2468	aegA	16.540236928821393	0.11831432291030959	0.8948038234581444	FALSE	E_coli_K12	1026	NP_416963.1	aegA - putative oxidoreductase AegA	2583545	2585525	-
b2469	narQ	86.06906843228283	-0.540998	0.1445028245350009	FALSE	E_coli_K12	4699	NP_416964.1	narQ - sensory histidine kinase NarQ	2585730	2587431	+
b2470	acrD	92.10948124019937	0.16345675761581688	0.73794	FALSE	E_coli_K12	260	NP_416965.1	acrD - multidrug efflux pump RND permease AcrD	2587594	2590708	+
b2471	yffB	86.14852685474521	-0.141706	0.7307893099700711	FALSE	E_coli_K12	3791	NP_416966.1	yffB - putative reductase YffB	2591246	2591603	+
b2472	dapE	198.37576528108224	0.10121555527562998	0.7464983958971726	FALSE	E_coli_K12	2570	NP_416967.1	dapE - succinyl-diaminopimelate desuccinylase	2591606	2592734	+
b4547	ypfN	146.32684270485512	0.022547796763314597	0.9523013370359957	FALSE	E_coli_K12	3792	YP_588465.1	ypfN - UPF0370 protein YpfN	2592761	2592962	+
b2474	tmcA	128.69422003327116	-0.364117	0.3222139241589959	FALSE	E_coli_K12	3793	NP_416969.1	tmcA - tRNA(Met) cytidine acetyltransferase	2593843	2595859	-
b2475	ypfJ	156.8614063629609	0.14068381376288172	0.6738612377740033	FALSE	E_coli_K12	3794	NP_416970.1	ypfJ - uncharacterized protein YpfJ	2595873	2596737	-
b2476	purC	102.16321897946294	1.4998052963874173	1.3473411919250354e-7	TRUE	E_coli_K12	3795	NP_416971.1	purC - phosphoribosylaminoimidazole-succinocarboxamide synthase	2596904	2597618	-
b2477	bamC	1058.743364506899	0.7732061473213748	2.0087585690972565e-4	FALSE	E_coli_K12	3796	NP_416972.4	bamC - outer membrane protein assembly factor BamC	2597830	2598865	-
b2478	dapA	1001.5390406013822	0.3951160209002998	0.04534	FALSE	E_coli_K12	2416	NP_416973.1	dapA - 4-hydroxy-tetrahydrodipicolinate synthase	2598881	2599760	-
b2479	gcvR	332.057	1.3118945939747206	4.8304758340410774e-9	TRUE	E_coli_K12	3797	NP_416974.4	gcvR - putative transcriptional regulator GcvR	2599905	2600478	+
b2480	bcp	861.2456177705238	0.3784288898595152	0.31361425627123085	FALSE	E_coli_K12	3798	NP_416975.1	bcp - thiol peroxidase	2600477	2600948	+
b2493	yfgO	109.96110068165835	-0.232128	0.5877237531578009	FALSE	E_coli_K12	2567	NP_416988.1	yfgO - putative transporter YfgO	2614819	2615881	-
b2494	bepA	220.94456608341227	0.305849	0.33428135888880445	FALSE	E_coli_K12	3799	NP_416989.1	bepA - beta-barrel assembly-enhancing protease	2616093	2617557	+
b2495	yfgD	248.00282107758017	0.347367	0.3576120043567313	FALSE	E_coli_K12	1042	NP_416990.1	yfgD - putative oxidoreductase YfgD	2617577	2617937	+
b2496	hda	686.9298326171569	-1.59645	3.130040358050977e-9	TRUE	E_coli_K12	2790	NP_416991.2	hda - inibitor of reinitiation of DNA replication	2618074	2618776	-
b2497	uraA	126.2448652346805	-1.28029	6.155679585114443e-5	TRUE	E_coli_K12	2491	NP_416992.1	uraA - uracil:H(+) symporter UraA	2618870	2620160	-
b2498	upp	880.3661686215576	-0.43442	0.14073645693418332	FALSE	E_coli_K12	3800	NP_416993.2	upp - uracil phosphoribosyltransferase	2620245	2620872	-
b2499	purM	40.345379460707846	0.26891304331173654	0.5951256599582001	FALSE	E_coli_K12	3801	NP_416994.1	purM - phosphoribosylformylglycinamide cyclo-ligase	2621196	2622234	+
b2500	purN	71.34228934941834	0.3783036556181162	0.460321	FALSE	E_coli_K12	2763	NP_416995.1	purN - phosphoribosylglycinamide formyltransferase 1	2622233	2622872	+
b2501	ppk	585.0571910866827	0.0935032	0.7890494184569417	FALSE	E_coli_K12	3802	NP_416996.1	ppk - polyphosphate kinase	2623043	2625110	+
b2502	ppx	298.5893928674223	0.7613450579229689	0.00230354	FALSE	E_coli_K12	2792	NP_416997.1	ppx - exopolyphosphatase	2625114	2626656	+
b2503	pdeF	30.60337557962849	-0.131586	0.844707	FALSE	E_coli_K12	1443	NP_416998.1	pdeF - cyclic di-GMP phosphodiesterase PdeF	2626694	2628938	-
b2504	yfgG	186.3194164575517	-1.28624	0.00137263	TRUE	E_coli_K12	5129	NP_416999.1	yfgG - nickel/cobalt stress response protein YfgG	2629289	2629481	+
b2507	guaA	886.4681174782384	0.11572395916767055	0.7179865258446865	FALSE	E_coli_K12	3811	NP_417002.1	guaA - GMP synthetase	2630957	2632535	-
b2508	guaB	388.29299259361466	-1.22679	7.221161245313681e-8	TRUE	E_coli_K12	3812	NP_417003.1	guaB - inosine 5'-monophosphate dehydrogenase	2632603	2634070	-
b2509	xseA	378.63630812945775	-0.519688	0.0360007	FALSE	E_coli_K12	3813	NP_417004.1	xseA - exodeoxyribonuclease VII subunit XseA	2634231	2635602	+
b2510	yfgJ	245.49293484165167	-0.320558	0.31361425627123085	FALSE	E_coli_K12	3814	NP_417005.2	yfgJ - zinc ribbon domain-containing protein YfgJ	2635598	2635814	-
b2511	der	1153.1650754542798	-0.378904	0.0800958	FALSE	E_coli_K12	3815	NP_417006.2	der - 50S ribosomal subunit stability factor	2635883	2637356	-
b2512	bamB	1468.6212495861657	-0.0618023	0.8024207630675364	FALSE	E_coli_K12	3816	NP_417007.1	bamB - outer membrane protein assembly factor BamB	2637473	2638652	-
b2513	yfgM	337.0652049878618	-0.176207	0.49579886412911833	FALSE	E_coli_K12	3817	NP_417008.1	yfgM - ancillary SecYEG translocon subunit	2638662	2639283	-
b2514	hisS	617.3101191687712	-0.401781	0.0592816	FALSE	E_coli_K12	3818	NP_417009.1	hisS - histidine--tRNA ligase	2639300	2640575	-
b2515	ispG	498.7168728726014	-0.337722	0.23864821296170782	FALSE	E_coli_K12	3819	NP_417010.1	ispG - (E)-4-hydroxy-3-methylbut-2-enyl-diphosphate synthase (flavodoxin)	2640685	2641804	-
b2516	rodZ	563.1256945034396	-0.0832389	0.7842197616176122	FALSE	E_coli_K12	5130	NP_417011.1	rodZ - cytoskeleton protein RodZ	2641830	2642844	-
b2517	rlmN	976.0655549475252	-0.526723	0.026314776753859622	FALSE	E_coli_K12	3820	NP_417012.1	rlmN - 23S rRNA m(2)A2503 methyltransferase/tRNA m(2)A37 methyltransferase	2643128	2644283	-
b2518	ndk	2231.721092713961	-0.554398	0.0861984	FALSE	E_coli_K12	3821	NP_417013.1	ndk - nucleoside diphosphate kinase	2644432	2644864	-
b2519	pbpC	67.4612	0.5026006940797441	0.20503730324866432	FALSE	E_coli_K12	5406	NP_417014.1	pbpC - peptidoglycan glycosyltransferase PbpC	2645012	2647325	-
b2520	yfhM	697.6302459417398	0.7481254318223451	4.731221687129045e-4	FALSE	E_coli_K12	4854	NP_417015.1	yfhM - alpha2-macroglobulin	2647325	2652287	-
b2521	sseA	207.34007193898313	0.7660554864308914	0.00547218	FALSE	E_coli_K12	2869	NP_417016.4	sseA - 3-mercaptopyruvate sulfurtransferase	2652493	2653339	+
b2522	sseB	255.23611108997687	0.6507058627607147	0.029063837220205196	FALSE	E_coli_K12	3822	NP_417017.4	sseB - protein SseB	2654156	2654933	-
b2523	pepB	381.38683806476047	0.9982900451983815	0.00127467	FALSE	E_coli_K12	2650	NP_417018.4	pepB - aminopeptidase B	2655074	2656358	-
b2524	iscX	343.2086028763922	0.0907156	0.7961663268071646	FALSE	E_coli_K12	3823	NP_417019.1	iscX - accessory iron-sulfur cluster assembly protein IscX	2656535	2656736	-
b2525	fdx	109.04025539556088	0.35705833582373825	0.3562859012382471	FALSE	E_coli_K12	3824	NP_417020.1	fdx - reduced ferredoxin	2656747	2657083	-
b2526	hscA	442.03683801549715	-0.17448	0.555437	FALSE	E_coli_K12	2391	NP_417021.1	hscA - iron-sulfur cluster biosynthesis chaperone HscA	2657084	2658935	-
b2527	hscB	161.18235150014985	0.0881958	0.8160270319506217	FALSE	E_coli_K12	3825	NP_417022.1	hscB - [Fe-S] cluster biosynthesis co-chaperone HscB	2658951	2659467	-
b2528	iscA	1243.2682367896625	1.3925674307008722	4.161886661987917e-7	TRUE	E_coli_K12	1120	NP_417023.1	iscA - iron-sulfur cluster insertion protein IscA	2659562	2659886	-
b2529	iscU	377.32857679365316	1.3958841965554623	9.170279761033362e-6	TRUE	E_coli_K12	3826	NP_417024.1	iscU - scaffold protein for iron-sulfur cluster assembly	2659902	2660289	-
b2530	iscS	900.523	0.8298792110807843	0.00118758	FALSE	E_coli_K12	2518	YP_026169.1	iscS - cysteine desulfurase IscS	2660316	2661531	-
b2531	iscR	351.3926795946134	1.0196930840163223	0.00962241	TRUE	E_coli_K12	2647	NP_417026.1	iscR - DNA-binding transcriptional dual regulator IscR	2661642	2662131	-
b2532	trmJ	331.8341277679242	-1.45724	4.411289224062297e-6	TRUE	E_coli_K12	2859	NP_417027.1	trmJ - tRNA Cm32/Um32 methyltransferase	2662582	2663323	-
b2533	suhB	2299.7916577132437	-1.50211	1.327911004781608e-7	TRUE	E_coli_K12	2592	NP_417028.1	suhB - inositol-phosphate phosphatase	2663441	2664245	+
b2534	yfhR	66.95526926566245	-2.44307	1.8508455502982525e-11	TRUE	E_coli_K12	8861	NP_417029.4	yfhR - putative peptidase	2664389	2665244	+
b2535	csiE	68.70209422515913	1.7259468188481921	1.5431725751846253e-5	TRUE	E_coli_K12	3827	NP_417030.2	csiE - stationary phase inducible protein CsiE	2665434	2666715	+
b2536	hcaT	167.5911241827557	-0.617196	0.039540428297891624	FALSE	E_coli_K12	2520	NP_417031.1	hcaT - putative 3-phenylpropionate transporter	2666706	2667846	-
b2551	glyA	1685.7409759480697	0.7412787621125714	0.00113682	FALSE	E_coli_K12	3828	NP_417046.1	glyA - serine hydroxymethyltransferase	2684253	2685507	-
b2552	hmp	45.17562221093104	-0.913538	0.0574174	FALSE	E_coli_K12	3829	NP_417047.1	hmp - nitric oxide dioxygenase	2685834	2687025	+
b2553	glnB	512.1843228207966	0.4451359906411475	0.21942013799469876	FALSE	E_coli_K12	1178	NP_417048.1	glnB - nitrogen regulatory protein PII-1	2687069	2687408	-
b2554	glrR	71.28639502240716	0.0692999	0.8859278615679141	FALSE	E_coli_K12	2575	NP_417049.1	glrR - DNA-binding transcriptional activator GlrR	2687468	2688803	-
b2555	qseG	37.33773915316428	-0.0140073	0.9834710713007075	FALSE	E_coli_K12	3830	NP_417050.1	qseG - outer membrane lipoprotein QseG	2688792	2689506	-
b2556	glrK	147.77331770664384	-0.0160021	0.9706681392821376	FALSE	E_coli_K12	4480	NP_417051.2	glrK - histidine kinase GlrK	2689670	2691098	-
b2557	purL	86.06713596034314	-0.45525	0.2963439250724256	FALSE	E_coli_K12	3831	YP_026170.1	purL - phosphoribosylformylglycinamide synthetase	2691655	2695543	-
b2558	mltF	165.76071969923575	-2.23638	3.7501791486784045e-10	TRUE	E_coli_K12	3051	NP_417053.2	mltF - membrane-bound lytic murein transglycosylase F	2695800	2697357	+
b2559	tadA	311.2303000467231	-1.55367	2.7909446658220433e-11	TRUE	E_coli_K12	3832	NP_417054.2	tadA - tRNA adenosine(34) deaminase	2697353	2697857	-
b2560	pgpC	112.37685292047354	0.6018354553718402	0.0498177	FALSE	E_coli_K12	3833	NP_417055.4	pgpC - phosphatidylglycerophosphatase C	2697914	2698550	-
b2561	yfhH	247.9631804670417	-1.06594	3.921440615396607e-6	TRUE	E_coli_K12	2338	NP_417056.2	yfhH - putative DNA-binding transcriptional regulator YfhH	2698758	2699607	+
b2562	yfhL	291.6715651696324	-2.08881	5.984027945166801e-7	TRUE	E_coli_K12	3834	NP_417057.1	yfhL - putative 4Fe-4S cluster-containing protein YfhL	2699662	2699923	+
b2563	acpS	34.491771252648284	-0.129407	0.8027596477224699	FALSE	E_coli_K12	3835	NP_417058.1	acpS - holo-[acyl-carrier-protein] synthase	2700617	2700998	-
b2564	pdxJ	90.44071499071201	0.2645200584706285	0.5158333831671922	FALSE	E_coli_K12	3836	NP_417059.1	pdxJ - pyridoxine 5'-phosphate synthase	2700997	2701729	-
b2565	recO	100.26616782604843	-1.89863	2.998362168538043e-8	TRUE	E_coli_K12	3837	NP_417060.1	recO - DNA repair protein RecO	2701740	2702469	-
b2566	era	361.3385166690129	-0.95728	7.273997605698336e-5	FALSE	E_coli_K12	3838	NP_417061.1	era - 30S ribosomal subunit maturation GTPase Era	2702480	2703386	-
b2567	rnc	496.17899809462983	-1.03622	3.998455168951111e-7	TRUE	E_coli_K12	3839	NP_417062.1	rnc - RNase III	2703382	2704063	-
b2568	lepB	846.0950756027823	-0.33372	0.0847002	FALSE	E_coli_K12	3840	NP_417063.1	lepB - signal peptidase I	2704334	2705309	-
b2569	lepA	803.35	-0.248019	0.32128025468208343	FALSE	E_coli_K12	2793	NP_417064.1	lepA - 30S ribosomal subunit biogenesis factor LepA	2705324	2707124	-
b2570	rseC	144.77572667137645	-0.264735	0.5636618426040798	FALSE	E_coli_K12	3841	NP_417065.1	rseC - protein RseC	2707321	2707801	-
b2571	rseB	450.2536668864659	-0.125363	0.6527735356019114	FALSE	E_coli_K12	3842	NP_417066.1	rseB - anti-sigma factor stabilizing protein RseB	2707797	2708754	-
b2572	rseA	540.8247336494893	0.0875596	0.7688530302650834	FALSE	E_coli_K12	3843	NP_417067.1	rseA - anti-sigma-E factor RseA	2708753	2709404	-
b2573	rpoE	443.7977522249979	-0.029385	0.9555185484542015	FALSE	E_coli_K12	3844	NP_417068.1	rpoE - RNA polymerase sigma E factor	2709436	2710012	-
b2574	nadB	75.52083628684156	2.4478395161281945	2.239903234377581e-10	TRUE	E_coli_K12	2551	NP_417069.1	nadB - L-aspartate oxidase	2710419	2712042	+
b2575	yfiC	123.21441929581056	-0.8536	0.018205700476790935	FALSE	E_coli_K12	3845	NP_417070.2	yfiC - tRNA m(6)A37 methyltransferase	2712026	2712764	-
b2576	srmB	508.12826663670626	0.013075870969583632	0.9706681392821376	FALSE	E_coli_K12	2332	NP_417071.1	srmB - ATP-dependent RNA helicase SrmB	2712895	2714230	+
b2577	yfiE	70.59083944791348	0.2723359912457006	0.4701199850397445	FALSE	E_coli_K12	7243	NP_417072.4	yfiE - putative LysR-type DNA-binding transcriptional regulator YfiE	2714438	2715320	-
b2578	eamB	77.05377278313445	0.6741327570336829	0.0944278	FALSE	E_coli_K12	6114	NP_417073.1	eamB - cysteine/O-acetylserine exporter EamB	2715422	2716010	+
b2579	grcA	708.9267115318112	-3.54321	2.3970949546456413e-12	TRUE	E_coli_K12	3846	NP_417074.1	grcA - stress-induced alternate pyruvate formate-lyase subunit	2716065	2716449	-
b2580	ung	172.91786205225563	-0.440198	0.0605709	FALSE	E_coli_K12	3847	NP_417075.1	ung - uracil-DNA glycosylase	2716753	2717443	+
b2581	yfiF	826.9736421157922	0.10044177467304813	0.7247201973968765	FALSE	E_coli_K12	2556	NP_417076.1	yfiF - putative methyltransferase YfiF	2717490	2718528	-
b2582	trxC	516.6829720832864	-0.406969	0.14056537722413873	FALSE	E_coli_K12	1104	NP_417077.1	trxC - reduced thioredoxin 2	2718734	2719154	+
b2583	tapT	39.09458558882397	-1.4378	0.00693388	TRUE	E_coli_K12	3860	NP_417078.4	tapT - tRNA 3-amino-3-carboxypropyltransferase	2719222	2719921	+
b2584	patZ	135.3591339481928	0.4433442211619453	0.1488901498305534	FALSE	E_coli_K12	3861	NP_417079.1	patZ - peptidyl-lysine N-acetyltransferase	2719952	2722613	+
b2585	pssA	1069.3893218426854	0.0798745	0.8250137713386099	FALSE	E_coli_K12	3862	NP_417080.4	pssA - phosphatidylserine synthase	2722726	2724082	+
b2586	yfiM	29.011389440175346	0.6676449878940643	0.22791514829506845	FALSE	E_coli_K12	5131	NP_417081.2	yfiM - protein YfiM	2724127	2724451	+
b2587	kgtP	9634.486643201943	-0.0108166	0.9743102618762924	FALSE	E_coli_K12	2275	NP_417082.1	kgtP - alpha-ketoglutarate:H(+) symporter	2724447	2725746	-
b2592	clpB	642.7818850447863	0.23808513542887835	0.378811	FALSE	E_coli_K12	584	NP_417083.1	clpB - chaperone protein ClpB	2731599	2734173	-
b2593	pgeF	121.83217350549342	-0.348069	0.242532	FALSE	E_coli_K12	2929	NP_417084.1	pgeF - polyphenol oxidase YfiH	2734302	2735034	-
b2594	rluD	560.7620117284257	-0.350431	0.13039841999827304	FALSE	E_coli_K12	2395	NP_417085.1	rluD - 23S rRNA pseudouridine(1911/1915/1917) synthase	2735030	2736011	-
b2595	bamD	2861.2553038509927	0.794845	1.728204933365852e-4	FALSE	E_coli_K12	3190	NP_417086.1	bamD - outer membrane protein assembly factor BamD	2736145	2736883	+
b2597	raiA	10731.900838450863	1.7983227702745548	6.935087334813542e-6	TRUE	E_coli_K12	2677	NP_417088.1	raiA - ribosome-associated inhibitor A	2737153	2737495	+
b2599	pheA	605.0510080339861	-0.757503	0.00208742	FALSE	E_coli_K12	3189	NP_417090.1	pheA - fused chorismate mutase/prephenate dehydratase	2737744	2738905	+
b2600	tyrA	215.9350437364639	-0.337827	0.2849032059217193	FALSE	E_coli_K12	3188	NP_417091.1	tyrA - fused chorismate mutase/prephenate dehydrogenase	2738947	2740069	-
b2601	aroF	332.076	0.33772840526318965	0.3075419921502573	FALSE	E_coli_K12	475	NP_417092.1	aroF - 3-deoxy-7-phosphoheptulonate synthase, Tyr-sensitive	2740079	2741150	-
b2603	yfiR	407.8216241835737	-0.676311	0.0524729	FALSE	E_coli_K12	4357	NP_417094.1	yfiR - DUF4154 domain-containing protein YfiR	2741874	2742393	+
b2604	dgcN	59.37746913013068	-0.633127	0.088556	FALSE	E_coli_K12	2326	NP_417095.1	dgcN - diguanylate cyclase DgcN	2742382	2743609	+
b2606	rplS	5877.013727552746	-1.37844	3.7300150463350176e-14	TRUE	E_coli_K12	3185	NP_417097.1	rplS - 50S ribosomal subunit protein L19	2744182	2744530	-
b2607	trmD	5692.5622646779775	-1.48696	2.594155897954058e-25	TRUE	E_coli_K12	4917	NP_417098.1	trmD - tRNA m(1)G37 methyltransferase	2744571	2745339	-
b2608	rimM	2880.2451757411754	-1.22638	1.492805695248144e-10	TRUE	E_coli_K12	3184	NP_417099.4	rimM - ribosome maturation factor RimM	2745369	2745918	-
b2609	rpsP	3166.5774985719345	-0.921998	1.8348025477542095e-5	FALSE	E_coli_K12	3183	NP_417100.1	rpsP - 30S ribosomal subunit protein S16	2745936	2746185	-
b2610	ffh	702.7709385070688	-0.415245	0.0798455	FALSE	E_coli_K12	3182	NP_417101.1	ffh - signal recognition particle protein component	2746433	2747795	-
b2611	ypjD	64.46901684651378	-0.898605	0.0665828	FALSE	E_coli_K12	3181	NP_417102.4	ypjD - cytochrome c assembly family protein	2747961	2748753	+
b4461	yfjD	256.225	-0.808779	1.8922802437954615e-4	FALSE	E_coli_K12	2537	YP_026171.3	yfjD - UPF0053 family inner membrane protein YfjD	2748773	2750060	+
b2614	grpE	3011.111569895064	0.19850364431068884	0.6191783952822153	FALSE	E_coli_K12	3848	NP_417104.1	grpE - nucleotide exchange factor GrpE	2750114	2750708	-
b2615	nadK	192.917	0.5069251334814571	0.0766428	FALSE	E_coli_K12	3849	NP_417105.1	nadK - NAD kinase	2750830	2751709	+
b2616	recN	193.9594530920404	0.40977679614836876	0.1431238459440105	FALSE	E_coli_K12	3850	YP_026172.1	recN - DNA repair protein RecN	2751794	2753456	+
b2617	bamE	1146.556988202984	0.9690623504418654	1.6239228173305897e-5	FALSE	E_coli_K12	3851	NP_417107.2	bamE - outer membrane protein assembly factor BamE	2753604	2753946	+
b2618	yfjF	86.95191402451584	-1.60686	3.0814762754992136e-4	TRUE	E_coli_K12	3852	NP_417108.4	yfjF - putative component of the Rsx system	2754007	2754298	-
b2619	ratA	303.1128800915693	-1.05473	3.061263408512507e-7	TRUE	E_coli_K12	3853	NP_417109.1	ratA - ribosome association toxin RatA	2754287	2754764	-
b2620	smpB	457.8396974960431	0.0750385	0.7928095679534367	FALSE	E_coli_K12	3854	NP_417110.1	smpB - SsrA-binding protein	2754895	2755378	+
b2659	glaH	44.13438084726019	3.88653	5.349002331843029e-9	TRUE	E_coli_K12	6948	NP_417145.4	glaH - glutarate hydroxylase GlaH	2788984	2789962	+
b2660	lhgD	29.171497050891894	3.393581566326178	6.709673236220884e-8	TRUE	E_coli_K12	6945	NP_417146.2	lhgD - L-2-hydroxyglutarate dehydrogenase	2789981	2791250	+
b2661	gabD	15.42573087736345	2.9455377523064663	5.177531996865364e-5	TRUE	E_coli_K12	1441	NP_417147.1	gabD - succinate-semialdehyde dehydrogenase (NADP(+)) GabD	2791272	2792721	+
b2663	gabP	21.302088114925095	1.6804205691323226	0.030560086925745696	FALSE	E_coli_K12	7293	NP_417149.1	gabP - 4-aminobutanoate:H(+) symporter	2794252	2795653	+
b2664	glaR	63.34915225327893	0.0508498	0.9097454712823888	FALSE	E_coli_K12	7303	NP_417150.4	glaR - DNA-binding transcriptional repressor GlaR	2795673	2796336	+
b2665	kbp	845.647	3.7060456747657344	2.5861344789130705e-59	TRUE	E_coli_K12	3657	NP_417151.1	kbp - K(+) binding protein	2796336	2796786	-
b2666	yqaE	386.08929797854006	3.0246094732948383	1.1564202228073449e-15	TRUE	E_coli_K12	5097	NP_417152.1	yqaE - Pmp3 family protein YqaE	2796869	2797028	-
b2667	ygaV	13.334237871834645	-1.055	0.0970944	FALSE	E_coli_K12	5369	NP_417153.1	ygaV - putative DNA-binding transcriptional regulator YgaV	2797210	2797510	+
b2668	ygaP	35.08005178012008	-0.0335202	0.9685642198681731	FALSE	E_coli_K12	5132	NP_417154.1	ygaP - thiosulfate sulfurtransferase YgaP	2797519	2798044	+
b2669	stpA	225.55932149583586	-3.76332	NA	NA	E_coli_K12	1028	NP_417155.1	stpA - DNA-binding transcriptional repressor StpA with RNA chaperone activity	2798090	2798495	-
b2670	alaE	66.24944251009802	1.438640739509499	3.848965361359733e-5	TRUE	E_coli_K12	3128	NP_417156.1	alaE - L-alanine exporter	2799163	2799613	+
b2671	ygaC	90.01165773515568	0.35444146664659437	0.6120626770447729	FALSE	E_coli_K12	3855	NP_417157.1	ygaC - DUF2002 domain-containing protein YgaC	2799649	2799994	-
b2672	ygaM	1739.1325206361319	5.7207181440731825	1.735496893440999e-69	TRUE	E_coli_K12	480	NP_417158.4	ygaM - DUF883 domain-containing protein YgaM	2800145	2800475	+
b2673	nrdH	11.778921249149743	1.1151582510015376	0.13626509897002897	FALSE	E_coli_K12	3857	NP_417159.1	nrdH - glutaredoxin-like protein NrdH	2800722	2800968	+
b2674	nrdI	6.148981235433606	1.6711282294859575	0.12356093165979248	FALSE	E_coli_K12	3858	NP_417160.1	nrdI - dimanganese-tyrosyl radical cofactor maintenance flavodoxin NrdI	2800964	2801375	+
b2675	nrdE	78.5126	1.2135624110165242	0.00231948	TRUE	E_coli_K12	2772	NP_417161.1	nrdE - ribonucleoside-diphosphate reductase 2 subunit alpha	2801347	2803492	+
b2676	nrdF	53.0884	1.2224792193583325	0.013081	FALSE	E_coli_K12	2773	NP_417162.1	nrdF - ribonucleoside-diphosphate reductase 2 subunit beta	2803501	2804461	+
b2677	proV	1698.046421324354	-0.89001	0.00337991	FALSE	E_coli_K12	4410	NP_417163.1	proV - glycine betaine ABC transporter ATP binding subunit ProV	2804814	2806017	+
b2678	proW	849.8553952891498	-0.295632	0.34517152830304965	FALSE	E_coli_K12	4471	NP_417164.1	proW - glycine betaine ABC transporter membrane subunit ProW	2806009	2807074	+
b2679	proX	1845.6039633811242	0.9449375458923249	0.00113682	FALSE	E_coli_K12	3859	NP_417165.1	proX - glycine betaine ABC transporter periplasmic binding protein ProX	2807131	2808124	+
b2684	mprA	924.7611632362423	-0.3153	0.23325530751347306	FALSE	E_coli_K12	2336	NP_417169.1	mprA - DNA-binding transcriptional repressor MprA	2810769	2811300	+
b2685	emrA	121.24530581553313	-0.107726	0.7460292389625643	FALSE	E_coli_K12	8	NP_417170.1	emrA - multidrug efflux pump membrane fusion protein EmrA	2811426	2812599	+
b2686	emrB	140.30924956501477	-0.173363	0.5916032378300069	FALSE	E_coli_K12	1919	NP_417171.1	emrB - multidrug efflux pump membrane subunit EmrB	2812615	2814154	+
b2687	luxS	2291.1131126554733	2.027338556415082	5.93260576617367e-23	TRUE	E_coli_K12	3180	NP_417172.1	luxS - S-ribosylhomocysteine lyase	2814217	2814733	-
b2688	gshA	1081.7917939998083	0.42542675301660177	0.011348995752516558	FALSE	E_coli_K12	3179	NP_417173.1	gshA - glutamate--cysteine ligase	2814882	2816439	-
b2689	yqaA	132.19455523159087	-0.0491289	0.9131307366712358	FALSE	E_coli_K12	4916	NP_417174.1	yqaA - DedA family protein YqaA	2816511	2816940	-
b2690	yqaB	190.1657255620191	-0.526561	0.10864137630826265	FALSE	E_coli_K12	2307	NP_417175.1	yqaB - fructose-1-phosphate phosphatase YqaB	2816936	2817503	-
b2696	csrA	7554.009986385209	1.5348839659293627	1.0536399554662028e-10	TRUE	E_coli_K12	3178	NP_417176.1	csrA - carbon storage regulator	2818960	2819146	-
b2697	alaS	3036.341441936545	-0.0526348	0.8555978821132189	FALSE	E_coli_K12	3177	NP_417177.1	alaS - alanine--tRNA ligase/DNA-binding transcriptional repressor	2819380	2822011	-
b2698	recX	32.38057264432461	-0.20173	0.8332666817325057	FALSE	E_coli_K12	3176	NP_417178.1	recX - RecA inhibitor RecX	2822138	2822639	-
b2699	recA	1765.713108881659	0.1394418834693418	0.5368289714366375	FALSE	E_coli_K12	3175	NP_417179.1	recA - DNA recombination/repair protein RecA	2822707	2823769	-
b2700	pncC	53.54572345258706	0.6141527141587666	0.2372751290011665	FALSE	E_coli_K12	2837	NP_417180.1	pncC - NMN aminohydrolase	2823848	2824346	-
b2701	mltB	90.683357017305525	1.225699055350318	1.024047498892249e-4	TRUE	E_coli_K12	3026	NP_417181.1	mltB - membrane-bound lytic murein transglycosylase B	2824490	2825576	-
b2702	srlA	425.16468087203003	1.748731015887404	2.627416570999789e-5	TRUE	E_coli_K12	3049	YP_026180.1	srlA - sorbitol-specific PTS enzyme IIC2 component	2825831	2826395	+
b2703	srlE	86.72213688408657	2.184606777170661	5.539621652702937e-4	TRUE	E_coli_K12	3050	YP_026181.1	srlE - sorbitol-specific PTS enzyme IIBC1 component	2826391	2827351	+
b2704	srlB	12.156584372931235	1.5778776692253158	0.0626227	FALSE	E_coli_K12	2969	NP_417184.1	srlB - sorbitol-specific PTS enzyme IIA component	2827361	2827733	+
b2705	srlD	232.12361280357376	0.8503224866243004	0.0362715	FALSE	E_coli_K12	4469	NP_417185.1	srlD - sorbitol-6-phosphate 2-dehydrogenase	2827736	2828516	+
b2706	gutM	19.816972283016245	1.3682538255368373	0.040748167553017675	FALSE	E_coli_K12	3808	NP_417186.1	gutM - DNA-binding transcriptional activator GutM	2828620	2828980	+
b2707	srlR	86.56257314625731	0.9679784851868921	0.00894454	FALSE	E_coli_K12	898	NP_417187.1	srlR - DNA-binding transcriptional repressor SrlR	2829046	2829820	+
b2708	gutQ	81.40067977865876	1.4793424395055823	0.00119374	TRUE	E_coli_K12	1337	NP_417188.4	gutQ - D-arabinose 5-phosphate isomerase GutQ	2829812	2830778	+
b2709	norR	28.507015156798207	-0.240981	0.7858680301649175	FALSE	E_coli_K12	5191	NP_417189.2	norR - DNA-binding transcriptional dual regulator NorR	2830774	2832289	-
b2710	norV	11.595494432002981	-0.0912026	0.9198066375874029	FALSE	E_coli_K12	5133	NP_417190.1	norV - anaerobic nitric oxide reductase flavorubredoxin	2832475	2833915	+
b2711	norW	7.9507544861095685	1.2626796497324653	0.1982466116863472	FALSE	E_coli_K12	4733	NP_417191.1	norW - NADH:flavorubredoxin reductase	2833911	2835045	+
b2712	hypF	37.21469454148266	-0.728128	0.30716962564658207	FALSE	E_coli_K12	5134	NP_417192.1	hypF - carbamoyl--[HypE] ligase	2835172	2837425	-
b2713	hydN	11.812379831884725	-0.217878	0.8105749206677365	FALSE	E_coli_K12	451	NP_417193.1	hydN - putative electron transport protein HydN	2837577	2838105	-
b2717	hycI	31.301388216065174	0.12452201270829229	0.9155210858703241	FALSE	E_coli_K12	5135	NP_417197.1	hycI - hydrogenase 3 maturation protease	2842572	2843043	-
b2718	hycH	3.2673982070281578	1.4797226437345123	0.39624624677338477	FALSE	E_coli_K12	4893	NP_417198.1	hycH - formate hydrogenlyase assembly protein	2843035	2843446	-
b2719	hycG	2.1772045936226987	-0.674131	NA	NA	E_coli_K12	4381	NP_417199.1	hycG - formate hydrogenlyase subunit HycG	2843442	2844210	-
b2721	hycE	5.793835969557231	1.11378	0.44544861780154604	FALSE	E_coli_K12	2779	NP_417201.1	hycE - formate hydrogenlyase subunit HycE	2844761	2846471	-
b2723	hycC	2.3007225743046487	-0.906916	NA	NA	E_coli_K12	4575	NP_417203.1	hycC - formate hydrogenlyase subunit HycC	2847414	2849241	-
b2726	hypA	3.5316281469893687	-1.98311	0.1985682688040433	FALSE	E_coli_K12	1842	NP_417206.1	hypA - hydrogenase 3 nickel incorporation protein HypA	2850646	2850997	+
b2729	hypD	16.084451372405105	-0.554159	0.45443676532527993	FALSE	E_coli_K12	5137	NP_417209.1	hypD - Fe-(CN)2CO cofactor assembly scaffold protein HypD	2852135	2853257	+
b2730	hypE	30.100810930080076	-0.150012	0.7905265064211288	FALSE	E_coli_K12	4684	NP_417210.2	hypE - hydrogenase maturation protein, carbamoyl dehydratase	2853253	2854264	+
b2731	fhlA	58.21371000944171	1.1384853362484346	8.497469212686797e-4	TRUE	E_coli_K12	4909	NP_417211.1	fhlA - DNA-binding transcriptional activator FhlA	2854337	2856416	+
b2732	ygbA	28.351701483063998	0.8884726231083139	0.11446866429945471	FALSE	E_coli_K12	5139	NP_417212.1	ygbA - protein YgbA	2856452	2856806	-
b2739	ygbM	5.6427614284888525	-1.62115	0.12882056122251354	FALSE	E_coli_K12	5528	NP_417219.1	ygbM - putative 2-oxo-tetronate isomerase YgbM	2864235	2865012	+
b2738	ygbL	4.510729995547738	0.3233400722944162	0.8566266596042156	FALSE	E_coli_K12	4569	NP_417218.1	ygbL - putative 3-oxo-tetronate 4-phosphate decarboxylase YgbL	2863592	2864231	+
b2737	ygbK	11.141043392897526	-0.234823	0.7935098260512053	FALSE	E_coli_K12	4716	NP_417217.1	ygbK - putative 3-oxo-tetronate kinase YgbK	2862334	2863501	+
b2736	ygbJ	5.141675023991984	1.1817022826664163	0.33809536792872996	FALSE	E_coli_K12	5362	NP_417216.1	ygbJ - putative L-threonate dehydrogenase	2861429	2862338	+
b2735	ygbI	109.69176850448777	0.032434498917779137	0.9434945663654646	FALSE	E_coli_K12	180	NP_417215.2	ygbI - putative DeoR-type DNA-binding transcriptional regulator YgbI	2860466	2861234	-
b2741	rpoS	1778.5455593366091	2.120152882017634	1.6566645265673678e-20	TRUE	E_coli_K12	2505	NP_417221.1	rpoS - RNA polymerase, sigma S (sigma 38) factor	2866558	2867551	-
b2742	nlpD	1349.4066351445554	0.6900928931134318	2.123740657839885e-4	FALSE	E_coli_K12	1174	NP_417222.1	nlpD - murein hydrolase activator NlpD	2867613	2868753	-
b2743	pcm	116.97896732323454	0.0715837	0.8298567365924159	FALSE	E_coli_K12	3170	NP_417223.1	pcm - L-isoaspartate protein carboxylmethyltransferase type II	2868892	2869519	-
b2744	umpG	67.13282114291336	-0.303152	0.448216	FALSE	E_coli_K12	3169	NP_417224.1	umpG - broad specificity 5'(3')-nucleotidase and polyphosphatase	2869512	2870274	-
b2745	truD	242.92129301630553	-0.285429	0.2874563412895439	FALSE	E_coli_K12	3168	NP_417225.1	truD - tRNA pseudouridine(13) synthase	2870254	2871304	-
b2746	ispF	33.23628237117374	-0.471146	0.3168319095214689	FALSE	E_coli_K12	3167	NP_417226.1	ispF - 2-C-methyl-D-erythritol 2,4-cyclodiphosphate synthase	2871300	2871780	-
b2747	ispD	113.052	-1.14343	7.866237713792287e-5	TRUE	E_coli_K12	3166	NP_417227.1	ispD - 2-C-methyl-D-erythritol 4-phosphate cytidylyltransferase	2871779	2872490	-
b2748	ftsB	535.76	-1.18817	4.814548971322719e-6	TRUE	E_coli_K12	3165	NP_417228.1	ftsB - cell division protein FtsB	2872508	2872820	-
b2749	ygbE	47.0764	-0.266596	0.5979937637460478	FALSE	E_coli_K12	4824	NP_417229.1	ygbE - DUF3561 domain-containing inner membrane protein YgbE	2873013	2873337	-
b2750	cysC	7.0431575031632265	-1.03939	0.42430915933104957	FALSE	E_coli_K12	3164	NP_417230.1	cysC - adenylyl-sulfate kinase	2873386	2873992	-
b2751	cysN	14.795890529375153	-0.439532	0.6800163455058672	FALSE	E_coli_K12	2427	NP_417231.1	cysN - sulfate adenylyltransferase subunit 1	2873991	2875419	-
b2752	cysD	6.076578244515609	-0.803958	0.5277369819068476	FALSE	E_coli_K12	3163	NP_417232.1	cysD - sulfate adenylyltransferase subunit 2	2875420	2876329	-
b2753	iap	51.292	-0.602599	0.1430124440318447	FALSE	E_coli_K12	3162	NP_417233.1	iap - alkaline phosphatase isozyme conversion protein	2876580	2877618	+
b2754	cas2	99.47031469494225	0.2282821704240506	0.6894921011661947	FALSE	E_coli_K12	7159	NP_417234.2	cas2 - CRISPR-associated endoribonuclease Cas2	2878568	2878853	-
b2755	cas1	34.51003361887701	-0.000585687	0.999012	FALSE	E_coli_K12	7160	NP_417235.1	cas1 - multifunctional nuclease Cas1	2878854	2879772	-
b2762	cysH	20.86510239076447	-0.365706	0.751857	FALSE	E_coli_K12	3161	NP_417242.1	cysH - phosphoadenosine phosphosulfate reductase	2887577	2888312	-
b2763	cysI	24.392836036576742	-0.0323595	0.9796124646745094	FALSE	E_coli_K12	3160	NP_417243.1	cysI - sulfite reductase, hemoprotein subunit	2888386	2890099	-
b2764	cysJ	21.06425818651682	-0.651779	0.44009677855753643	FALSE	E_coli_K12	2983	NP_417244.1	cysJ - sulfite reductase, flavoprotein subunit	2890098	2891898	-
b2765	queD	312.9773195118717	-1.71779	4.5920159955729404e-10	TRUE	E_coli_K12	3159	NP_417245.1	queD - 6-carboxy-5,6,7,8-tetrahydropterin synthase	2892213	2892579	+
b2779	eno	6201.879900641916	0.22974437257186792	0.1884419440806682	FALSE	E_coli_K12	2928	NP_417259.1	eno - enolase	2906642	2907941	-
b2780	pyrG	1634.8515917797993	-0.993837	8.593863583441715e-10	FALSE	E_coli_K12	3156	NP_417260.1	pyrG - CTP synthetase	2908028	2909666	-
b2781	mazG	596.406	0.8903162119190176	2.7521929728067798e-05	FALSE	E_coli_K12	3155	NP_417261.1	mazG - nucleoside triphosphate pyrophosphohydrolase	2909893	2910685	-
b2784	relA	364.5453977679133	-0.437039	0.028922927978535296	FALSE	E_coli_K12	2676	NP_417264.1	relA - GDP/GTP pyrophosphokinase	2911416	2913651	-
b2785	rlmD	249.02481170001496	0.3077164010221568	0.448216	FALSE	E_coli_K12	2535	NP_417265.1	rlmD - 23S rRNA m(5)U1939 methyltransferase	2913698	2915000	-
b2786	barA	265.4801790721624	-0.716794	0.005445	FALSE	E_coli_K12	3154	NP_417266.1	barA - sensor histidine kinase BarA	2915056	2917813	+
b2787	gudD	20.746989495203742	0.360283	0.6840277053919481	FALSE	E_coli_K12	1579	NP_417267.1	gudD - D-glucarate dehydratase	2918044	2919385	-
b2789	gudP	3.7484833372421944	0.6749081029558476	0.7136699293576865	FALSE	E_coli_K12	544	NP_417269.1	gudP - galactarate/D-glucarate transporter GudP	2920747	2922100	-
b2790	yqcA	124.98561990952903	0.7632907990567483	0.045593	FALSE	E_coli_K12	2797	NP_417270.1	yqcA - putative flavodoxin YqcA	2922534	2922984	-
b2791	truC	35.41927452074884	-0.286499	0.7351521389845546	FALSE	E_coli_K12	4571	NP_417271.1	truC - tRNA pseudouridine(65) synthase	2923001	2923784	-
b2792	yqcC	6.669967449328024	-0.526595	0.6139742373890412	FALSE	E_coli_K12	3890	NP_417272.1	yqcC - DUF446 domain-containing protein YqcC	2923783	2924113	-
b2793	syd	211.9006972342631	-0.572431	0.012833155993799056	FALSE	E_coli_K12	3891	NP_417273.1	syd - SecY-interacting protein	2924734	2925280	-
b2794	queF	203.33445443241862	-0.190315	0.5519084732565148	FALSE	E_coli_K12	2188	NP_417274.1	queF - 7-cyano-7-deazaguanine reductase	2925347	2926196	+
b2795	ppnN	880.9752951760064	1.224386970903591	1.0510000143876059e-5	TRUE	E_coli_K12	3892	NP_417275.1	ppnN - nucleotide 5'-monophosphate nucleosidase	2926307	2927672	+
b2796	sdaC	3206.619365406077	-0.846212	0.084635	FALSE	E_coli_K12	956	NP_417276.1	sdaC - L-serine:H(+) symporter SdaC	2928228	2929518	+
b2797	sdaB	1475.109358321352	-2.1956	1.3688420561426836e-5	TRUE	E_coli_K12	742	NP_417277.1	sdaB - L-serine deaminase II	2929575	2930943	+
b2798	ygdG	143.52243239948967	-1.1729	1.2861483854351814e-5	TRUE	E_coli_K12	3893	NP_417278.4	ygdG - flap endonuclease	2931054	2931810	+
b2799	fucO	28.371119773325393	-0.187985	0.7881753861975618	FALSE	E_coli_K12	1447	NP_417279.2	fucO - L-1,2-propanediol oxidoreductase	2931864	2933013	-
b2800	fucA	11.710305965885945	1.1549626906220192	0.19709295447215675	FALSE	E_coli_K12	5304	NP_417280.1	fucA - L-fuculose-phosphate aldolase	2933040	2933688	-
b2801	fucP	55.7501	-1.25413	0.0883169	FALSE	E_coli_K12	6479	NP_417281.1	fucP - L-fucose:H(+) symporter	2934234	2935551	+
b2802	fucI	26.36598878063996	-0.196631	0.7978767468963485	FALSE	E_coli_K12	5874	NP_417282.1	fucI - L-fucose isomerase	2935583	2937359	+
b2803	fucK	12.325579274869483	0.0785977	0.9411800652627037	FALSE	E_coli_K12	5224	NP_417283.2	fucK - L-fuculokinase	2937467	2938886	+
b2804	fucU	52.20400688767933	1.1414533896626582	0.00714546	TRUE	E_coli_K12	5875	NP_417284.1	fucU - L-fucose mutarotase	2938887	2939310	+
b2805	fucR	329.6484196224867	1.2282257487763975	1.441591240938083e-6	TRUE	E_coli_K12	5245	NP_417285.1	fucR - DNA-binding transcriptional activator FucR	2939367	2940099	+
b2806	rlmM	373.49965513444636	-0.99243	2.4815933366175133e-5	FALSE	E_coli_K12	3894	NP_417286.1	rlmM - 23S rRNA 2'-O-ribose C2498 methyltransferase	2940142	2941243	-
b2807	ygdD	25.630995024862834	-0.736545	0.213877	FALSE	E_coli_K12	3895	NP_417287.1	ygdD - DUF423 domain-containing inner membrane protein YgdD	2941235	2941631	-
b2808	gcvA	269.96379815967174	-0.828094	0.00161761	FALSE	E_coli_K12	3091	NP_417288.1	gcvA - DNA-binding transcriptional dual regulator GcvA	2941649	2942567	-
b2809	ygdI	555.9090850678426	3.967661549499119	6.815046729280597e-29	TRUE	E_coli_K12	194	NP_417289.2	ygdI - DUF903 domain-containing lipoprotein YgdI	2942917	2943145	-
b2810	csdA	174.07819859626522	-1.16542	3.182065988801064e-4	TRUE	E_coli_K12	1116	NP_417290.1	csdA - cysteine sulfinate desulfinase	2943336	2944542	+
b2811	csdE	81.34007564240497	-0.806806	0.0342231	FALSE	E_coli_K12	2746	NP_417291.1	csdE - sulfur acceptor protein CsdE	2944541	2944985	+
b2812	tcdA	268.38352499835867	-0.83188	4.0950025831115353e-4	FALSE	E_coli_K12	3896	NP_417292.1	tcdA - tRNA threonylcarbamoyladenosine dehydratase	2945035	2945842	-
b2813	mltA	317.20164703535283	-0.751972	0.00133985	FALSE	E_coli_K12	3897	NP_417293.1	mltA - membrane-bound lytic murein transglycosylase A	2946080	2947178	-
b2817	amiC	388.76539283860865	0.3188734810830635	0.18935089373230626	FALSE	E_coli_K12	991	NP_417294.4	amiC - N-acetylmuramoyl-L-alanine amidase C	2947756	2949010	-
b2818	argA	34.30935825597774	-0.312483	0.6731933247367056	FALSE	E_coli_K12	3898	NP_417295.1	argA - N-acetylglutamate synthase	2949241	2950573	+
b2819	recD	125.90898637660847	-0.158633	0.625024	FALSE	E_coli_K12	3899	NP_417296.1	recD - exodeoxyribonuclease V subunit RecD	2950634	2952461	-
b2820	recB	175.77502191430233	-0.0488362	0.8902132794954994	FALSE	E_coli_K12	3900	NP_417297.1	recB - exodeoxyribonuclease V subunit RecB	2952460	2956003	-
b2821	ptrA	345.09152659523136	-0.207622	0.4251260480896267	FALSE	E_coli_K12	3901	NP_417298.1	ptrA - protease 3	2955995	2958884	-
b2822	recC	248.35	-0.113128	0.7194935192939919	FALSE	E_coli_K12	3902	NP_417299.1	recC - exodeoxyribonuclease V subunit RecC	2959059	2962428	-
b2823	ppdC	0.915962	2.630500731946037	NA	NA	E_coli_K12	5140	NP_417300.1	ppdC - prepilin-type N-terminal cleavage/methylation domain-containing protein PpdC	2962440	2962764	-
b2824	ygdB	12.603155268444866	1.016966783345213	0.3911240271225855	FALSE	E_coli_K12	5141	NP_417301.4	ygdB - DUF2509 domain-containing protein YgdB	2962748	2963156	-
b2825	ppdB	9.265222185673405	-0.107213	0.9323942397352833	FALSE	E_coli_K12	3903	NP_417302.1	ppdB - prepilin-type N-terminal cleavage/methylation domain-containing protein PpdB	2963152	2963716	-
b2826	ppdA	6.443079841041556	-2.63869	0.021216007026349137	FALSE	E_coli_K12	4855	NP_417303.1	ppdA - prepilin-type N-terminal cleavage/methylation domain-containing protein PpdA	2963706	2964177	-
b2827	thyA	492.02188302038036	0.26025771792183083	0.268195	FALSE	E_coli_K12	3904	NP_417304.1	thyA - thymidylate synthase	2964360	2965155	-
b2828	lgt	250.3447760044978	0.3564090453786137	0.28560410388111074	FALSE	E_coli_K12	3905	NP_417305.1	lgt - phosphatidylglycerol--prolipoprotein diacylglyceryl transferase	2965161	2966037	-
b2829	ptsP	465.7812168377078	0.2618649113057054	0.2634171411359725	FALSE	E_coli_K12	2568	NP_417306.1	ptsP - phosphoenolpyruvate-protein phosphotransferase PtsP	2966187	2968434	-
b2830	rppH	403.9977854852967	-0.416736	0.28284563078652925	FALSE	E_coli_K12	2409	NP_417307.1	rppH - RNA pyrophosphohydrolase	2968446	2968977	-
b2831	mutH	36.140810482659234	-0.539118	0.44121129221078553	FALSE	E_coli_K12	3906	NP_417308.1	mutH - DNA mismatch repair protein MutH	2969661	2970351	+
b2832	ygdQ	296.21611782019465	-1.00777	2.139148252910847e-5	TRUE	E_coli_K12	4856	NP_417309.1	ygdQ - UPF0053 inner membrane protein YgdQ	2970419	2971133	+
b2833	ygdR	759.5382537522319	0.11040462474735376	0.7161555816639974	FALSE	E_coli_K12	196	NP_417310.1	ygdR - DUF903 domain-containing lipoprotein YgdR	2971270	2971489	+
b2834	tas	644.0427202183921	2.888418150594434	2.574447384746258e-37	TRUE	E_coli_K12	2325	NP_417311.1	tas - putative NADP(H)-dependent aldo-keto reductase Tas	2971596	2972637	+
b2835	lplT	195.88752472373366	-0.00523401	0.9883954579471123	FALSE	E_coli_K12	3907	NP_417312.1	lplT - lysophospholipid transporter	2972668	2973862	-
b2836	aas	254.62649975022146	0.19980286254486962	0.46164635255896297	FALSE	E_coli_K12	2246	NP_417313.1	aas - fused 2-acylglycerophospho-ethanolamine acyltransferase/acyl-acyl carrier protein synthetase	2973854	2976014	-
b2837	galR	219.76562874349864	0.6334185738246737	0.012291256218351101	FALSE	E_coli_K12	106	NP_417314.1	galR - DNA-binding transcriptional dual regulator GalR	2976598	2977630	+
b2838	lysA	33.00557028833414	-0.134226	0.8398613338696634	FALSE	E_coli_K12	3052	NP_417315.1	lysA - diaminopimelate decarboxylase	2977636	2978899	-
b2839	lysR	92.2426	0.31316596830837956	0.27974000759180695	FALSE	E_coli_K12	4440	NP_417316.1	lysR - DNA-binding transcriptional dual regulator LysR	2979020	2979956	+
b2840	ygeA	881.1752838634643	1.11714	3.2813833123575935e-7	TRUE	E_coli_K12	3048	NP_417317.1	ygeA - amino acid racemase YgeA	2979942	2980635	-
b2841	araE	3554.0174026254813	-0.464384	0.029473308283599797	FALSE	E_coli_K12	1305	NP_417318.1	araE - arabinose:H(+) symporter	2980763	2982182	-
b2842	kduD	57.952025332040854	-0.430364	0.32524241516841756	FALSE	E_coli_K12	1057	NP_417319.1	kduD - putative 2-keto-3-deoxy-D-gluconate dehydrogenase	2982496	2983258	-
b2843	kduI	43.97202060790751	0.43104968718904163	0.584677	FALSE	E_coli_K12	5971	NP_417320.1	kduI - 5-dehydro-4-deoxy-D-glucuronate isomerase	2983287	2984124	-
b2844	yqeF	560.0277168258415	-0.118126	0.8019528754859219	FALSE	E_coli_K12	161	NP_417321.2	yqeF - putative acyltransferase	2984410	2985592	-
b2845	yqeG	649.2838959972337	-0.968503	3.8137233730420134e-5	FALSE	E_coli_K12	4576	NP_417322.1	yqeG - putative transporter YqeG	2985846	2987076	+
b2889	idi	197.93142785004116	-0.437462	0.18019533638141438	FALSE	E_coli_K12	5142	NP_417365.1	idi - isopentenyl-diphosphate Delta-isomerase	3033064	3033613	+
b2890	lysS	1319.9642199568739	-0.487321	0.0524729	FALSE	E_coli_K12	1767	NP_417366.1	lysS - lysine--tRNA ligase, constitutive	3033656	3035174	-
b2891	prfB	543.8771560030897	-0.949761	1.395835018005843e-5	FALSE	E_coli_K12	2738	NP_417367.1	prfB - peptide chain release factor RF2	3035183	3036282	-
b2892	recJ	302.71191756292404	-0.407291	0.0807359	FALSE	E_coli_K12	3911	NP_417368.1	recJ - ssDNA-specific exonuclease RecJ	3036372	3038106	-
b2893	dsbC	139.22491062007325	-0.0273956	0.9422801688551401	FALSE	E_coli_K12	2799	NP_417369.1	dsbC - protein disulfide isomerase DsbC	3038111	3038822	-
b2894	xerD	182.21256496739827	-0.260346	0.3647654349450981	FALSE	E_coli_K12	1062	NP_417370.1	xerD - site-specific recombinase	3038846	3039743	-
b2895	fldB	520.0336304326977	-0.340163	0.2249348729914867	FALSE	E_coli_K12	2702	NP_417371.1	fldB - flavodoxin 2	3039854	3040376	+
b2896	ygfX	167.3625716959834	-0.444334	0.1923094056708023	FALSE	E_coli_K12	3912	NP_417372.1	ygfX - protein YgfX	3040415	3040823	-
b2897	sdhE	493.74896560518516	-0.398	0.12135975469224834	FALSE	E_coli_K12	3913	NP_417373.1	sdhE - FAD assembly factor	3040803	3041070	-
b2898	ygfZ	274.23863032273533	0.619877	0.0651258	FALSE	E_coli_K12	3914	NP_417374.1	ygfZ - folate-binding protein	3041312	3042293	+
b2899	yqfA	823.8542922321315	-1.00147	1.1561741596557599e-5	TRUE	E_coli_K12	3915	NP_417375.1	yqfA - hemolysin-III family protein YqfA	3042488	3043148	-
b2900	yqfB	180.58034668789023	-0.302972	0.19149756698108053	FALSE	E_coli_K12	4979	NP_417376.1	yqfB - N(4)-acetylcytidine amidohydrolase	3043311	3043623	-
b2901	bglA	507.57547705073443	-0.00811101	0.9843194800057862	FALSE	E_coli_K12	27	NP_417377.1	bglA - 6-phospho-beta-glucosidase A	3043661	3045101	+
b2903	gcvP	601.1100459593652	2.805548944430594	1.3900792696067598e-13	TRUE	E_coli_K12	3916	NP_417379.1	gcvP - glycine decarboxylase	3046167	3049041	-
b2904	gcvH	520.664	3.715059269587643	3.048797655745679e-66	TRUE	E_coli_K12	3917	NP_417380.1	gcvH - glycine cleavage system H protein	3049159	3049549	-
b2905	gcvT	416.2171801713908	2.225921787212959	1.5607558951049148e-24	TRUE	E_coli_K12	3056	NP_417381.1	gcvT - aminomethyltransferase	3049572	3050667	-
b2906	ubiI	434.6917939410982	0.42891720772951186	0.11651667841895601	FALSE	E_coli_K12	2446	NP_417382.1	ubiI - 2-octaprenylphenol 6-hydroxylase	3051114	3052317	-
b2907	ubiH	154.15252766784454	0.0436694	0.9011077738200026	FALSE	E_coli_K12	2444	NP_417383.1	ubiH - 2-octaprenyl-6-methoxyphenol 4-hydroxylase	3052339	3053518	-
b2908	pepP	255.62540412001766	0.18553839500877084	0.6742007163800563	FALSE	E_coli_K12	2447	NP_417384.1	pepP - Xaa-Pro aminopeptidase	3053514	3054840	-
b2909	ygfB	230.49988888596255	-0.359041	0.1516035006021072	FALSE	E_coli_K12	3918	NP_417385.4	ygfB - UPF0149 family protein YgfB	3054865	3055444	-
b2910	zapA	515.3041420888314	-0.398098	0.1752127397731666	FALSE	E_coli_K12	3919	NP_417386.1	zapA - cell division protein ZapA	3055611	3055941	+
b2912	fau	155.76020316761569	-0.779674	0.0451862	FALSE	E_coli_K12	3920	NP_417387.3	fau - putative 5-formyltetrahydrofolate cyclo-ligase	3056240	3056789	+
b2913	serA	1131.826483330165	2.3299	1.1955054003493382e-12	TRUE	E_coli_K12	2316	NP_417388.1	serA - phosphoglycerate dehydrogenase	3057177	3058410	-
b2914	rpiA	636.5511615743468	-0.00410562	0.9902914703349823	FALSE	E_coli_K12	3921	NP_417389.1	rpiA - ribose-5-phosphate isomerase A	3058665	3059325	-
b2916	argP	141.68432332602958	0.4990757785352001	0.17323411129887492	FALSE	E_coli_K12	4439	NP_417391.1	argP - DNA-binding transcriptional dual regulator ArgP	3059752	3060646	+
b2922	yggE	499.12208115625486	2.087650826378593	1.7867233794403442e-16	TRUE	E_coli_K12	3922	NP_417397.1	yggE - DUF541 domain-containing protein YggE	3067339	3068080	-
b2923	argO	37.083144242007585	-0.105492	0.9115247431718562	FALSE	E_coli_K12	3923	NP_417398.1	argO - L-arginine exporter	3068172	3068808	-
b2924	mscS	1082.544590482214	2.2659892448979835	4.645314747506039e-22	TRUE	E_coli_K12	2013	NP_417399.1	mscS - small conductance mechanosensitive channel MscS	3068946	3069807	-
b2925	fbaA	6118.867319948486	1.5172180741839176	9.719763897305594e-22	TRUE	E_coli_K12	2467	NP_417400.1	fbaA - fructose-bisphosphate aldolase class II	3070164	3071244	-
b2926	pgk	2028.4633566346745	0.7447890781068544	8.649808165535492e-5	FALSE	E_coli_K12	3930	NP_417401.1	pgk - phosphoglycerate kinase	3071458	3072622	-
b2927	epd	253.55322145548223	0.088714	0.7993588423295263	FALSE	E_coli_K12	4603	NP_417402.1	epd - D-erythrose-4-phosphate dehydrogenase	3072671	3073691	-
b2935	tktA	1299.9057280357702	-0.676958	4.2114379757467993e-4	FALSE	E_coli_K12	941	YP_026188.1	tktA - transketolase 1	3079643	3081635	-
b2936	loiP	286.6714146923509	1.1221503794233787	6.045176903599677e-5	TRUE	E_coli_K12	1858	NP_417411.2	loiP - metalloprotease LoiP	3081912	3082671	+
b2937	speB	451.5327885871195	0.6215059517440537	0.019154298055834126	FALSE	E_coli_K12	2713	NP_417412.1	speB - agmatinase	3082876	3083797	-
b2938	speA	1277.9225341830781	-0.316057	0.13962373295270208	FALSE	E_coli_K12	3931	NP_417413.1	speA - arginine decarboxylase, biosynthetic	3083934	3085911	-
b2939	yqgB	40.69009088316821	-0.394852	0.41401975869645824	FALSE	E_coli_K12	5143	NP_417414.2	yqgB - acid stress response protein YqgB	3085919	3086051	-
b2942	metK	670.7364064562141	-1.4441	2.105686084348067e-7	TRUE	E_coli_K12	3932	NP_417417.1	metK - methionine adenosyltransferase	3086705	3087860	+
b2943	galP	593.1144039371853	2.145852427579988	1.259056234643423e-8	TRUE	E_coli_K12	1303	NP_417418.1	galP - galactose:H(+) symporter	3088283	3089678	+
b2944	yggI	13.812910895103693	-0.934647	0.2681570692681095	FALSE	E_coli_K12	3949	NP_417419.1	yggI - protein YggI	3089754	3090252	+
b2945	endA	21.61656026389952	-1.56768	0.021443768433618077	FALSE	E_coli_K12	3950	NP_417420.1	endA - DNA-specific endonuclease I	3090346	3091054	+
b2946	rsmE	86.75247992934213	-0.395729	0.21426356630633703	FALSE	E_coli_K12	3951	NP_417421.4	rsmE - 16S rRNA m(3)U1498 methyltransferase	3091133	3091865	+
b2947	gshB	294.99570815607007	0.2745765765279662	0.24044496229367768	FALSE	E_coli_K12	3952	NP_417422.1	gshB - glutathione synthetase	3091877	3092828	+
b2948	yqgE	209.04598409878307	0.2746823113714107	0.327598	FALSE	E_coli_K12	3953	NP_417423.4	yqgE - DUF179 domain-containing protein YqgE	3092936	3093500	+
b2949	yqgF	105.26215050579398	0.1877887191706659	0.6249202026551154	FALSE	E_coli_K12	3954	NP_417424.1	yqgF - ribonuclease H-like domain containing nuclease	3093499	3093916	+
b2950	yggR	6.8113	-1.94266	0.0736111	FALSE	E_coli_K12	2531	NP_417425.2	yggR - Type II/IV secretion system family protein	3094099	3095080	-
b2951	yggS	84.67659931580761	-0.154934	0.7195334422310109	FALSE	E_coli_K12	3955	NP_417426.1	yggS - PLP homeostasis protein	3095097	3095802	+
b2952	yggT	56.83232021398558	-0.381414	0.36239466492944816	FALSE	E_coli_K12	3958	NP_417427.1	yggT - uncharacterized protein YggT	3095819	3096386	+
b2953	yggU	16.467464899400362	-0.214215	0.8278154762258406	FALSE	E_coli_K12	3959	NP_417428.2	yggU - DUF167 domain-containing protein YggU	3096382	3096673	+
b2954	rdgB	56.69221531215459	0.0585867	0.9258081890396797	FALSE	E_coli_K12	3960	NP_417429.1	rdgB - dITP/XTP pyrophosphatase	3096680	3097274	+
b2955	hemW	247.02700708136828	-0.569423	0.00721889	FALSE	E_coli_K12	2653	NP_417430.1	hemW - heme chaperone HemW	3097266	3098403	+
b2956	yggM	22.246282588191033	-0.408059	0.5292638370011303	FALSE	E_coli_K12	8865	NP_417431.1	yggM - DUF1202 domain-containing protein YggM	3098557	3099565	-
b2957	ansB	234.1064274737773	0.5796496254656568	0.22897150516713996	FALSE	E_coli_K12	5393	NP_417432.1	ansB - L-asparaginase 2	3099681	3100728	-
b2958	yggN	685.8347864135922	0.4371637091304348	0.0717707	FALSE	E_coli_K12	3961	NP_417433.1	yggN - DUF2884 domain-containing protein YggN	3100903	3101623	-
b2959	yggL	574.1044389806708	0.3657693340674237	0.30907343564963785	FALSE	E_coli_K12	3962	NP_417434.4	yggL - protein YggL	3101806	3102133	-
b2960	trmB	292.7666555853827	-0.532855	0.0546643	FALSE	E_coli_K12	3963	NP_417435.1	trmB - tRNA m(7)G46 methyltransferase	3102132	3102852	-
b2961	mutY	181.78219536953281	0.0676476	0.8473536153601199	FALSE	E_coli_K12	3964	NP_417436.1	mutY - adenine DNA glycosylase	3103012	3104065	+
b2962	yggX	284.39210537355376	0.1475725176099787	0.5607184338139202	FALSE	E_coli_K12	3965	NP_417437.1	yggX - putative Fe(2(+))-trafficking protein	3104092	3104368	+
b2963	mltC	155.98754693011523	-0.5335	0.0897875	FALSE	E_coli_K12	3966	NP_417438.2	mltC - membrane-bound lytic murein transglycosylase C	3104432	3105512	+
b2965	speC	222.23162560806713	1.3616723125490882	4.2895839273298344e-7	TRUE	E_coli_K12	1280	NP_417440.4	speC - constitutive ornithine decarboxylase	3107019	3109155	-
b2966	yqgA	25.76712567306922	-1.49938	0.00800485	TRUE	E_coli_K12	4874	NP_417441.1	yqgA - DUF554 domain-containing protein YqgA	3109552	3110260	+
b2989	yghU	123.70383495449941	2.2009146215790674	4.0561373946540144e-15	TRUE	E_coli_K12	200	NP_417463.4	yghU - disulfide reductase/organic hydroperoxide reductase	3138726	3139593	+
b2990	hybG	14.028430091751117	-1.9875	0.00103467	TRUE	E_coli_K12	1865	NP_417464.1	hybG - hydrogenase maturation factor HybG	3139715	3139964	-
b2991	hybF	6.0143338230493075	-2.61628	0.012945561234303014	FALSE	E_coli_K12	1841	NP_417465.1	hybF - hydrogenase maturation protein HybF	3139976	3140318	-
b2992	hybE	14.485979064547308	-1.03884	0.16650957068260822	FALSE	E_coli_K12	7162	NP_417466.1	hybE - hydrogenase 2-specific chaperone	3140310	3140799	-
b2993	hybD	11.974943391716863	-1.83967	0.0183551	FALSE	E_coli_K12	6496	NP_417467.1	hybD - hydrogenase 2 maturation protease	3140791	3141286	-
b2994	hybC	83.43877079741682	-0.951039	0.006483	FALSE	E_coli_K12	6500	NP_417468.1	hybC - hydrogenase 2 large subunit	3141285	3142989	-
b2995	hybB	15.939065959511629	-1.45124	0.018334573278927402	FALSE	E_coli_K12	7163	NP_417469.1	hybB - hydrogenase 2 membrane subunit	3142985	3144164	-
b2996	hybA	7.727946849579579	-1.92477	0.0621512	FALSE	E_coli_K12	7306	NP_417470.1	hybA - hydrogenase 2 iron-sulfur protein	3144153	3145140	-
b2997	hybO	41.264471973239175	-1.75628	1.768926184283179e-4	TRUE	E_coli_K12	6504	NP_417471.1	hybO - hydrogenase 2 small subunit	3145142	3146261	-
b2998	yghW	2.157500503903341	-0.354135	NA	NA	E_coli_K12	6602	NP_417472.1	yghW - DUF2623 domain-containing protein YghW	3146449	3146737	-
b3002	yqhA	666.5209702720323	-0.486757	0.058966930896521205	FALSE	E_coli_K12	3549	NP_417475.1	yqhA - uncharacterized protein YqhA	3148976	3149471	-
b3003	yghA	37.85764109064181	2.819899294517876	6.528610961657125e-8	TRUE	E_coli_K12	5192	NP_417476.1	yghA - NADP(+)-dependent aldehyde reductase	3149661	3150546	+
b3005	exbD	621.0911215544614	-1.93834	1.0021114315265e-22	TRUE	E_coli_K12	3059	NP_417478.1	exbD - Ton complex subunit ExbD	3150817	3151243	-
b3006	exbB	692.434	-1.87341	2.728829552404507e-13	TRUE	E_coli_K12	2627	NP_417479.1	exbB - Ton complex subunit ExbB	3151249	3151984	-
b3008	metC	154.01218578747898	1.0943623630246853	3.1575340077005463e-6	TRUE	E_coli_K12	1954	NP_417481.1	metC - cystathionine beta-lyase/L-cysteine desulfhydrase/alanine racemase	3152235	3153423	+
b3009	yghB	156.69480985958896	0.49981385790401883	0.0412901	FALSE	E_coli_K12	1075	NP_417482.1	yghB - DedA family protein YghB	3153562	3154222	+
b3010	yqhC	26.122889353399152	0.031930617376230847	0.9705981372236346	FALSE	E_coli_K12	4515	NP_417483.2	yqhC - DNA-binding transcriptional activator YqhC	3154261	3155218	-
b3011	yqhD	44.98515104708251	-1.48919	3.500123999311083e-4	TRUE	E_coli_K12	2300	NP_417484.1	yqhD - NADPH-dependent aldehyde reductase YqhD	3155354	3156518	+
b3012	dkgA	254.57415391312617	3.9094755328031865	2.6030236443188512e-24	TRUE	E_coli_K12	2559	NP_417485.4	dkgA - methylglyoxal reductase DkgA	3156622	3157450	+
b4469	ygiQ	428.3693276647298	-0.261747	0.37573645866238997	FALSE	E_coli_K12	5021	YP_026196.1	ygiQ - radical SAM superfamily protein YgiQ	3158926	3161146	-
b3017	ftsP	233.44944347338455	-0.331051	0.27974000759180695	FALSE	E_coli_K12	2595	NP_417489.1	ftsP - cell division protein required during stress conditions	3161256	3162669	-
b3018	plsC	176.04252157831326	-0.435604	0.13571167423225253	FALSE	E_coli_K12	3967	NP_417490.1	plsC - 1-acylglycerol-3-phosphate O-acyltransferase PlsC	3162743	3163481	-
b3019	parC	462.6471125487401	-0.530498	0.0478833	FALSE	E_coli_K12	2770	NP_417491.1	parC - DNA topoisomerase IV subunit A	3163714	3165973	-
b3023	ygiV	51.208238761733895	1.4491069226968396	1.169346798314564e-4	TRUE	E_coli_K12	5341	YP_026197.1	ygiV - DNA-binding transcriptional repressor YgiV	3168748	3169231	-
b3024	ygiW	357.1257727392129	2.594771087204348	8.823801492825216e-19	TRUE	E_coli_K12	2645	NP_417496.1	ygiW - BOF family protein YgiW	3169283	3169676	-
b3025	qseB	21.395150461778655	-0.0976465	0.9142241721301964	FALSE	E_coli_K12	307	NP_417497.1	qseB - DNA-binding transcriptional activator QseB	3169827	3170487	+
b3026	qseC	46.720385574900526	0.3098720224095041	0.5068271522314511	FALSE	E_coli_K12	2290	NP_417498.1	qseC - sensor histidine kinase QseC	3170483	3171833	+
b3028	mdaB	54.100023536503585	-0.45862	0.35482663867300124	FALSE	E_coli_K12	2393	NP_417500.1	mdaB - NADPH:quinone oxidoreductase MdaB	3172529	3173111	+
b3029	ygiN	1431.7853726867397	1.5570939387170957	6.883367701753299e-15	TRUE	E_coli_K12	3968	NP_417501.1	ygiN - putative quinol monooxygenase YgiN	3173141	3173456	+
b3030	parE	553.6878488094706	-0.521099	0.015686612760213475	FALSE	E_coli_K12	2802	NP_417502.1	parE - DNA topoisomerase IV subunit B	3173503	3175396	-
b3031	yqiA	54.1718	-1.01786	0.006483	TRUE	E_coli_K12	3969	NP_417503.1	yqiA - esterase YqiA	3175424	3176006	-
b3032	cpdA	152.40244733379285	0.2609455456459167	0.4088584939306299	FALSE	E_coli_K12	2961	NP_417504.1	cpdA - cAMP phosphodiesterase	3176005	3176833	-
b3033	yqiB	71.06290801749043	0.317591	0.4853928312413242	FALSE	E_coli_K12	3970	NP_417505.1	yqiB - DUF1249 domain-containing protein YqiB	3176857	3177280	-
b3034	nudF	126.88850955715859	0.3996814255933306	0.17610162120576256	FALSE	E_coli_K12	2589	NP_417506.1	nudF - ADP-sugar pyrophosphatase	3177280	3177910	-
b3035	tolC	2515.4126448089078	0.6808009350790918	0.00101024	FALSE	E_coli_K12	2280	NP_417507.2	tolC - outer membrane channel TolC	3178114	3179596	+
b3037	ygiB	272.1325185738349	0.41752004467979303	0.16780429173693232	FALSE	E_coli_K12	2970	NP_417509.3	ygiB - DUF1190 domain-containing protein YgiB	3179743	3180415	+
b3038	ygiC	651.3527845895208	0.015772810288494366	0.9544225980214135	FALSE	E_coli_K12	1799	NP_417510.1	ygiC - putative acid--amine ligase YgiC	3180420	3181581	+
b3039	ygiD	23.240697817002225	0.3261822651794604	0.6423193151296361	FALSE	E_coli_K12	3971	NP_417511.3	ygiD - 4,5-DOPA dioxygenase extradiol	3181618	3182434	-
b3040	zupT	242.5909316268427	0.25843448666049895	0.5606552905779338	FALSE	E_coli_K12	5144	NP_417512.1	zupT - heavy metal divalent cation transporter ZupT	3182549	3183323	+
b3041	ribB	1516.9770469424393	-1.40206	4.277845948107309e-7	TRUE	E_coli_K12	3972	NP_417513.1	ribB - 3,4-dihydroxy-2-butanone-4-phosphate synthase	3183812	3184466	-
b3042	ubiK	1468.980319612095	0.2634536744563498	0.3887777971258018	FALSE	E_coli_K12	3973	NP_417514.4	ubiK - ubiquinone biosynthesis accessory factor UbiK	3184839	3185130	+
b3049	glgS	1773.1373403496864	4.330135120797611	7.602117411743104e-72	TRUE	E_coli_K12	5888	NP_417521.1	glgS - surface composition regulator	3191738	3191939	-
b3050	yqiJ	62.02912355120773	1.3205802657411356	0.0071732	TRUE	E_coli_K12	7167	NP_417522.1	yqiJ - DUF1449 domain-containing inner membrane protein YqiJ	3192207	3192837	+
b3051	yqiK	64.54686407720276	0.7491579027362695	0.12923810542504505	FALSE	E_coli_K12	7168	NP_417523.1	yqiK - flotillin family inner membrane protein YqiK	3192863	3194525	+
b3052	hldE	221.9327906345145	-0.463231	0.0621512	FALSE	E_coli_K12	4493	NP_417524.1	hldE - fused heptose 7-phosphate kinase/heptose 1-phosphate adenyltransferase	3195319	3196753	-
b3053	glnE	142.05845588402033	0.2873287897207614	0.48405695300478224	FALSE	E_coli_K12	3974	NP_417525.1	glnE - fused glutamine synthetase deadenylase/glutamine synthetase adenylyltransferase	3196800	3199641	-
b3054	ygiF	76.39427048864032	0.30232123169948333	0.3548806802497486	FALSE	E_coli_K12	3975	NP_417526.1	ygiF - inorganic triphosphatase	3199663	3200965	-
b3055	ygiM	250.53600231547182	-0.587578	0.048925793724636894	FALSE	E_coli_K12	3976	NP_417527.1	ygiM - putative signal transduction protein (SH3 domain)	3201206	3201827	+
b3056	cca	309.9661141199005	0.15139396380052386	0.5821188292488121	FALSE	E_coli_K12	2801	NP_417528.1	cca - fused CCA tRNA nucleotidyltransferase/phosphohydrolase	3201890	3203129	+
b3057	bacA	193.5528962378999	-1.30967	9.451061213575571e-7	TRUE	E_coli_K12	3977	NP_417529.1	bacA - undecaprenyl pyrophosphate phosphatase	3203309	3204131	-
b3058	folB	62.063002766288484	-1.22371	0.00782647	TRUE	E_coli_K12	2855	NP_417530.2	folB - dihydroneopterin aldolase	3204220	3204589	-
b3059	plsY	130.4206166507027	0.12624539807132554	0.7595702652872127	FALSE	E_coli_K12	3978	NP_417531.1	plsY - putative glycerol-3-phosphate acyltransferase	3204693	3205311	+
b3064	tsaD	164.1581130122183	-0.755341	0.00300097	FALSE	E_coli_K12	3979	NP_417536.1	tsaD - N(6)-L-threonylcarbamoyladenine synthase, TsaD subunit	3209529	3210543	-
b3065	rpsU	12156.321703497904	-1.35189	4.9125844663011325e-6	TRUE	E_coli_K12	3980	NP_417537.1	rpsU - 30S ribosomal subunit protein S21	3210780	3210996	+
b3066	dnaG	1224.2127372418781	-0.919744	9.667215601600626e-7	FALSE	E_coli_K12	3981	NP_417538.1	dnaG - DNA primase	3211106	3212852	+
b3067	rpoD	1275.6206196751873	-0.158561	0.7001231258003834	FALSE	E_coli_K12	3982	NP_417539.1	rpoD - RNA polymerase, sigma 70 (sigma D) factor	3213046	3214888	+
b3068	mug	131.0657631359167	0.8315236816309898	0.014223665209357257	FALSE	E_coli_K12	3983	NP_417540.1	mug - stationary phase mismatch/uracil DNA glycosylase	3214966	3215473	-
b3070	nfeF	60.755298124564625	-0.641582	0.17061680942956114	FALSE	E_coli_K12	4741	NP_417541.1	nfeF - NADPH-dependent ferric-chelate reductase	3215726	3216491	-
b3071	nfeR	57.22205725797824	-0.780032	0.0129158	FALSE	E_coli_K12	5145	NP_417542.1	nfeR - DNA-binding transcriptional repressor NfeR	3216778	3217402	+
b3072	aer	48.831872812549804	-0.250952	0.6179142833104201	FALSE	E_coli_K12	5266	NP_417543.1	aer - aerotaxis sensor receptor, flavoprotein	3217555	3219076	-
b3073	patA	95.70336375201298	2.7033041774570914	8.07789918784928e-15	TRUE	E_coli_K12	4518	NP_417544.5	patA - putrescine aminotransferase	3219493	3220873	+
b3081	fadH	47.30228916545918	-0.00242531	0.9964833356123386	FALSE	E_coli_K12	2580	NP_417552.1	fadH - 2,4-dienoyl-CoA reductase	3231664	3233683	+
b3084	rlmG	372.56040447120597	-1.02999	2.259049959317382e-5	TRUE	E_coli_K12	3986	NP_417555.4	rlmG - 23S rRNA m(2)G1835 methyltransferase	3234738	3235875	-
b3085	ygjP	33.05434000983584	-1.87717	4.866322178656812e-6	TRUE	E_coli_K12	3987	NP_417556.2	ygjP - putative metal-dependent hydrolase	3235959	3236463	+
b3086	ygjQ	7.358069274598005	-1.82954	0.060819053309533584	FALSE	E_coli_K12	7643	NP_417557.1	ygjQ - DUF218 domain-containing protein YgjQ	3236539	3237232	+
b3087	ygjR	160.63330221474587	0.6070283193254596	0.0280387	FALSE	E_coli_K12	1245	NP_417558.2	ygjR - putative oxidoreductase YgjR	3237310	3238297	+
b3088	alx	162.68272160572948	-0.566459	0.0939095	FALSE	E_coli_K12	2971	YP_026201.1	alx - putative membrane-bound redox modulator Alx	3238579	3239545	+
b3089	sstT	557.2296402722778	-0.65344	0.0046898	FALSE	E_coli_K12	2375	NP_417560.1	sstT - serine/threonine:Na(+) symporter	3239943	3241188	+
b3095	yqjA	194.4173497687244	-0.43363	0.21072979289602853	FALSE	E_coli_K12	1076	NP_417566.1	yqjA - DedA family protein YqjA	3247772	3248435	+
b3096	mzrA	117.14731852676958	-0.257212	0.6864894624118384	FALSE	E_coli_K12	4857	NP_417567.1	mzrA - modulator protein MzrA	3248438	3248822	+
b3097	yqjC	1793.9585460660946	3.7019966547075405	1.735496893440999e-69	TRUE	E_coli_K12	3060	NP_417568.2	yqjC - DUF1090 domain-containing protein YqjC	3248968	3249337	+
b3098	yqjD	248.88860279430915	3.6324624922539153	1.7571543300423093e-44	TRUE	E_coli_K12	478	NP_417569.1	yqjD - ribosome- and membrane-associated DUF883 domain-containing protein YqjD	3249374	3249680	+
b3099	yqjE	206.6986623160135	3.3962815763825756	7.316754975301727e-23	TRUE	E_coli_K12	3988	NP_417570.1	yqjE - inner membrane protein YqjE	3249682	3250087	+
b3100	yqjK	1558.0550260906923	3.971014214422752	1.2185126473418373e-41	TRUE	E_coli_K12	3989	NP_417571.1	yqjK - PF13997 family protein YqjK	3250076	3250376	+
b3101	yqjF	41.370240630120044	1.4202829227516605	6.902325863116551e-4	TRUE	E_coli_K12	2879	NP_417572.2	yqjF - DoxX family protein	3250561	3250954	+
b3102	yqjG	163.61825038209116	2.6133530395312805	9.538689866772962e-20	TRUE	E_coli_K12	5022	NP_417573.1	yqjG - glutathionyl-hydroquinone reductase YqjG	3251023	3252010	+
b3103	yhaH	938.0674852619205	2.148540637372124	4.6304364094165104e-27	TRUE	E_coli_K12	2117	NP_417574.1	yhaH - putative inner membrane protein	3252303	3252669	+
b3105	yhaJ	245.2595993709955	0.4317168715788677	0.0698773	FALSE	E_coli_K12	2657	NP_417576.1	yhaJ - DNA-binding transcriptional activator YhaJ	3253317	3254214	-
b3106	yhaK	13.981301219939446	0.0830592	0.9329201893436164	FALSE	E_coli_K12	2544	NP_417577.1	yhaK - bicupin-related protein	3254318	3255020	+
b3107	yhaL	151.40554549683307	0.9497446392563561	0.00755998	FALSE	E_coli_K12	6674	NP_417578.2	yhaL - uncharacterized protein YhaL	3255042	3255207	+
b4470	cyuA	117.57642364054887	0.8554998964264522	0.016243053971782186	FALSE	E_coli_K12	5604	YP_026202.1	cyuA - putative L-cysteine desulfidase CyuA	3255340	3256651	-
b3110	cyuP	180.81426290352667	0.6366310956095738	0.22152703679248406	FALSE	E_coli_K12	5310	YP_026203.3	cyuP - cysteine detoxification protein CyuP	3256678	3258010	-
b4471	tdcG	7.29783	0.43029397785142265	0.7252495993717448	FALSE	E_coli_K12	741	YP_026204.1	tdcG - L-serine deaminase III	3258284	3259649	-
b3114	tdcE	22.480275058935828	-0.939024	0.15937841850094273	FALSE	E_coli_K12	1302	YP_026205.1	tdcE - 2-ketobutyrate formate-lyase/pyruvate formate-lyase 4	3260123	3262418	-
b3115	tdcD	8.322958815650374	-0.522296	0.6072200175556635	FALSE	E_coli_K12	831	NP_417585.2	tdcD - propionate kinase	3262451	3263660	-
b3116	tdcC	11.18891074507461	-0.819331	0.4215294196404702	FALSE	E_coli_K12	961	NP_417586.1	tdcC - threonine/serine:H(+) symporter	3263685	3265017	-
b3117	tdcB	3.837557618557402	-0.39281	0.8248037437625462	FALSE	E_coli_K12	4615	NP_417587.1	tdcB - catabolic threonine dehydratase	3265038	3266028	-
b3118	tdcA	99.37336451197379	0.514734	0.522002	FALSE	E_coli_K12	4908	NP_417588.1	tdcA - DNA-binding transcriptional activator TdcA	3266126	3267065	-
b3124	garK	16.201585011613968	0.11743692437335793	0.8847753457302855	FALSE	E_coli_K12	1165	NP_417593.4	garK - glycerate 2-kinase 1	3270624	3271770	-
b3125	garR	11.758972701355322	-0.387818	0.7112557238400637	FALSE	E_coli_K12	4602	NP_417594.3	garR - tartronate semialdehyde reductase	3271866	3272751	-
b3126	garL	2.3658510067537772	-0.0638125	NA	NA	E_coli_K12	4667	NP_417595.1	garL - alpha-dehydro-beta-deoxy-D-glucarate aldolase	3272786	3273557	-
b3128	garD	15.889131108145975	-0.371054	0.5857734824497156	FALSE	E_coli_K12	4704	NP_417597.1	garD - hypothetical protein	3275281	3276853	+
b3146	rsmI	94.53763331655404	-0.196095	0.6164855374615102	FALSE	E_coli_K12	3990	NP_417615.1	rsmI - 16S rRNA 2'-O-ribose C1402 methyltransferase	3292474	3293335	-
b3147	lpoA	128.699	-0.442436	0.1885448061876584	FALSE	E_coli_K12	5737	NP_417616.1	lpoA - outer membrane lipoprotein - activator of MrcA activity	3293399	3295436	+
b3148	yraN	22.583811957909504	-0.39611	0.5242563544017554	FALSE	E_coli_K12	3991	NP_417617.1	yraN - UPF0102 family protein YraN	3295393	3295789	+
b3149	diaA	140.23777793415533	-0.338677	0.4715168265562525	FALSE	E_coli_K12	2684	NP_417618.1	diaA - DnaA initiator-associating factor for replication initiation	3295808	3296399	+
b3150	yraP	149.03827021638529	0.2482348762177122	0.5735078717351374	FALSE	E_coli_K12	2805	NP_417619.1	yraP - divisome-associated lipoprotein YraP	3296408	3296984	+
b3152	yraR	34.64363820152748	-0.0901054	0.8867562806898793	FALSE	E_coli_K12	3001	NP_417621.2	yraR - putative nucleoside-diphosphate-sugar epimerase	3298210	3298846	-
b3153	yhbO	29.042640068298212	2.979123456359338	6.984807933918752e-6	TRUE	E_coli_K12	4751	NP_417622.2	yhbO - protein/nucleic acid deglycase 2	3298973	3299492	+
b3154	yhbP	49.51212858650469	-0.213979	0.6716140614538967	FALSE	E_coli_K12	4343	NP_417623.1	yhbP - putative FMN binding protein YhbP	3299471	3299915	-
b3155	yhbQ	69.23967078826595	-0.76176	0.016915870532944282	FALSE	E_coli_K12	4342	NP_417624.1	yhbQ - DNA damage response nuclease YhbQ	3299965	3300268	+
b3156	yhbS	202.65699682696334	0.5297461343000662	0.0690395	FALSE	E_coli_K12	2938	NP_417625.1	yhbS - putative N-acetyltransferase YhbS	3300254	3300758	-
b3157	ubiT	272.5573861912567	-0.475187	0.19325238092188568	FALSE	E_coli_K12	4341	NP_417626.1	ubiT - anaerobic ubiquinone biosynthesis accessory factor UbiT	3300751	3301276	-
b3158	ubiU	9.32289	-1.39999	0.26428700693252005	FALSE	E_coli_K12	2573	NP_417627.1	ubiU - ubiquinone biosynthesis protein UbiU	3301484	3302480	+
b3159	ubiV	4.588541488476761	-1.32939	0.22063649590986528	FALSE	E_coli_K12	4340	NP_417628.2	ubiV - ubiquinone biosynthesis protein UbiV	3302488	3303367	+
b3160	yhbW	101.01250542725231	2.0836542067070227	5.145138610882839e-6	TRUE	E_coli_K12	2902	NP_417629.1	yhbW - putative luciferase-like monooxygenase YhbW	3303447	3304455	+
b3161	mtr	102.71937905545921	-1.39672	0.0135757	FALSE	E_coli_K12	1138	NP_417630.1	mtr - tryptophan:H(+) symporter Mtr	3304572	3305817	-
b3162	deaD	5584.71	-1.61129	2.0441721694935338e-7	TRUE	E_coli_K12	2331	NP_417631.2	deaD - ATP-dependent RNA helicase DeaD	3305970	3307860	-
b3163	nlpI	6067.8380085741355	-1.25275	5.4245245192120445e-5	TRUE	E_coli_K12	4335	NP_417632.1	nlpI - lipoprotein NlpI	3308039	3308924	-
b3164	pnp	4081.8160972706955	0.13050498708492722	0.6437348156370006	FALSE	E_coli_K12	4334	NP_417633.4	pnp - polynucleotide phosphorylase	3309032	3311168	-
b3165	rpsO	12559.737964480151	-1.73268	3.682773704505525e-8	TRUE	E_coli_K12	4333	NP_417634.1	rpsO - 30S ribosomal subunit protein S15	3311414	3311684	-
b3166	truB	814.8451746822515	-1.54727	8.498646755235544e-10	TRUE	E_coli_K12	4332	NP_417635.1	truB - tRNA pseudouridine(55) synthase	3311832	3312777	-
b3167	rbfA	199.03156751724316	-1.4763	1.3047912470886473e-5	TRUE	E_coli_K12	4331	NP_417636.1	rbfA - 30S ribosome binding factor	3312776	3313178	-
b3168	infB	5435.9075386420855	-1.68248	4.090505598083874e-11	TRUE	E_coli_K12	4330	NP_417637.1	infB - translation initiation factor IF-2	3313341	3316014	-
b3169	nusA	2222.5377557817847	-1.7945	1.6482195257135865e-20	TRUE	E_coli_K12	4329	NP_417638.1	nusA - transcription termination/antitermination protein NusA	3316038	3317526	-
b3170	rimP	696.9654814514261	-2.00903	1.570190250473447e-16	TRUE	E_coli_K12	4328	NP_417639.6	rimP - ribosome maturation factor RimP	3317553	3318006	-
b3172	argG	249.71042199173127	0.9319413107926158	0.00135558	FALSE	E_coli_K12	4132	NP_417640.1	argG - argininosuccinate synthetase	3318636	3319980	+
b3175	secG	5425.389569553611	-1.16975	2.921694198817433e-9	TRUE	E_coli_K12	4327	NP_417642.1	secG - Sec translocon subunit SecG	3322172	3322505	-
b3176	glmM	541.9617839417635	-0.444603	0.0798808	FALSE	E_coli_K12	2630	NP_417643.1	glmM - phosphoglucosamine mutase	3322732	3324070	-
b3177	folP	110.39843734370093	-0.469306	0.077852	FALSE	E_coli_K12	2909	NP_417644.4	folP - dihydropteroate synthase	3324062	3324911	-
b3178	ftsH	3822.249730662094	-0.444223	0.00835348	FALSE	E_coli_K12	4326	NP_417645.1	ftsH - ATP-dependent zinc metalloprotease FtsH	3325000	3326935	-
b3179	rlmE	1285.3999778826797	0.1669095763214196	0.6777927277692893	FALSE	E_coli_K12	4325	NP_417646.1	rlmE - 23S rRNA 2'-O-ribose U2552 methyltransferase	3327034	3327664	-
b3180	yhbY	2335.0445534330643	-0.983876	6.842478117173118e-5	FALSE	E_coli_K12	4324	NP_417647.1	yhbY - ribosome assembly factor YhbY	3327789	3328083	+
b3181	greA	1283.5674712508649	-0.151669	0.4686246734322786	FALSE	E_coli_K12	2809	NP_417648.4	greA - transcription elongation factor GreA	3328238	3328715	-
b3182	dacB	68.60428841725879	-0.734616	0.0360007	FALSE	E_coli_K12	2994	NP_417649.1	dacB - peptidoglycan DD-endopeptidase DacB	3328962	3330396	+
b3183	obgE	1939.4184378881605	-1.48168	3.7570698402708717e-6	TRUE	E_coli_K12	4323	NP_417650.1	obgE - GTPase ObgE	3330581	3331754	-
b3184	yhbE	934.0417997654604	-1.4836	9.841884887760314e-11	TRUE	E_coli_K12	4322	NP_417651.1	yhbE - putative transporter YhbE	3331769	3332735	-
b3185	rpmA	7215.805321383038	-0.931498	8.570078366296716e-4	FALSE	E_coli_K12	4321	NP_417652.1	rpmA - 50S ribosomal subunit protein L27	3332861	3333119	-
b3186	rplU	7351.254046677654	-1.18819	1.3105679448886303e-6	TRUE	E_coli_K12	4320	NP_417653.1	rplU - 50S ribosomal subunit protein L21	3333139	3333451	-
b3187	ispB	399.69517325406736	-0.435585	0.14056537722413873	FALSE	E_coli_K12	2687	NP_417654.1	ispB - all-trans-octaprenyl-diphosphate synthase	3333709	3334681	+
b3188	sfsB	137.39582551483701	0.6786934206174691	0.012621895403764748	FALSE	E_coli_K12	1037	NP_417655.1	sfsB - putative transcriptional regulator SfsB	3334908	3335187	+
b3189	murA	975.1029171181449	-0.558695	0.00711735	FALSE	E_coli_K12	2720	NP_417656.1	murA - UDP-N-acetylglucosamine 1-carboxyvinyltransferase	3335234	3336494	-
b3190	ibaG	273.3845002304349	-0.159151	0.6293504658217738	FALSE	E_coli_K12	4001	NP_417657.2	ibaG - acid stress protein IbaG	3336548	3336803	-
b3191	mlaB	520.6790817976242	0.8010571028599383	7.006555526235532e-4	FALSE	E_coli_K12	4002	NP_417658.4	mlaB - intermembrane phospholipid transport system protein MlaB	3336962	3337256	-
b3192	mlaC	275.0172718031812	0.6148222641338345	0.00734493	FALSE	E_coli_K12	4003	NP_417659.1	mlaC - intermembrane phospholipid transport system - periplasmic binding protein	3337255	3337891	-
b3193	mlaD	177.5851691078981	0.2430841530073924	0.5580820310647415	FALSE	E_coli_K12	4004	NP_417660.1	mlaD - intermembrane phospholipid transport system, substrate binding protein MlaD	3337909	3338461	-
b3194	mlaE	228.25243063899842	0.014707741861806522	0.9706681392821376	FALSE	E_coli_K12	4005	NP_417661.1	mlaE - intermembrane phospholipid transport system, integral membrane subunit MlaE	3338465	3339248	-
b3195	mlaF	793.5337453907166	-0.0206397	0.9348520185454237	FALSE	E_coli_K12	4427	NP_417662.1	mlaF - intermembrane phospholipid transport system, ATP binding subunit MlaF	3339255	3340065	-
b3196	yrbG	202.21955174019644	-1.00054	0.00649444	TRUE	E_coli_K12	4006	NP_417663.1	yrbG - putative transport protein YrbG	3340274	3341252	+
b3197	kdsD	230.1394940475166	-0.85929	3.277713317337401e-5	FALSE	E_coli_K12	1338	NP_417664.1	kdsD - D-arabinose 5-phosphate isomerase KdsD	3341265	3342252	+
b3198	kdsC	126.09244097119768	-0.443634	0.0804468	FALSE	E_coli_K12	4007	NP_417665.1	kdsC - 3-deoxy-D-manno-octulosonate 8-phosphate phosphatase KdsC	3342272	3342839	+
b3199	lptC	154.55235597692283	-0.442704	0.0805439	FALSE	E_coli_K12	4008	NP_417666.1	lptC - lipopolysaccharide transport system protein LptC	3342835	3343411	+
b3200	lptA	129.58097284131665	-0.34853	0.2818613023145452	FALSE	E_coli_K12	4009	NP_417667.1	lptA - lipopolysaccharide transport system protein LptA	3343379	3343937	+
b3201	lptB	144.7394747858439	-0.205757	0.6112827847815789	FALSE	E_coli_K12	4429	NP_417668.1	lptB - lipopolysaccharide transport system ATP binding protein LptB	3343943	3344669	+
b3202	rpoN	503.1780824112269	-0.140205	0.6230807759019957	FALSE	E_coli_K12	4010	NP_417669.1	rpoN - RNA polymerase, sigma 54 (sigma N) factor	3344716	3346150	+
b3203	hpf	216.12846922555906	0.9019581184612628	0.00542633	FALSE	E_coli_K12	2678	NP_417670.1	hpf - ribosome hibernation-promoting factor	3346172	3346460	+
b3204	ptsN	182.50129126078622	0.0065118	0.9839593725041321	FALSE	E_coli_K12	2422	NP_417671.1	ptsN - phosphotransferase system enzyme IIA(Ntr)	3346577	3347069	+
b3205	rapZ	255.98002285069643	0.34947909039156994	0.38058444355494897	FALSE	E_coli_K12	4011	NP_417672.1	rapZ - RNase adaptor protein RapZ	3347114	3347969	+
b3206	npr	74.96107116471593	-0.0200711	0.9706681392821376	FALSE	E_coli_K12	4012	NP_417673.1	npr - phosphorelay protein NPr	3347965	3348238	+
[truncated: 2,043 more rows]

## Sheet: S_enterica_wt_sig_of_temp
locus_tag	gene	baseMean	log2FoldChange	padj	significant	species	locus_family	WP_num	gene_description	start	stop	strand
STM14_RS00005	NA	9.772095296596325	-1.3931	0.17380200156366013	FALSE	S_typhimurium_14028s	12838	WP_000477658.1	hypothetical protein	93	378	+
STM14_RS00010	NA	23.683262443458933	-0.0808759	0.90855	FALSE	S_typhimurium_14028s	12839	WP_001526822.1	hypothetical protein	429	546	+
STM14_RS00020	repA	666.6432453400304	-0.5822	0.0351951	FALSE	S_typhimurium_14028s	5895	WP_010999936.1	repA - replication regulatory protein RepA	1332	1599	+
STM14_RS00030	tap	2.5700707343288665	-0.384284	0.8771791966047684	FALSE	S_typhimurium_14028s	12840	WP_001541552.1	tap - RepA leader peptide Tap	1848	1926	+
STM14_RS00035	repA	271.6197961031154	-1.34849	1.874910429228819e-5	TRUE	S_typhimurium_14028s	5900	WP_001738692.1	repA - incFII family plasmid replication initiator RepA	1906	2788	+
STM14_RS00040	NA	50.79455271423001	-1.07846	0.00730637	TRUE	S_typhimurium_14028s	9695	WP_000417898.1	AraC family transcriptional regulator	3965	4724	-
STM14_RS00045	rck	66.70698640539716	-1.14675	0.038679	FALSE	S_typhimurium_14028s	1511	WP_000725062.1	rck - complement resistance protein Rck	4990	5548	-
STM14_RS00050	NA	6.571357467126226	-2.87524	0.018569457782327336	FALSE	S_typhimurium_14028s	10394	WP_010999938.1	YjiK family protein	5637	6537	-
STM14_RS00055	NA	6.262174346656115	0.015010783113836051	0.9925769840963111	FALSE	S_typhimurium_14028s	9858	WP_000178592.1	DsbA family protein	6669	7323	-
STM14_RS00060	NA	21.069345132246916	-0.891071	0.24874455124894335	FALSE	S_typhimurium_14028s	12842	WP_001526811.1	helix-turn-helix transcriptional regulator	7567	7918	-
STM14_RS00065	pefI	19.2313	-1.73757	0.010020063150523473	FALSE	S_typhimurium_14028s	12843	WP_000004313.1	pefI - transcriptional regulator PefI	7902	8115	-
STM14_RS00070	NA	857.0144720599782	-1.44278	1.4437228871518753e-10	TRUE	S_typhimurium_14028s	12844	WP_014343944.1	hypothetical protein	8546	9422	-
STM14_RS00075	NA	15.31509774385244	-1.97789	0.00265741	TRUE	S_typhimurium_14028s	11105	WP_010999940.1	membrane protein	9674	10232	-
STM14_RS00080	pefD	2.7965435109571644	-1.55646	0.45423222354938847	FALSE	S_typhimurium_14028s	8206	WP_001038510.1	pefD - fimbrial chaperone PefD	10246	10939	-
STM14_RS00085	pefC	6.745918795585139	-2.11649	0.20955997413936545	FALSE	S_typhimurium_14028s	8209	WP_000007893.1	pefC - outer membrane usher protein PefC	10931	13340	-
STM14_RS00090	pefA	20.452041575883637	-3.76045	4.690841688868659e-9	TRUE	S_typhimurium_14028s	8180	WP_000748205.1	pefA - major pilin PefA	13567	14086	-
STM14_RS00095	pefB	1.0405448266535453	-1.69284	NA	NA	S_typhimurium_14028s	11107	WP_000979451.1	pefB - transcriptional regulator PefB	14360	14663	-
STM14_RS00110	NA	741.8990758575062	-0.516255	0.00581897	FALSE	S_typhimurium_14028s	6682	WP_001527061.1	RepB family plasmid replication initiator protein	16634	17624	-
STM14_RS00120	NA	134.68933601839367	0.045309851174443624	0.914758	FALSE	S_typhimurium_14028s	12846	WP_010999942.1	hypothetical protein	18897	19419	-
STM14_RS00125	ccdA	21.567387472390042	1.0342591796297622	0.18058523503497312	FALSE	S_typhimurium_14028s	7971	WP_000813641.1	ccdA - type II toxin-antitoxin system antitoxin CcdA	20094	20313	+
STM14_RS00130	ccdB	10.111176249423602	0.5329206444392421	0.5137118721116104	FALSE	S_typhimurium_14028s	7973	WP_001159863.1	ccdB - type II toxin-antitoxin system toxin CcdB	20314	20620	+
STM14_RS00135	NA	7.332123035772865	-1.40856	0.2852542001703988	FALSE	S_typhimurium_14028s	8919	WP_001266176.1	hypothetical protein	20621	20912	+
STM14_RS00140	NA	11.79678606860684	-0.0740312	0.9358478596121304	FALSE	S_typhimurium_14028s	12847	WP_000198608.1	hypothetical protein	20908	21430	+
STM14_RS00145	NA	14.46841706972607	-0.459089	0.6050463673966162	FALSE	S_typhimurium_14028s	4521	WP_000082169.1	site-specific integrase	21464	22247	+
STM14_RS00150	NA	23.53998315048826	0.036126426561637684	0.9629877305815386	FALSE	S_typhimurium_14028s	9454	WP_000545754.1	EAL domain-containing protein	22255	22807	+
STM14_RS00155	NA	6.116733586509318	-0.235118	0.8838201570148737	FALSE	S_typhimurium_14028s	10827	WP_001075507.1	CaiF/GrlA family transcriptional regulator	22993	23482	+
STM14_RS00160	NA	2.8142280170526686	-0.22766	0.90855	FALSE	S_typhimurium_14028s	12848	WP_000905606.1	membrane protein	23475	23961	+
STM14_RS00170	NA	1.2296985221005667	-0.255935	NA	NA	S_typhimurium_14028s	12850	WP_000900095.1	inverse autotransporter beta domain-containing protein	24680	25241	+
STM14_RS00175	NA	504.16484818167686	-0.471251	0.14549975641258525	FALSE	S_typhimurium_14028s	12851	WP_001541541.1	helix-turn-helix domain-containing protein	25307	25658	-
STM14_RS00185	spvD	2.3180467902243755	1.717362562653383	0.39431923810899805	FALSE	S_typhimurium_14028s	12852	WP_001575489.1	spvD - SPI-2 type III secretion system effector cysteine hydrolase SpvD	26265	26916	-
STM14_RS00190	spvC	2.2269769095729672	1.1217268143712087	0.7267688502870684	FALSE	S_typhimurium_14028s	12853	WP_001122242.1	spvC - type III secretion system effector phosphothreonine lyase SpvC	27176	27902	-
STM14_RS00195	spvB	10.816923799805929	-0.443418	0.7467067364989591	FALSE	S_typhimurium_14028s	12854	WP_001676648.1	spvB - SPI-2 type III secretion system effector NAD(+)--protein-arginine ADP-ribosyltransferase SpvB	28182	29958	-
STM14_RS00200	spvA	3.158559465396681	1.9605540605078107	0.33364811865852395	FALSE	S_typhimurium_14028s	12856	WP_001526990.1	spvA - virulence protein SpvA	30139	30907	-
STM14_RS00205	NA	2.0618343869175995	-1.28465	0.5160926741773257	FALSE	S_typhimurium_14028s	12857	WP_001576629.1	glycoside hydrolase family protein	31080	31245	-
STM14_RS00210	spvR	3.4431335090012003	-2.91258	0.0675324	FALSE	S_typhimurium_14028s	12858	WP_000346691.1	spvR - virulence genes transcriptional activator SpvR	31418	32312	-
STM14_RS00215	NA	20.882594847095334	-0.536541	0.35491207465178803	FALSE	S_typhimurium_14028s	12859	WP_001121399.1	IS630 family transposase	32920	33958	+
STM14_RS00220	NA	61.59814936460128	-1.46572	3.471652068411231e-6	TRUE	S_typhimurium_14028s	12860	WP_001576625.1	ExeA family protein	34146	35172	-
STM14_RS00225	NA	72.9715	-1.7288	4.384982100298257e-9	TRUE	S_typhimurium_14028s	12861	WP_000098783.1	IS481 family transposase	35104	36769	-
STM14_RS00230	NA	152.77659448286065	-0.417183	0.1208218738835903	FALSE	S_typhimurium_14028s	9625	WP_001240331.1	recombinase family protein	36752	37313	-
STM14_RS00235	NA	579.6577855196946	-0.282916	0.27253772427397727	FALSE	S_typhimurium_14028s	9794	WP_001541566.1	carbonic anhydrase	37519	38260	-
STM14_RS00240	NA	156.44423250387135	2.0017938252794636	5.1047995055530486e-9	TRUE	S_typhimurium_14028s	12862	WP_001135407.1	hypothetical protein	38914	39403	-
STM14_RS00245	NA	35.48251743935059	1.116242659571764	0.0586876	FALSE	S_typhimurium_14028s	12863	WP_001247118.1	DNA-binding protein	39661	40777	+
STM14_RS00250	NA	4.823052238155032	1.2979625540370217	0.43190614164583213	FALSE	S_typhimurium_14028s	12864	WP_001541564.1	hypothetical protein	40862	41279	+
STM14_RS00255	NA	24.278316462501003	0.7048181767121378	0.24701375247968552	FALSE	S_typhimurium_14028s	12865	WP_000988946.1	hypothetical protein	41381	41798	+
STM14_RS00265	NA	1210.6636770018424	-0.27449	0.24807252627768542	FALSE	S_typhimurium_14028s	265	WP_000728917.1	Rpn family recombination-promoting nuclease/putative transposase	42452	43394	-
STM14_RS00270	NA	263.3910511914051	0.7045399209782757	0.044435837238276175	FALSE	S_typhimurium_14028s	7926	WP_000427676.1	AAA family ATPase	43808	45014	+
STM14_RS00275	NA	432.7392456061175	0.4969682219674261	0.166681	FALSE	S_typhimurium_14028s	11046	WP_000064274.1	ParB/RepB/Spo0J family partition protein	45013	45988	+
STM14_RS00280	NA	20.54098384476162	0.1397217277641214	0.8771791966047684	FALSE	S_typhimurium_14028s	1306	WP_000457541.1	Y-family DNA polymerase	46069	47344	-
STM14_RS00285	umuD	21.749345927501547	-0.189148	0.8229702275139416	FALSE	S_typhimurium_14028s	1095	WP_000925627.1	umuD - translesion error-prone DNA polymerase V autoproteolytic subunit	47343	47766	-
STM14_RS00320	NA	3.3113466488721124	-2.98517	0.21188515699630442	FALSE	S_typhimurium_14028s	8734	WP_001246548.1	membrane protein	50919	51684	+
STM14_RS00330	NA	1.5508462546922832	-1.77117	0.49878983584709224	FALSE	S_typhimurium_14028s	12868	WP_000274533.1	DUF1380 family protein	52680	53115	+
STM14_RS00335	NA	46.66959071144691	-0.744473	0.1207453271082738	FALSE	S_typhimurium_14028s	1360	WP_000015983.1	DNA polymerase III subunit theta	53350	53674	+
STM14_RS00345	NA	2.3750483266568096	-2.99521	0.23873580112885623	FALSE	S_typhimurium_14028s	1388	WP_000741240.1	single-stranded DNA-binding protein SSB2	54374	54893	+
STM14_RS00350	NA	1.3090469055068548	-0.57645	NA	NA	S_typhimurium_14028s	5162	WP_000131520.1	DUF905 domain-containing protein	54947	55190	+
STM14_RS00355	NA	4.305105731817691	0.37523084306775284	0.8311255406577744	FALSE	S_typhimurium_14028s	8105	WP_000117513.1	ParB/RepB/Spo0J family partition protein	55258	57256	+
STM14_RS00365	NA	4.410248120532126	-0.157158	0.9330731844765063	FALSE	S_typhimurium_14028s	5914	WP_000581933.1	plasmid SOS inhibition protein A	57726	58464	+
STM14_RS00380	NA	37.804	-0.185604	0.7420749598838761	FALSE	S_typhimurium_14028s	4817	WP_001526856.1	transglycosylase SLT domain-containing protein	60102	60573	-
STM14_RS00385	NA	39.8913	-0.1024	0.8979765120145369	FALSE	S_typhimurium_14028s	8759	WP_001151546.1	relaxosome protein TraM	60987	61368	+
STM14_RS00390	NA	8.291457064979474	-0.408157	0.786712	FALSE	S_typhimurium_14028s	12870	WP_000336297.1	PAS domain-containing protein	61560	62247	+
STM14_RS00400	traL	3.4125461446101886	-2.01869	0.21903302440822406	FALSE	S_typhimurium_14028s	8107	WP_000012129.1	traL - type IV conjugative transfer system protein TraL	62986	63298	+
STM14_RS00415	NA	2.629954499674217	-0.913101	0.68123	FALSE	S_typhimurium_14028s	6695	WP_000146700.1	conjugal transfer protein TraB	64612	66034	+
STM14_RS00450	traC	10.742756089413477	-1.13926	0.20154894027290596	FALSE	S_typhimurium_14028s	5625	WP_000793310.1	traC - type IV secretion system protein TraC	68566	71215	+
STM14_RS00470	NA	1.747557663328209	-0.0352367	0.9894382697592972	FALSE	S_typhimurium_14028s	12875	WP_010999945.1	hypothetical protein	73212	73521	+
STM14_RS00475	trbC	1.2743781358300055	-1.83842	NA	NA	S_typhimurium_14028s	6707	WP_000554823.1	trbC - type-F conjugative transfer system pilin assembly protein TrbC	73505	74144	+
STM14_RS00485	traN	13.865165643112293	-0.380812	0.6180656588753267	FALSE	S_typhimurium_14028s	6709	WP_000827528.1	traN - type-F conjugative transfer system mating-pair stabilization protein TraN	74596	76423	+
STM14_RS00495	traF	3.7899413065377527	-1.00227	0.5560022288076562	FALSE	S_typhimurium_14028s	6711	WP_001226854.1	traF - type-F conjugative transfer system pilin assembly protein TraF	76660	77410	+
STM14_RS00500	traQ	1.1937654676797136	0.1763177947318932	NA	NA	S_typhimurium_14028s	10778	WP_001233881.1	traQ - type-F conjugative transfer system pilin chaperone TraQ	77623	77917	+
STM14_RS00510	NA	5.137691495881731	-1.32834	0.24807252627768542	FALSE	S_typhimurium_14028s	5631	WP_001161719.1	conjugal transfer protein TraH	78441	79824	+
STM14_RS00515	traG	69.11373180004304	-0.860853	0.00567565	FALSE	S_typhimurium_14028s	6718	WP_001007086.1	traG - conjugal transfer mating pair stabilization protein TraG	79820	82643	+
STM14_RS00520	NA	146.09069453388096	-0.372803	0.221838	FALSE	S_typhimurium_14028s	12876	WP_010999946.1	entry exclusion protein	82658	83153	+
STM14_RS00525	NA	533.8755155111277	0.1759127964486213	0.5216372029663301	FALSE	S_typhimurium_14028s	7086	WP_000782438.1	complement resistance protein TraT	83188	83920	+
STM14_RS00530	traD	13.79964423198459	-1.17034	0.19522300544120608	FALSE	S_typhimurium_14028s	6544	WP_000009318.1	traD - type IV conjugative transfer system coupling protein TraD	84296	86459	+
STM14_RS00535	vapC	20.07593861380477	-2.80725	9.316657569283084e-4	TRUE	S_typhimurium_14028s	7789	WP_000911322.1	vapC - tRNA(fMet)-specific endonuclease VapC	86467	86866	-
STM14_RS00540	vapB	22.348144123917734	-2.5549	1.448646189005435e-4	TRUE	S_typhimurium_14028s	7814	WP_000450265.1	vapB - toxin-antitoxin system antitoxin VapB	86865	87093	-
STM14_RS00545	traI	56.150420037283034	-0.493614	0.261798	FALSE	S_typhimurium_14028s	6720	WP_000986921.1	traI - conjugative transfer relaxase/helicase TraI	87174	92433	+
STM14_RS00550	traX	5.892950740046059	-0.824556	0.45747570615088096	FALSE	S_typhimurium_14028s	6725	WP_000177629.1	traX - conjugal transfer pilus acetylase TraX	92452	93193	+
STM14_RS00555	NA	26.712400233808413	-1.09519	0.0552677	FALSE	S_typhimurium_14028s	10779	WP_000139307.1	fertility inhibition protein FinO	93247	93811	+
STM14_RS00570	thrL	275.30482357749815	-0.615285	0.0493507	FALSE	S_typhimurium_14028s	12422	WP_001575544.1	thrL - thr operon leader peptide	189	255	+
STM14_RS00575	thrA	162.95816665686368	-0.589917	0.071087	FALSE	S_typhimurium_14028s	2524	WP_001264681.1	thrA - bifunctional aspartate kinase/homoserine dehydrogenase I	336	2799	+
STM14_RS00580	thrB	50.83025869723437	-0.0880708	0.9112315795135083	FALSE	S_typhimurium_14028s	3104	WP_000241685.1	thrB - homoserine kinase	2800	3730	+
STM14_RS00585	thrC	144.71177433376613	0.16953097596333916	0.6667797194048266	FALSE	S_typhimurium_14028s	3105	WP_000781105.1	thrC - threonine synthase	3733	5020	+
STM14_RS00590	yaaA	74.03649050920346	0.5884788912538589	0.16096819221359404	FALSE	S_typhimurium_14028s	3106	WP_000906175.1	yaaA - peroxide stress protein YaaA	5113	5887	-
STM14_RS00595	NA	86.48476713238031	-1.19088	1.1743767370841626e-5	TRUE	S_typhimurium_14028s	2076	WP_001113820.1	sodium:alanine symporter family protein	5965	7396	-
STM14_RS00600	tal	1810.7061681660193	1.3577395621667705	1.7891952347709403e-5	TRUE	S_typhimurium_14028s	976	WP_000130175.1	tal - transaldolase	7664	8618	+
STM14_RS00605	mog	219.26796669174288	-0.0199262	0.9595261955454188	FALSE	S_typhimurium_14028s	2658	WP_000380372.1	mog - molybdopterin adenylyltransferase	8728	9319	+
STM14_RS00610	satP	163.44345279943047	-2.06964	1.5744498673301973e-12	TRUE	S_typhimurium_14028s	3107	WP_000528527.1	satP - acetate uptake transporter	9375	9942	-
STM14_RS00615	msyB	5.735733421256096	-1.07821	0.5526989464404054	FALSE	S_typhimurium_14028s	6940	WP_001103477.1	msyB - acidic protein MsyB	10091	10805	-
STM14_RS00620	NA	10.432991742565813	0.2487123893734918	0.7686611674281445	FALSE	S_typhimurium_14028s	6941	WP_001258094.1	DUF2541 family protein	10840	11245	-
STM14_RS00625	dnaK	1347.1804547082795	2.0225420139678882	3.998577929113027e-8	TRUE	S_typhimurium_14028s	2390	WP_000516125.1	dnaK - molecular chaperone DnaK	11592	13509	+
STM14_RS00630	dnaJ	296.20034280070774	1.4086258972672454	2.766080612015835e-5	TRUE	S_typhimurium_14028s	2835	WP_001119009.1	dnaJ - molecular chaperone DnaJ	13594	14734	+
STM14_RS00635	NA	28.20744370427912	0.0279069	0.9722957261997305	FALSE	S_typhimurium_14028s	8195	WP_000534902.1	LysR family transcriptional regulator	15013	15961	+
STM14_RS00640	NA	3.310312021727698	-0.911309	0.6541850320161722	FALSE	S_typhimurium_14028s	8792	WP_000026889.1	phage holin family protein	16087	16432	+
STM14_RS00645	NA	3.1624935165448926	-0.51981	0.8033391000083371	FALSE	S_typhimurium_14028s	5919	WP_001068132.1	glycoside hydrolase family 108 protein	16492	17026	-
STM14_RS00650	NA	1.1567221387547633	-2.65679	NA	NA	S_typhimurium_14028s	7476	WP_000860684.1	transcriptional regulator	17042	17486	-
STM14_RS00655	NA	17.592057504022236	-0.461175	0.4965113984067507	FALSE	S_typhimurium_14028s	7561	WP_000235798.1	glycosyl hydrolase family 18 protein	17866	19966	+
STM14_RS00660	NA	13.314377121045565	-0.128844	0.8830592494365549	FALSE	S_typhimurium_14028s	12423	WP_000155792.1	chitinase	20057	23054	+
STM14_RS00665	NA	1.839012151100578	-1.10565	0.621711	FALSE	S_typhimurium_14028s	9733	WP_000738617.1	winged helix-turn-helix transcriptional regulator	23334	24039	+
STM14_RS00670	NA	4.609553301490486	-1.48158	0.2168053276994157	FALSE	S_typhimurium_14028s	505	WP_000743357.1	fimbrial protein BcfA	24468	25011	+
STM14_RS00675	bcfB	4.971950939028786	1.9599475085608913	0.10502196541669027	FALSE	S_typhimurium_14028s	120	WP_000742551.1	bcfB - fimbrial biogenesis chaperone BcfB	25111	25798	+
STM14_RS00680	bcfC	14.108374284369427	0.3639884180890912	0.7037359214988396	FALSE	S_typhimurium_14028s	332	WP_001245854.1	bcfC - fimbrial usher BcfC	25802	28424	+
STM14_RS00685	NA	15.634923618238666	-0.636847	0.43608201304443156	FALSE	S_typhimurium_14028s	5453	WP_000701247.1	fimbrial protein BcfD	28424	29432	+
STM14_RS00690	NA	1.3391991764624362	0.4914268612535698	NA	NA	S_typhimurium_14028s	504	WP_001082039.1	fimbrial protein BcfE	29432	29978	+
STM14_RS00695	NA	3.080614831612855	-0.587943	0.7704033502123551	FALSE	S_typhimurium_14028s	1584	WP_001243232.1	fimbrial protein BcfF	29993	30512	+
STM14_RS00700	bcfG	3.278121039650632	0.6387562501693776	0.7507476556011833	FALSE	S_typhimurium_14028s	124	WP_001135039.1	bcfG - fimbrial chaperone BcfG	30477	31209	+
STM14_RS00705	NA	12.51296511016235	-0.671233	0.36498351362317144	FALSE	S_typhimurium_14028s	10121	WP_000291392.1	DsbA family protein	31273	32119	+
STM14_RS00710	NA	42.91137001483463	-0.429874	0.41267818926869515	FALSE	S_typhimurium_14028s	12424	WP_000839833.1	hypothetical protein	32157	32445	+
STM14_RS00720	NA	5.674825800967938	-1.12104	0.3718874485536968	FALSE	S_typhimurium_14028s	10864	WP_001247395.1	LysR family transcriptional regulator	33363	34368	+
STM14_RS00725	NA	3.8165989642667904	-1.13401	0.5134256222225015	FALSE	S_typhimurium_14028s	9551	WP_000158347.1	transcriptional regulator	34375	34816	-
STM14_RS00730	NA	24.92799681078863	-0.0420558	0.9718206000237712	FALSE	S_typhimurium_14028s	7754	WP_001036514.1	aryl-sulfate sulfotransferase	35338	37057	+
STM14_RS00735	NA	22.925926273367008	-1.70047	0.00543085	TRUE	S_typhimurium_14028s	6263	WP_000262866.1	bifunctional metallophosphatase/5'-nucleotidase	37102	38674	-
STM14_RS00740	NA	1.53112	-0.436464	NA	NA	S_typhimurium_14028s	10784	WP_000791534.1	hypothetical protein	38772	39534	-
STM14_RS00745	NA	30.878406112044225	-1.5427	0.00412932	TRUE	S_typhimurium_14028s	9916	WP_000831880.1	sulfatase-like hydrolase/transferase	40130	41624	+
STM14_RS00750	NA	18.91293598604025	-0.574466	0.4557214653219314	FALSE	S_typhimurium_14028s	1672	WP_000971148.1	anaerobic sulfatase maturase	41722	42913	+
STM14_RS00755	NA	6.9936316276987736	-0.356064	0.8068865117183733	FALSE	S_typhimurium_14028s	10701	WP_001055831.1	hypothetical protein	42931	44185	+
STM14_RS00765	nhaA	182.512	-0.366126	0.341447	FALSE	S_typhimurium_14028s	2980	WP_000681340.1	nhaA - Na+/H+ antiporter NhaA	46189	47356	+
STM14_RS00770	nhaR	181.8521466663117	-0.817262	0.012072233598447606	FALSE	S_typhimurium_14028s	4433	WP_000062871.1	nhaR - transcriptional activator NhaR	47417	48317	+
STM14_RS00775	NA	23.673291921832586	0.12900869812982343	0.871998	FALSE	S_typhimurium_14028s	7565	WP_001116457.1	glycoside hydrolase family 31 protein	48371	50411	-
STM14_RS00780	NA	2.110647194245821	-0.0259008	0.9919893542998467	FALSE	S_typhimurium_14028s	7336	WP_000099996.1	MFS transporter	50450	51824	-
STM14_RS00785	rpsT	6577.670892762894	-0.869943	0.0334282	FALSE	S_typhimurium_14028s	3108	WP_001518655.1	rpsT - 30S ribosomal protein S20	52279	52543	-
STM14_RS00790	NA	5.465748880761407	-0.415504	0.80752	FALSE	S_typhimurium_14028s	7099	WP_001575565.1	YaaY family protein	52648	52864	+
STM14_RS00795	ribF	411.79258939003176	-0.678669	0.00346276	FALSE	S_typhimurium_14028s	3109	WP_000767311.1	ribF - bifunctional riboflavin kinase/FAD synthetase	52871	53810	+
STM14_RS00800	ileS	695.7507639096036	-0.175777	0.5189838395214259	FALSE	S_typhimurium_14028s	2527	WP_001670710.1	ileS - isoleucine--tRNA ligase	53854	56689	+
STM14_RS00805	lspA	234.96743225379052	0.33080814860878954	0.2988790146768191	FALSE	S_typhimurium_14028s	2981	WP_000042739.1	lspA - signal peptidase II	56688	57189	+
STM14_RS00810	fkpB	107.41315493667749	-0.495938	0.12908659107817771	FALSE	S_typhimurium_14028s	2660	WP_000047269.1	fkpB - FKBP-type peptidyl-prolyl cis-trans isomerase	57343	57793	+
STM14_RS00815	ispH	296.6045191922189	-0.190802	0.5596261541594464	FALSE	S_typhimurium_14028s	3110	WP_001166422.1	ispH - 4-hydroxy-3-methylbut-2-enyl diphosphate reductase	57795	58746	+
STM14_RS00820	NA	94.20408544776562	-1.10649	3.7935844069961444e-4	TRUE	S_typhimurium_14028s	12425	WP_000516322.1	nitrite reductase	58945	60148	+
STM14_RS00825	rihC	66.01189190461542	0.31505895710473775	0.5399574868231013	FALSE	S_typhimurium_14028s	1518	WP_000127283.1	rihC - ribonucleoside hydrolase RihC	60163	61084	+
STM14_RS00830	NA	12.480218883668025	1.395047792177073	0.2203781993045529	FALSE	S_typhimurium_14028s	1701	WP_000377406.1	response regulator	61105	61792	-
STM14_RS00835	NA	23.774062673468677	-0.432895	0.5329998409826501	FALSE	S_typhimurium_14028s	1796	WP_001737977.1	sensor histidine kinase	61793	63413	-
STM14_RS00855	citS	2.797765976255753	-3.18469	0.060290075799868885	FALSE	S_typhimurium_14028s	7682	WP_000183602.1	citS - citrate/sodium symporter CitS	67051	68392	-
STM14_RS00860	citC	1.075456492336507	-1.54562	NA	NA	S_typhimurium_14028s	2175	WP_001181453.1	citC - [citrate (pro-3S)-lyase] ligase	68636	69680	+
STM14_RS00875	citF	3.3135130669112085	0.3000085117365395	0.8824892432237762	FALSE	S_typhimurium_14028s	2168	WP_000665573.1	citF - citrate lyase subunit alpha	70879	72400	+
STM14_RS00885	citG	8.788545286569422	-0.258065	0.845373	FALSE	S_typhimurium_14028s	2042	WP_001103238.1	citG - triphosphoribosyl-dephospho-CoA synthase CitG	72928	73837	+
STM14_RS00890	dapB	226.1984665162995	0.8364804287375281	0.0032523	FALSE	S_typhimurium_14028s	3111	WP_000544031.1	dapB - 4-hydroxy-tetrahydrodipicolinate reductase	74016	74838	+
STM14_RS00900	carA	196.18209679577143	0.9265991635615328	2.0906804639592093e-4	FALSE	S_typhimurium_14028s	3112	WP_000597287.1	carA - glutamine-hydrolyzing carbamoyl-phosphate synthase small subunit	75880	77029	+
STM14_RS00905	carB	205.0803065012299	0.9864746084726045	3.251864678217299e-4	FALSE	S_typhimurium_14028s	3113	WP_001126305.1	carB - carbamoyl-phosphate synthase large subunit	77047	80275	+
STM14_RS00910	tnpA	116.54339061766862	-0.50291	0.18982168540608255	FALSE	S_typhimurium_14028s	1215	WP_000502119.1	tnpA - IS200/IS605-like element IS200F family transposase	80498	80957	+
STM14_RS00915	caiF	37.56913383195983	-0.97484	0.0344691	FALSE	S_typhimurium_14028s	7100	WP_000333324.1	caiF - carnitine metabolism transcriptional regulator CaiF	81259	81655	+
STM14_RS00920	caiE	4.690708288730184	0.8893166938906387	0.5773139184501912	FALSE	S_typhimurium_14028s	2256	WP_000122861.1	caiE - carnitine operon protein CaiE	81731	82328	-
STM14_RS00925	caiD	2.7995250931137194	-1.95374	0.3755228526124239	FALSE	S_typhimurium_14028s	6208	WP_000004385.1	caiD - crotonobetainyl-CoA hydratase	82436	83222	-
STM14_RS00930	caiC	11.339230521606678	-0.724572	0.31781867475160347	FALSE	S_typhimurium_14028s	6089	WP_000355806.1	caiC - crotonobetaine/carnitine-CoA ligase	83275	84829	-
STM14_RS00935	caiB	21.46547985110019	-1.31866	0.20476072915335597	FALSE	S_typhimurium_14028s	6550	WP_001016212.1	caiB - L-carnitine CoA-transferase	84891	86109	-
STM14_RS00940	caiA	6.00768	-3.93417	0.011660178336020715	FALSE	S_typhimurium_14028s	4665	WP_000347134.1	caiA - crotonobetainyl-CoA dehydrogenase	86220	87363	-
STM14_RS00945	caiT	1.5126612936219335	-3.0977	NA	NA	S_typhimurium_14028s	6296	WP_000787076.1	caiT - L-carnitine/gamma-butyrobetaine antiport BCCT transporter	87397	88915	-
STM14_RS00955	NA	3.1254214057085576	-0.145948	0.9626986284825976	FALSE	S_typhimurium_14028s	4900	WP_000692185.1	electron transfer flavoprotein FixA	89395	90166	+
STM14_RS00965	NA	1.605946028630793	-4.00415	0.1155611022392266	FALSE	S_typhimurium_14028s	3086	WP_001287777.1	FAD-dependent oxidoreductase	91172	92459	+
STM14_RS00975	NA	32.681190667988254	-0.440912	0.5605408040752056	FALSE	S_typhimurium_14028s	6765	WP_001737995.1	MFS transporter	92889	94230	+
STM14_RS00980	NA	336.44648523130616	6.350323429548811	8.625787152559388e-36	TRUE	S_typhimurium_14028s	191	WP_001172089.1	YgdI/YgdR family lipoprotein	94318	94549	+
STM14_RS00985	NA	69.87579477851487	-0.147002	0.7409142019669819	FALSE	S_typhimurium_14028s	12427	WP_000802644.1	hypothetical protein	94842	95259	+
STM14_RS00990	srfN	39.540613926773354	0.48785115103917837	0.4552260394956055	FALSE	S_typhimurium_14028s	628	WP_000745961.1	srfN - DUF1471 family virulence protein SrfN	95482	95773	-
STM14_RS01000	NA	12.58412950792101	-0.953728	0.26076571217808775	FALSE	S_typhimurium_14028s	8601	WP_000066317.1	sulfatase-like hydrolase/transferase	96670	98560	+
STM14_RS01005	kefF	5.960312931367789	0.126481	0.931769	FALSE	S_typhimurium_14028s	694	WP_000600709.1	kefF - glutathione-regulated potassium-efflux system oxidoreductase KefF	98966	99497	+
STM14_RS01010	kefC	33.64372845127148	-0.230579	0.7919245066143994	FALSE	S_typhimurium_14028s	1117	WP_000377155.1	kefC - glutathione-regulated potassium-efflux system protein KefC	99489	101352	+
STM14_RS01015	folA	231.33747037932773	0.7347159236994371	0.00128387	FALSE	S_typhimurium_14028s	2982	WP_000624379.1	folA - type 3 dihydrofolate reductase	101550	102030	+
STM14_RS01020	apaH	231.49585596753596	-0.41996	0.18520063131072464	FALSE	S_typhimurium_14028s	2662	WP_000257211.1	apaH - bis(5'-nucleosyl)-tetraphosphatase (symmetrical) ApaH	102135	102984	-
STM14_RS01025	apaG	73.09571308173585	-1.29921	5.879135731350922e-5	TRUE	S_typhimurium_14028s	3116	WP_000610894.1	apaG - Co2+/Mg2+ efflux protein ApaG	102994	103372	-
STM14_RS01030	rsmA	197.06572658108016	-0.537554	0.0502792	FALSE	S_typhimurium_14028s	3117	WP_001065397.1	rsmA - 16S rRNA (adenine(1518)-N(6)/adenine(1519)-N(6))- dimethyltransferase RsmA	103374	104196	-
STM14_RS01035	pdxA	162.3983333638127	-0.689233	0.0134005	FALSE	S_typhimurium_14028s	2666	WP_000093011.1	pdxA - 4-hydroxythreonine-4-phosphate dehydrogenase PdxA	104192	105182	-
STM14_RS01040	surA	523.1186234651984	0.0694902	0.7892257924903853	FALSE	S_typhimurium_14028s	3118	WP_000800482.1	surA - peptidylprolyl isomerase SurA	105181	106468	-
STM14_RS01045	lptD	1235.3731184763822	0.0371322	0.885421	FALSE	S_typhimurium_14028s	3119	WP_000746126.1	lptD - LPS assembly protein LptD	106521	108882	-
STM14_RS01050	djlA	267.6693222945033	-0.838012	1.362028276771627e-4	FALSE	S_typhimurium_14028s	3120	WP_001200595.1	djlA - co-chaperone DjlA	109135	109948	+
STM14_RS01055	rluA	135.31922380502436	-0.760258	0.11908483654416206	FALSE	S_typhimurium_14028s	2394	WP_000525196.1	rluA - bifunctional tRNA pseudouridine(32) synthase/23S rRNA pseudouridine(746) synthase RluA	110042	110702	-
STM14_RS01060	rapA	239.40679065367885	-0.752881	0.0172134	FALSE	S_typhimurium_14028s	3121	WP_001116976.1	rapA - RNA polymerase-associated protein RapA	110713	113620	-
STM14_RS01065	polB	103.62546203402688	-0.174906	0.63191	FALSE	S_typhimurium_14028s	3122	WP_000035723.1	polB - DNA polymerase II	113793	116145	-
STM14_RS01070	NA	17.87975392960689	-1.36469	0.038167	FALSE	S_typhimurium_14028s	12428	WP_000877512.1	YdcF family protein	116188	116809	-
STM14_RS01075	NA	12.148359324331995	0.058025919212048166	0.9593722040864247	FALSE	S_typhimurium_14028s	8793	WP_001103147.1	DUF4751 family protein	117527	117947	+
STM14_RS01080	araD	2.694043169084213	-0.763127	0.7024028196162527	FALSE	S_typhimurium_14028s	693	WP_000888683.1	araD - L-ribulose-5-phosphate 4-epimerase	117952	118648	-
STM14_RS01085	araA	6.419241894338384	-0.0803069	0.9584132358886733	FALSE	S_typhimurium_14028s	5052	WP_000151691.1	araA - L-arabinose isomerase	118788	120291	-
STM14_RS01090	araB	2.9506437088239776	0.6357861703394437	0.7492529500705476	FALSE	S_typhimurium_14028s	4504	WP_000951812.1	araB - ribulokinase	120301	122011	-
STM14_RS01095	araC	43.70025404442056	1.0455483635564387	0.0904654	FALSE	S_typhimurium_14028s	5197	WP_000852387.1	araC - arabinose operon transcriptional regulator AraC	122351	123197	+
STM14_RS01100	NA	50.11316092177861	0.019202446452382976	0.9740624791997287	FALSE	S_typhimurium_14028s	2345	WP_001148368.1	DedA family protein	123315	124083	+
STM14_RS01105	thiQ	30.572818139688966	-0.857466	0.39224406735440415	FALSE	S_typhimurium_14028s	4406	WP_000915965.1	thiQ - thiamine ABC transporter ATP-binding protein ThiQ	124121	124829	-
STM14_RS01110	thiP	48.47287387820756	-0.583207	0.12366533459163094	FALSE	S_typhimurium_14028s	3126	WP_000235634.1	thiP - thiamine/thiamine pyrophosphate ABC transporter permease ThiP	124812	126423	-
STM14_RS01115	thiB	102.34679306201576	-0.564749	0.21709853571026425	FALSE	S_typhimurium_14028s	2322	WP_000915326.1	thiB - thiamine ABC transporter substrate binding subunit	126398	127382	-
STM14_RS01120	sgrR	20.615914798598627	-0.394533	0.6988736183938834	FALSE	S_typhimurium_14028s	2597	WP_001139040.1	sgrR - HTH-type transcriptional regulator SgrR	127559	129218	-
STM14_RS01125	NA	782.2452228680777	0.8752698624985855	8.031628617184668e-4	FALSE	S_typhimurium_14028s	5053	WP_001248755.1	glucose uptake inhibitor SgrT	129310	129433	+
STM14_RS01130	leuD	36.34726525231086	1.4313924871699295	0.00199651	TRUE	S_typhimurium_14028s	2927	WP_000818267.1	leuD - 3-isopropylmalate dehydratase small subunit	129768	130374	-
STM14_RS01135	leuC	22.482737792654678	1.3584899309357052	0.0642343	FALSE	S_typhimurium_14028s	2426	WP_001140629.1	leuC - 3-isopropylmalate dehydratase large subunit	130384	131785	-
STM14_RS01140	leuB	22.23746850898866	0.7197988657406946	0.3132612088728337	FALSE	S_typhimurium_14028s	2503	WP_000042325.1	leuB - 3-isopropylmalate dehydrogenase	131787	132879	-
STM14_RS01145	leuA	25.58313779270512	0.8369960394611231	0.256174	FALSE	S_typhimurium_14028s	2887	WP_000082819.1	leuA - 2-isopropylmalate synthase	132878	134450	-
STM14_RS01150	leuL	19.04146938710998	0.6605857085139861	0.4301233026884162	FALSE	S_typhimurium_14028s	12429	WP_001575587.1	leuL - leu operon leader peptide	134537	134624	-
STM14_RS01155	leuO	9.341115002515117	0.9281594656757873	0.46335085814393967	FALSE	S_typhimurium_14028s	4435	WP_001115420.1	leuO - transcriptional regulator LeuO	135280	136225	+
STM14_RS01160	ilvI	79.66846179396748	-0.739041	0.10537281873057339	FALSE	S_typhimurium_14028s	444	WP_000425604.1	ilvI - acetolactate synthase 3 large subunit	136546	138271	+
STM14_RS01165	ilvN	32.87861613219149	0.0511439	0.9480668710697957	FALSE	S_typhimurium_14028s	3127	WP_001563086.1	ilvN - acetolactate synthase small subunit	138273	138765	+
STM14_RS01170	cra	317.829	0.0594911	0.8568253504208289	FALSE	S_typhimurium_14028s	4464	WP_000762406.1	cra - catabolite repressor/activator	139048	140053	+
STM14_RS01175	mraZ	567.1074157666891	-0.730127	3.224171721321425e-4	FALSE	S_typhimurium_14028s	3130	WP_000488294.1	mraZ - division/cell wall cluster transcriptional repressor MraZ	140658	141117	+
STM14_RS01180	rsmH	187.97717909057135	-0.644794	0.012289394857053234	FALSE	S_typhimurium_14028s	3131	WP_000970444.1	rsmH - 16S rRNA (cytosine(1402)-N(4))-methyltransferase RsmH	141118	142060	+
STM14_RS01185	ftsL	47.164695546505996	-1.55999	3.7110291390783636e-5	TRUE	S_typhimurium_14028s	3132	WP_000625651.1	ftsL - cell division protein FtsL	142056	142422	+
STM14_RS01190	ftsI	1011.1990504704064	1.247392072328015	4.080099407703655e-6	TRUE	S_typhimurium_14028s	1297	WP_000642235.1	ftsI - peptidoglycan glycosyltransferase FtsI	142437	144204	+
STM14_RS01195	murE	234.06446759722067	-1.25897	2.2847585932477427e-5	TRUE	S_typhimurium_14028s	3133	WP_000775077.1	murE - UDP-N-acetylmuramoyl-L-alanyl-D-glutamate--2, 6-diaminopimelate ligase	144190	145678	+
STM14_RS01200	murF	173.8323941130371	-0.969418	2.7981666064314917e-5	FALSE	S_typhimurium_14028s	3134	WP_000626630.1	murF - UDP-N-acetylmuramoyl-tripeptide--D-alanyl-D- alanine ligase	145674	147033	+
STM14_RS01205	mraY	174.99148298625244	-1.16368	1.0106791697306088e-7	TRUE	S_typhimurium_14028s	3135	WP_000964141.1	mraY - phospho-N-acetylmuramoyl-pentapeptide- transferase	147026	148109	+
STM14_RS01210	murD	258.24547455055904	-1.43861	3.2280644876985917e-9	TRUE	S_typhimurium_14028s	3136	WP_000796445.1	murD - UDP-N-acetylmuramoyl-L-alanine--D-glutamate ligase	148111	149428	+
STM14_RS01215	ftsW	218.8926818374999	-1.25492	1.139555463169267e-6	TRUE	S_typhimurium_14028s	2667	WP_001239803.1	ftsW - cell division protein FtsW	149427	150672	+
STM14_RS01220	murG	187.9377319556957	-1.22147	3.329379746087173e-6	TRUE	S_typhimurium_14028s	3137	WP_000016613.1	murG - undecaprenyldiphospho-muramoylpentapeptide beta-N-acetylglucosaminyltransferase	150668	151736	+
STM14_RS01225	murC	307.87214047590436	-1.06693	1.627514010915858e-4	TRUE	S_typhimurium_14028s	2669	WP_001096070.1	murC - UDP-N-acetylmuramate--L-alanine ligase	151854	153330	+
STM14_RS01230	NA	221.83099717824072	-1.03227	3.224171721321425e-4	TRUE	S_typhimurium_14028s	2671	WP_000763905.1	D-alanine--D-alanine ligase	153322	154243	+
STM14_RS01235	ftsQ	208.52034130204814	-1.00375	2.396171162384435e-5	TRUE	S_typhimurium_14028s	3138	WP_000075728.1	ftsQ - cell division protein FtsQ	154244	155075	+
STM14_RS01240	ftsA	718.753	-0.985246	1.5741826041060235e-7	FALSE	S_typhimurium_14028s	3139	WP_000588463.1	ftsA - cell division protein FtsA	155071	156334	+
STM14_RS01245	ftsZ	619.4189102912256	-0.033228	0.914758	FALSE	S_typhimurium_14028s	3140	WP_000462785.1	ftsZ - cell division protein FtsZ	156394	157546	+
STM14_RS01250	lpxC	3252.022620024193	-0.144017	0.5197076110644697	FALSE	S_typhimurium_14028s	3141	WP_000595487.1	lpxC - UDP-3-O-acyl-N-acetylglucosamine deacetylase	157646	158564	+
STM14_RS01255	secM	280.9912625324403	-0.507315	0.0238573	FALSE	S_typhimurium_14028s	3142	WP_000014333.1	secM - secA translation cis-regulator SecM	158842	159340	+
STM14_RS01260	secA	1354.340579601378	-0.446892	0.016410459326835273	FALSE	S_typhimurium_14028s	3143	WP_000905756.1	secA - preprotein translocase subunit SecA	159401	162107	+
STM14_RS01265	mutT	111.36333253509574	0.6344439888276945	0.10828533579099546	FALSE	S_typhimurium_14028s	2411	WP_000736056.1	mutT - 8-oxo-dGTP diphosphatase MutT	162258	162654	+
STM14_RS01275	yacG	41.84555842060516	-0.518885	0.2261504638205447	FALSE	S_typhimurium_14028s	3144	WP_001286419.1	yacG - DNA gyrase inhibitor YacG	162975	163167	-
STM14_RS01280	zapD	66.02681814792021	-0.99136	0.00156539	FALSE	S_typhimurium_14028s	3145	WP_000557441.1	zapD - cell division protein ZapD	163176	163920	-
STM14_RS01285	coaE	61.70768502012989	-0.489517	0.25683193109237495	FALSE	S_typhimurium_14028s	3146	WP_001270913.1	coaE - dephospho-CoA kinase	163919	164540	-
STM14_RS01290	NA	1302.644746702049	1.6072315658733158	1.0472744339803132e-14	TRUE	S_typhimurium_14028s	3147	WP_001217365.1	GMP reductase	164765	165809	+
STM14_RS01295	hofC	2.0493880267704316	-1.70208	0.39502937548613426	FALSE	S_typhimurium_14028s	2866	WP_000114087.1	hofC - protein transport protein HofC	165839	167042	-
STM14_RS01300	gspE	1.0874881496075626	-1.66391	NA	NA	S_typhimurium_14028s	1500	WP_000650592.1	gspE - type II secretion system protein GspE	167031	168417	-
STM14_RS01310	nadC	87.54815322791939	0.6172589286885687	0.17424221596095563	FALSE	S_typhimurium_14028s	3149	WP_001135135.1	nadC - carboxylating nicotinate-nucleotide diphosphorylase	169085	169979	-
STM14_RS01315	ampD	141.37044485429792	0.17255274583917074	0.6276570533778073	FALSE	S_typhimurium_14028s	3150	WP_000936329.1	ampD - 1,6-anhydro-N-acetylmuramyl-L-alanine amidase AmpD	170066	170630	+
STM14_RS01320	ampE	97.14014904965256	0.6465306548339866	0.0539057	FALSE	S_typhimurium_14028s	3151	WP_000172039.1	ampE - beta-lactamase regulator AmpE	170626	171481	+
STM14_RS01325	NA	28.321347493454414	-0.852895	0.0557358	FALSE	S_typhimurium_14028s	5794	WP_000024779.1	family 43 glycosylhydrolase	171572	172523	-
STM14_RS01330	NA	12.863393058711942	-1.29259	0.1573657594908826	FALSE	S_typhimurium_14028s	529	WP_000357533.1	MFS transporter	172522	173929	-
STM14_RS01335	aroP	102.64444466618482	-0.554139	0.0921442	FALSE	S_typhimurium_14028s	1066	WP_000969487.1	aroP - aromatic amino acid transporter AroP	174092	175466	-
STM14_RS01340	pdhR	927.1236796358528	-1.62852	2.143456693982094e-5	TRUE	S_typhimurium_14028s	2311	WP_000331771.1	pdhR - pyruvate dehydrogenase complex transcriptional repressor PdhR	176028	176793	+
STM14_RS01345	aceE	4944.458527780435	-1.06096	0.0372848	FALSE	S_typhimurium_14028s	3035	WP_000003852.1	aceE - pyruvate dehydrogenase (acetyl-transferring), homodimeric type	176952	179616	+
STM14_RS01350	aceF	2402.909813015698	-1.32609	0.11107714374220883	FALSE	S_typhimurium_14028s	2625	WP_000963612.1	aceF - pyruvate dehydrogenase complex dihydrolipoyllysine-residue acetyltransferase	179630	181520	+
STM14_RS01355	lpdA	2966.227152111346	-0.37498	0.2261504638205447	FALSE	S_typhimurium_14028s	2387	WP_001519338.1	lpdA - dihydrolipoyl dehydrogenase	181719	183144	+
STM14_RS01360	NA	41.329	-1.39228	0.00223913	TRUE	S_typhimurium_14028s	8479	WP_000765363.1	outer membrane protein	183432	183717	+
STM14_RS01365	NA	4.901131178828876	1.1174590090077419	0.47943620719253444	FALSE	S_typhimurium_14028s	5795	WP_000757452.1	DUF2950 family protein	183754	184546	-
STM14_RS01375	acnB	1119.9040901838616	1.3140044686827101	4.002670915721381e-8	TRUE	S_typhimurium_14028s	2424	WP_000888962.1	acnB - bifunctional aconitate hydratase 2/2-methylisocitrate dehydratase	186561	189159	+
STM14_RS01380	NA	820.1600852889031	-0.210539	0.5980586539692965	FALSE	S_typhimurium_14028s	12430	WP_000536990.1	HNH endonuclease	189219	190062	-
STM14_RS01385	yacL	323.3093759492448	-0.0386055	0.900775	FALSE	S_typhimurium_14028s	3948	WP_000384308.1	yacL - protein YacL	190307	190670	+
STM14_RS01390	NA	91.35381913894201	2.852972361963498	1.8472677244628073e-7	TRUE	S_typhimurium_14028s	6454	WP_001022089.1	2-keto-3-deoxygluconate permease 1	190904	191858	+
STM14_RS01395	NA	23.805888101570872	1.7866419957185564	0.010533873140450239	FALSE	S_typhimurium_14028s	5433	WP_000782192.1	D-threonate kinase	191854	193126	+
STM14_RS01400	NA	39.744008489746214	2.3073345629204596	1.6950303562848792e-4	TRUE	S_typhimurium_14028s	5401	WP_000448745.1	D-threonate 4-phosphate dehydrogenase	193115	194099	+
STM14_RS01405	NA	180.47356355383994	0.039464291316971954	0.9333277039535813	FALSE	S_typhimurium_14028s	172	WP_000678254.1	DeoR/GlpR family DNA-binding transcription regulator	194108	194876	+
STM14_RS01410	speD	438.4602941714685	-1.19489	1.2345821399446685e-4	TRUE	S_typhimurium_14028s	3947	WP_000734276.1	speD - adenosylmethionine decarboxylase	194905	195700	-
STM14_RS01415	speE	381.3721967874873	-1.03324	2.196353948902682e-7	TRUE	S_typhimurium_14028s	3946	WP_000829968.1	speE - polyamine aminopropyltransferase	195720	196581	-
STM14_RS01420	NA	320.42274238555933	-0.616712	0.0237812	FALSE	S_typhimurium_14028s	3945	WP_000846613.1	YacC family pilotin-like protein	196687	197035	-
STM14_RS01425	cueO	74.64784378297206	0.40187790411954594	0.3927760113627037	FALSE	S_typhimurium_14028s	2594	WP_000946047.1	cueO - multicopper oxidase CueO	197236	198847	+
STM14_RS01430	NA	133.49583436101167	1.074900560425923	0.00719259	TRUE	S_typhimurium_14028s	2953	WP_000829730.1	pyrroloquinoline quinone-dependent dehydrogenase	198924	201315	-
STM14_RS01435	hpt	743.0499312507418	0.4125134428651631	0.0663721	FALSE	S_typhimurium_14028s	3944	WP_000683342.1	hpt - hypoxanthine phosphoribosyltransferase	201520	202057	+
STM14_RS01440	can	1944.7898147625988	0.5974767448478908	0.00822176	FALSE	S_typhimurium_14028s	2629	WP_000651591.1	can - carbonate dehydratase	202114	202777	-
STM14_RS01445	NA	133.37024606996758	-0.014205	0.9811804236304675	FALSE	S_typhimurium_14028s	4411	WP_000150619.1	ABC transporter ATP-binding protein	202885	203812	+
STM14_RS01450	NA	159.24414941168354	0.7230675511971627	0.024218898630100513	FALSE	S_typhimurium_14028s	3943	WP_000983414.1	ABC transporter permease	203808	204579	+
STM14_RS01455	NA	3.4310431809420128	0.0810518	0.9707204924107107	FALSE	S_typhimurium_14028s	9910	WP_000794043.1	fimbrial protein	204695	205775	-
STM14_RS01460	NA	4.880027694458481	-0.389523	0.8506809789599222	FALSE	S_typhimurium_14028s	318	WP_001231776.1	fimbrial outer membrane usher protein	205783	208330	-
STM14_RS01470	NA	1.2046012523329934	-2.74151	NA	NA	S_typhimurium_14028s	14605	WP_000777532.1	fimbrial protein	209087	209627	-
STM14_RS01475	NA	18.544578283592678	-2.14295	0.00612991	TRUE	S_typhimurium_14028s	4622	WP_000901960.1	PTS sugar transporter subunit IIA	209996	210437	+
STM14_RS01480	NA	104.1698102269206	-1.58819	1.817830145668131e-4	TRUE	S_typhimurium_14028s	3942	WP_000245304.1	polysaccharide deacetylase family protein	210498	211728	+
STM14_RS01485	panD	235.47148243978043	1.1819486297919475	5.138234610686966e-7	TRUE	S_typhimurium_14028s	3941	WP_000621526.1	panD - aspartate 1-decarboxylase	211734	212115	-
STM14_RS01490	panC	94.01540725612665	0.6319007417771699	0.0436486	FALSE	S_typhimurium_14028s	3940	WP_000905344.1	panC - pantoate--beta-alanine ligase	212209	213064	-
STM14_RS01495	panB	42.57474833395046	0.3980438460494546	0.4117947221068697	FALSE	S_typhimurium_14028s	3939	WP_000805487.1	panB - 3-methyl-2-oxobutanoate hydroxymethyltransferase	213189	213981	-
STM14_RS01500	folK	34.612729876350784	-1.33498	0.00313007	TRUE	S_typhimurium_14028s	3938	WP_000150773.1	folK - 2-amino-4-hydroxy-6- hydroxymethyldihydropteridine diphosphokinase	214101	214581	-
STM14_RS01505	pcnB	330.4863215578486	-0.207125	0.41201860652820443	FALSE	S_typhimurium_14028s	2800	WP_203422695.1	pcnB - polynucleotide adenylyltransferase PcnB	214577	215975	-
STM14_RS01510	gluQRS	59.574842453868165	-1.08294	0.0612469	FALSE	S_typhimurium_14028s	2785	WP_000132295.1	gluQRS - tRNA glutamyl-Q(34) synthetase GluQRS	216136	217033	-
STM14_RS01515	dksA	3134.1956622101206	1.897339373879038	4.544498269586655e-22	TRUE	S_typhimurium_14028s	3013	WP_001155232.1	dksA - RNA polymerase-binding protein DksA	217101	217557	-
STM14_RS01520	sfsA	105.69940559719086	0.4957133313843655	0.41267954565682025	FALSE	S_typhimurium_14028s	3937	WP_000899412.1	sfsA - DNA/RNA nuclease SfsA	217733	218438	-
STM14_RS01525	thpR	32.033435504254534	-1.34884	0.0193861	FALSE	S_typhimurium_14028s	3936	WP_001294178.1	thpR - RNA 2',3'-cyclic phosphodiesterase	218454	218985	-
STM14_RS01530	hrpB	94.06257652018006	-0.857108	0.0181574	FALSE	S_typhimurium_14028s	3935	WP_001738008.1	hrpB - ATP-dependent helicase HrpB	219057	221487	+
STM14_RS01535	mrcB	413.67997857703574	-0.357192	0.15797071012613845	FALSE	S_typhimurium_14028s	2011	WP_000918127.1	mrcB - bifunctional glycosyl transferase/transpeptidase	221627	224150	+
STM14_RS01540	fhuA	1333.7570498270752	-1.79416	2.071219566587282e-6	TRUE	S_typhimurium_14028s	1612	WP_000113220.1	fhuA - ferrichrome porin FhuA	224442	226632	+
STM14_RS01545	fhuC	91.58285323979108	-3.3024	2.3889207612405892e-11	TRUE	S_typhimurium_14028s	347	WP_001157204.1	fhuC - Fe3+-hydroxamate ABC transporter ATP-binding protein FhuC	226680	227478	+
STM14_RS01550	fhuD	84.03224890128504	-3.13703	6.63194362513961e-7	TRUE	S_typhimurium_14028s	3934	WP_001205357.1	fhuD - Fe(3+)-hydroxamate ABC transporter substrate-binding protein FhuD	227477	228368	+
STM14_RS01555	fhuB	264.0211356472604	-3.79598	1.193925415164499e-46	TRUE	S_typhimurium_14028s	3933	WP_023139178.1	fhuB - Fe(3+)-hydroxamate ABC transporter permease FhuB	228382	230422	+
STM14_RS01560	stfA	26.76913676906311	0.18708406079482606	0.8064759812982523	FALSE	S_typhimurium_14028s	217	WP_001090554.1	stfA - fimbrial major subunit StfA	231360	231921	+
STM14_RS01565	NA	16.327338108478447	-0.456334	0.6870291884272827	FALSE	S_typhimurium_14028s	1407	WP_000951687.1	fimbrial biogenesis outer membrane usher protein	232006	234664	+
STM14_RS01580	stfF	2.1922099871446807	-0.144548	0.9595261955454188	FALSE	S_typhimurium_14028s	1807	WP_000725075.1	stfF - fimbrial minor subunit StfF	235961	236438	+
STM14_RS01590	stfH	45.71263219351285	-1.36999	0.00148103	TRUE	S_typhimurium_14028s	11053	WP_000691870.1	stfH - fimbrial adhesin StfH	236967	237807	+
STM14_RS01595	hemL	134.46363790382424	-0.174187	0.6079389222691266	FALSE	S_typhimurium_14028s	2250	WP_000045268.1	hemL - glutamate-1-semialdehyde 2,1-aminomutase	237914	239195	-
STM14_RS01600	clcA	89.00959410426718	-0.122177	0.7765172178745379	FALSE	S_typhimurium_14028s	2674	WP_000845425.1	clcA - H(+)/Cl(-) exchange transporter ClcA	239364	240786	+
STM14_RS01605	erpA	1007.6579994076376	0.134443	0.7314862074065224	FALSE	S_typhimurium_14028s	2532	WP_001278668.1	erpA - iron-sulfur cluster insertion protein ErpA	240867	241212	+
STM14_RS01610	NA	28.14010417237423	-0.0140443	0.9832573582678746	FALSE	S_typhimurium_14028s	2836	WP_000964234.1	TRIC cation channel family protein	241312	241936	-
STM14_RS01615	btuF	21.38802320581002	-0.379614	0.605041	FALSE	S_typhimurium_14028s	2888	WP_001118843.1	btuF - vitamin B12 ABC transporter substrate-binding protein BtuF	241972	242773	-
STM14_RS01620	mtnN	55.79965661328832	0.473474	0.4080307079964904	FALSE	S_typhimurium_14028s	3152	WP_000689821.1	mtnN - 5'-methylthioadenosine/S-adenosylhomocysteine nucleosidase	242765	243464	-
STM14_RS01625	dgt	168.22517483710953	0.456297	0.1889505302884109	FALSE	S_typhimurium_14028s	3153	WP_000146443.1	dgt - dGTPase	243548	245066	+
STM14_RS01630	degP	186.71388133261007	-0.201545	0.5223786759737188	FALSE	S_typhimurium_14028s	1122	WP_000753958.1	degP - serine endoprotease DegP	245195	246623	+
STM14_RS01635	cdaR	181.66573242496048	2.382771930357582	1.4813018634829063e-9	TRUE	S_typhimurium_14028s	2080	WP_000929420.1	cdaR - DNA-binding transcriptional regulator CdaR	246775	247933	+
STM14_RS01640	NA	952.8342735359834	2.049635467356539	2.286326380062272e-13	TRUE	S_typhimurium_14028s	3889	WP_000272193.1	DUF3461 family protein	248021	248408	-
STM14_RS01650	dapD	490.6187388328033	-0.0484719	0.8937952043332192	FALSE	S_typhimurium_14028s	3888	WP_001186675.1	dapD - 2,3,4,5-tetrahydropyridine-2,6-dicarboxylate N-succinyltransferase	249993	250818	-
STM14_RS01655	glnD	125.98607683739252	-0.110157	0.7919245066143994	FALSE	S_typhimurium_14028s	3887	WP_001094519.1	glnD - bifunctional uridylyltransferase/uridylyl-removing protein GlnD	250847	253520	-
STM14_RS01660	map	750.8904091979311	-0.798816	5.490486504554529e-4	FALSE	S_typhimurium_14028s	1752	WP_001018214.1	map - type I methionyl aminopeptidase	253756	254551	-
STM14_RS01665	rpsB	14808.771884957465	-0.13411	0.6263162133736295	FALSE	S_typhimurium_14028s	3886	WP_000246886.1	rpsB - 30S ribosomal protein S2	255001	255727	+
STM14_RS01670	tsf	6981.986383498591	-0.250774	0.33222908273520824	FALSE	S_typhimurium_14028s	3885	WP_000808106.1	tsf - translation elongation factor Ts	255984	256836	+
STM14_RS01675	pyrH	1284.7864939106603	-0.327067	0.2617138929965173	FALSE	S_typhimurium_14028s	3884	WP_000224567.1	pyrH - UMP kinase	256980	257706	+
STM14_RS01680	frr	2101.791261917102	0.5603428359302953	0.0026246	FALSE	S_typhimurium_14028s	3883	WP_000622423.1	frr - ribosome recycling factor	257852	258410	+
STM14_RS01685	ispC	324.05869854597984	-0.157499	0.5629231045809273	FALSE	S_typhimurium_14028s	3882	WP_000811905.1	ispC - 1-deoxy-D-xylulose-5-phosphate reductoisomerase	258550	259747	+
STM14_RS01690	ispU	695.9269690991506	-0.814231	0.00296444	FALSE	S_typhimurium_14028s	3881	WP_000947413.1	ispU - (2E,6E)-farnesyl-diphosphate-specific ditrans,polycis-undecaprenyl-diphosphate synthase	260059	260818	+
STM14_RS01695	cdsA	350.49882286031135	-0.346729	0.2835420215733274	FALSE	S_typhimurium_14028s	3880	WP_000922422.1	cdsA - phosphatidate cytidylyltransferase	260830	261688	+
STM14_RS01700	rseP	814.502	-0.765414	2.733402290854391e-4	FALSE	S_typhimurium_14028s	3879	WP_000949017.1	rseP - sigma E protease regulator RseP	261699	263052	+
STM14_RS01705	bamA	2537.7985371709838	-0.195416	0.42012121419311466	FALSE	S_typhimurium_14028s	2006	WP_001240935.1	bamA - outer membrane protein assembly factor BamA	263083	265498	+
STM14_RS01710	skp	1209.5910386364885	0.4930998999643651	0.0300625	FALSE	S_typhimurium_14028s	3878	WP_000758966.1	skp - molecular chaperone Skp	265620	266106	+
STM14_RS01715	lpxD	1249.8095809268457	-1.06449	5.077378566448386e-9	TRUE	S_typhimurium_14028s	2796	WP_001139265.1	lpxD - UDP-3-O-(3-hydroxymyristoyl)glucosamine N-acyltransferase	266109	267135	+
STM14_RS01720	fabZ	207.97527866631344	-0.802519	0.011103234877200295	FALSE	S_typhimurium_14028s	3016	WP_000210741.1	fabZ - 3-hydroxyacyl-ACP dehydratase FabZ	267240	267696	+
STM14_RS01725	lpxA	574.888	-0.578885	0.029637742035915043	FALSE	S_typhimurium_14028s	2795	WP_000565950.1	lpxA - acyl-ACP--UDP-N-acetylglucosamine O-acyltransferase	267699	268488	+
STM14_RS01730	lpxB	338.9109856134647	-0.918464	2.8457131865725928e-5	FALSE	S_typhimurium_14028s	3877	WP_000741212.1	lpxB - lipid-A-disaccharide synthase	268487	269636	+
STM14_RS01735	rnhB	136.3686836323809	-0.342312	0.4060337611855356	FALSE	S_typhimurium_14028s	3876	WP_000569412.1	rnhB - ribonuclease HII	269632	270229	+
STM14_RS01740	dnaE	717.4927017661707	-0.839223	3.6832802483418166e-4	FALSE	S_typhimurium_14028s	3875	WP_001294826.1	dnaE - DNA polymerase III subunit alpha	270252	273735	+
STM14_RS01745	accA	676.947	-0.0303991	0.9277890067898584	FALSE	S_typhimurium_14028s	3874	WP_000055753.1	accA - acetyl-CoA carboxylase carboxyl transferase subunit alpha	273747	274707	+
STM14_RS01750	NA	99.54476169281472	0.00606856	0.9888805989168672	FALSE	S_typhimurium_14028s	8794	WP_000524168.1	PKD domain-containing protein	274886	276650	+
STM14_RS01755	ldcC	240.47560741137272	0.6276528851397009	0.0243897	FALSE	S_typhimurium_14028s	1469	WP_001021054.1	ldcC - lysine decarboxylase LdcC	276725	278867	+
STM14_RS01760	NA	54.15815095387835	0.7407838396055859	0.0598575	FALSE	S_typhimurium_14028s	3873	WP_000901088.1	VOC family protein	278922	279312	+
STM14_RS01765	tilS	122.23431060458509	-0.587396	0.0541923	FALSE	S_typhimurium_14028s	3872	WP_000210056.1	tilS - tRNA lysidine(34) synthetase TilS	279374	280667	+
STM14_RS01770	rof	227.51992526226178	1.0770570552512437	7.944546119854272e-4	TRUE	S_typhimurium_14028s	3871	WP_000062330.1	rof - Rho-binding antiterminator	280750	281011	-
STM14_RS01775	NA	167.6413623078868	0.23114214714300238	0.48750171521303903	FALSE	S_typhimurium_14028s	3870	WP_001518678.1	YaeP family protein	280997	281198	-
STM14_RS01780	NA	63.6104	0.5504369980881321	0.2511144348769962	FALSE	S_typhimurium_14028s	3869	WP_001185319.1	YaeQ family protein	281395	281941	+
STM14_RS01785	arfB	25.50926253123002	0.0761307	0.9223998568531543	FALSE	S_typhimurium_14028s	3868	WP_000560527.1	arfB - aminoacyl-tRNA hydrolase	281937	282360	+
STM14_RS01790	nlpE	99.12713558509867	0.431814	0.17446045898926046	FALSE	S_typhimurium_14028s	3867	WP_000252573.1	nlpE - envelope stress response activation lipoprotein NlpE	282391	283093	+
STM14_RS01795	proS	600.1356982740942	0.1281654010878337	0.6025389735327837	FALSE	S_typhimurium_14028s	3866	WP_001260683.1	proS - proline--tRNA ligase	283166	284885	-
STM14_RS01800	tsaA	75.36368543367371	0.0908078	0.8374811546358203	FALSE	S_typhimurium_14028s	3865	WP_000093986.1	tsaA - tRNA (N6-threonylcarbamoyladenosine(37)-N6)-methyltransferase TrmO	284995	285703	-
STM14_RS01805	rcsF	377.34813631002925	0.36025218785663476	0.16699775218540494	FALSE	S_typhimurium_14028s	3864	WP_001202315.1	rcsF - Rcs stress response system protein RcsF	285699	286104	-
STM14_RS01810	metQ	484.3440503834304	1.0448003436769753	1.4571341981613152e-4	TRUE	S_typhimurium_14028s	1109	WP_000874215.1	metQ - methionine ABC transporter substrate-binding lipoprotein MetQ	286222	287038	-
STM14_RS01815	NA	46.12404557004489	-1.50086	2.475264191549051e-4	TRUE	S_typhimurium_14028s	855	WP_001287487.1	methionine ABC transporter permease MetI	287076	287730	-
STM14_RS01820	metN	183.57899393472002	0.5886954407151945	0.065369	FALSE	S_typhimurium_14028s	1326	WP_000594021.1	metN - methionine ABC transporter ATP-binding protein MetN	287722	288754	-
STM14_RS01825	gmhB	406.33860165379565	0.16129275737629903	0.5522269848770474	FALSE	S_typhimurium_14028s	3863	WP_001051726.1	gmhB - D-glycero-beta-D-manno-heptose 1,7-bisphosphate 7-phosphatase	288943	289510	+
STM14_RS01860	dkgB	310.23197317577495	-0.817715	0.039189400062918475	FALSE	S_typhimurium_14028s	2560	WP_000154871.1	dkgB - 2,5-didehydrogluconate reductase DkgB	295768	296572	+
STM14_RS01865	NA	18.670948666645195	-0.673816	0.33070467685714466	FALSE	S_typhimurium_14028s	3090	WP_000648534.1	LysR family transcriptional regulator	296592	297507	-
STM14_RS01870	NA	20.5	-2.99271	3.1118758081928464e-4	TRUE	S_typhimurium_14028s	5287	WP_001127538.1	MFS transporter	297611	298787	+
STM14_RS01875	NA	46.171062169576345	-0.654044	0.25066606217693493	FALSE	S_typhimurium_14028s	3191	WP_001230968.1	endonuclease/exonuclease/phosphatase family protein	298918	299719	+
STM14_RS01880	NA	66.90332135345453	0.6348101301807049	0.10755259902428363	FALSE	S_typhimurium_14028s	2623	WP_000207224.1	class I SAM-dependent methyltransferase	299796	300567	+
STM14_RS01885	mltD	1396.5439940300207	-0.431811	0.0616887	FALSE	S_typhimurium_14028s	3192	WP_000644706.1	mltD - murein transglycosylase D	300622	301990	-
STM14_RS01890	gloB	46.05920116780876	0.016253390166271493	0.9813881030975057	FALSE	S_typhimurium_14028s	2679	WP_001052775.1	gloB - hydroxyacylglutathione hydrolase	302061	302817	-
STM14_RS01895	NA	63.72245998351741	-0.251714	0.5598890591350785	FALSE	S_typhimurium_14028s	3193	WP_000801238.1	class I SAM-dependent methyltransferase	302851	303574	+
STM14_RS01900	rnhA	142.48275790169134	-0.385228	0.46335085814393967	FALSE	S_typhimurium_14028s	3194	WP_000917872.1	rnhA - ribonuclease HI	303570	304038	-
STM14_RS01905	dnaQ	152.4903158228691	-0.0499462	0.9270307283571524	FALSE	S_typhimurium_14028s	2682	WP_001670675.1	dnaQ - DNA polymerase III subunit epsilon	304101	304833	+
STM14_RS01915	NA	5.9541089421250435	0.23910863593061019	0.90855	FALSE	S_typhimurium_14028s	10323	WP_000367626.1	ImpA family type VI secretion system protein	305364	306420	-
STM14_RS01920	tssG	1.2949114652852218	2.4241818485479008	NA	NA	S_typhimurium_14028s	5505	WP_000145244.1	tssG - type VI secretion system baseplate subunit TssG	306430	307426	-
STM14_RS01925	tssF	6.4784206940170375	0.9470310439775761	0.38836422238467255	FALSE	S_typhimurium_14028s	5501	WP_000371510.1	tssF - type VI secretion system baseplate subunit TssF	307422	309306	-
STM14_RS01930	tssE	2.6873765212466605	0.0367786	0.9884778400021947	FALSE	S_typhimurium_14028s	10450	WP_000108007.1	tssE - type VI secretion system baseplate subunit TssE	309321	309816	-
STM14_RS01935	NA	3.0256170166539635	0.4523470402188963	0.7952427160531126	FALSE	S_typhimurium_14028s	10448	WP_000750535.1	hypothetical protein	309812	310637	-
STM14_RS01940	tagK	4.603588042653507	-2.17593	0.1208218738835903	FALSE	S_typhimurium_14028s	12431	WP_000806681.1	tagK - type VI secretion system-associated protein TagK	310623	311526	-
STM14_RS01950	tssH	6.54427	-2.85514	0.00526845	TRUE	S_typhimurium_14028s	590	WP_000449778.1	tssH - type VI secretion system ATPase TssH	311893	314533	+
STM14_RS01955	tssB	1.0181386909369603	-1.41229	NA	NA	S_typhimurium_14028s	4790	WP_000996817.1	tssB - type VI secretion system contractile sheath small subunit	314632	315175	+
STM14_RS01960	tssC	4.658083223167109	0.3476922736377195	0.8447231530573853	FALSE	S_typhimurium_14028s	2159	WP_000013879.1	tssC - type VI secretion system contractile sheath large subunit	315198	316692	+
STM14_RS01965	NA	1.512418397615821	-1.72302	NA	NA	S_typhimurium_14028s	12433	WP_014344502.1	hypothetical protein	316991	317324	+
STM14_RS01970	NA	5.480763697506159	1.4520997446261508	0.2162517086444792	FALSE	S_typhimurium_14028s	1937	WP_000312802.1	Hcp family type VI secretion system effector	317577	318063	+
STM14_RS01975	NA	1.8146688002888645	-4.12344	0.11767564495005305	FALSE	S_typhimurium_14028s	6845	WP_001081550.1	type VI secretion system amidase effector protein Tae4	318367	318853	+
STM14_RS01980	NA	3.405876798586426	-1.61176	0.30582529050575996	FALSE	S_typhimurium_14028s	10444	WP_000379146.1	type VI secretion system amidase immunity protein Tai4	318837	319221	+
STM14_RS01995	tssK	2.3514708364568992	-0.526171	0.8240320441257865	FALSE	S_typhimurium_14028s	5486	WP_000118732.1	tssK - type VI secretion system baseplate subunit TssK	320455	321799	+
STM14_RS02000	tssL	5.902672672042665	1.1246555290780864	0.3969441855987356	FALSE	S_typhimurium_14028s	6593	WP_000132483.1	tssL - type VI secretion system protein TssL, long form	321795	323100	+
STM14_RS02005	NA	2.185750088712009	-1.03219	0.5934310135890399	FALSE	S_typhimurium_14028s	12434	WP_000976553.1	membrane protein	323104	323878	+
STM14_RS02010	NA	1.1343129867887394	0.5197271425264387	NA	NA	S_typhimurium_14028s	12435	WP_000227044.1	Shiga toxin A subunit	324080	324512	+
STM14_RS02015	tssM	14.818017944048684	-0.44683	0.5631665839776465	FALSE	S_typhimurium_14028s	10442	WP_001168961.1	tssM - type VI secretion system membrane subunit TssM	324545	328415	+
STM14_RS02020	NA	1.199068633737261	1.5007902881399726	NA	NA	S_typhimurium_14028s	12436	WP_001254137.1	TagF domain-containing protein	328414	329203	+
STM14_RS02025	NA	1.3832218041451745	-1.05074	NA	NA	S_typhimurium_14028s	12437	WP_001596567.1	DUF2195 family protein	329199	329616	+
STM14_RS02030	NA	13.051314470680822	-0.90926	0.27211553924466864	FALSE	S_typhimurium_14028s	12438	WP_000968384.1	DUF2778 domain-containing protein	329639	330161	+
STM14_RS02035	NA	6.958574309124105	-1.34764	0.19423719326291253	FALSE	S_typhimurium_14028s	5480	WP_000011535.1	type VI secretion system Vgr family protein	330557	332747	+
STM14_RS02045	NA	43.1414	-0.140696	0.7711567326053362	FALSE	S_typhimurium_14028s	2067	WP_000272656.1	DUF6531 domain-containing protein	333235	337330	+
STM14_RS02050	NA	37.505963779834424	0.13910212141796738	0.8265565127383605	FALSE	S_typhimurium_14028s	12439	WP_000932531.1	hypothetical protein	337323	337587	+
STM14_RS02060	NA	77.30554932031175	-1.4661	4.056591770424465e-5	TRUE	S_typhimurium_14028s	12440	WP_000935097.1	hypothetical protein	338513	338960	+
STM14_RS02065	NA	42.46331925898845	-2.11504	3.1810133441302196e-4	TRUE	S_typhimurium_14028s	12441	WP_000943619.1	immunity 26/phosphotriesterase HocA family protein	339522	339960	+
STM14_RS02075	NA	3.3655133871656213	-1.2703	0.5524130317974144	FALSE	S_typhimurium_14028s	12444	WP_010988969.1	hypothetical protein	340728	341037	+
STM14_RS02095	NA	29.58915492234859	-0.830939	0.2332400236517287	FALSE	S_typhimurium_14028s	12446	WP_010988970.1	Saf-pilin pilus formation protein SafA	342893	343406	+
STM14_RS02100	safB	3.4655008975764963	-0.970876	0.536844	FALSE	S_typhimurium_14028s	9372	WP_001535430.1	safB - pili assembly chaperone SafB	343489	344227	+
STM14_RS02105	NA	42.26401612447592	0.15230563202587943	0.8269018786148944	FALSE	S_typhimurium_14028s	9388	WP_000669634.1	fimbrial biogenesis outer membrane usher protein	344250	346761	+
STM14_RS02110	NA	26.877460190101953	-1.05265	0.11615580137216734	FALSE	S_typhimurium_14028s	12447	WP_000266939.1	pilin structural protein SafD	346782	347253	+
STM14_RS02115	NA	10.276102887458734	-1.58182	0.14965390776991322	FALSE	S_typhimurium_14028s	12448	WP_000119390.1	polysaccharide deacetylase family protein	347658	348480	+
STM14_RS02130	NA	59.47782760298361	-1.18105	0.00405738	TRUE	S_typhimurium_14028s	14473	WP_000970302.1	LysR family transcriptional regulator	349294	350242	+
STM14_RS02135	NA	2.1139130873675365	-1.84621	0.5428917533455963	FALSE	S_typhimurium_14028s	12449	WP_001575654.1	hypothetical protein	350358	350574	+
STM14_RS02140	pagN	73.98602767933505	-0.257415	0.5911528470933649	FALSE	S_typhimurium_14028s	11056	WP_000787603.1	pagN - adhesin/invasin protein PagN	350577	351297	-
STM14_RS02145	NA	136.77720669341545	0.871277	0.0119252	FALSE	S_typhimurium_14028s	8697	WP_000788200.1	Spy/CpxP family protein refolding chaperone	351627	352035	-
STM14_RS02150	NA	81.03762392366792	0.8789587503366685	0.010746048726595616	FALSE	S_typhimurium_14028s	4683	WP_000015789.1	amidohydrolase	352405	353173	-
STM14_RS02155	fadE	99.7382	0.8769531795829157	0.14024291743270345	FALSE	S_typhimurium_14028s	3195	WP_000973041.1	fadE - acyl-CoA dehydrogenase FadE	353281	355726	-
STM14_RS02160	lpcA	582.2690597067598	1.4359869035029211	4.683179614771079e-11	TRUE	S_typhimurium_14028s	2683	WP_000284051.1	lpcA - D-sedoheptulose 7-phosphate isomerase	355965	356544	+
STM14_RS02165	NA	159.161	-0.308471	0.375899	FALSE	S_typhimurium_14028s	3196	WP_000333387.1	class II glutamine amidotransferase	356756	357524	+
STM14_RS02170	dpaA	208.35515152912848	0.016845352702687496	0.9669734915422685	FALSE	S_typhimurium_14028s	2985	WP_001225658.1	dpaA - peptidoglycan meso-diaminopimelic acid protein amidase	357494	358235	-
STM14_RS02175	dinB	100.12453140915676	-0.584772	0.18058523503497312	FALSE	S_typhimurium_14028s	2543	WP_001226198.1	dinB - DNA polymerase IV	358484	359540	+
STM14_RS02185	prfH	12.112941987289485	-1.15204	0.15022348854287904	FALSE	S_typhimurium_14028s	12450	WP_000602086.1	prfH - peptide chain release factor H	360887	361502	+
STM14_RS02190	pepD	845.6850507705717	1.3232080755217248	2.884512182967218e-7	TRUE	S_typhimurium_14028s	3197	WP_001292977.1	pepD - cytosol nonspecific dipeptidase	361657	363115	-
STM14_RS02195	gpt	486.0499202378835	0.3452789164106394	0.31903972446166196	FALSE	S_typhimurium_14028s	3198	WP_001292018.1	gpt - xanthine phosphoribosyltransferase	363363	363822	+
STM14_RS02200	frsA	130.57526670357873	0.19957488588922426	0.699636	FALSE	S_typhimurium_14028s	3199	WP_000189588.1	frsA - esterase FrsA	363910	365155	+
STM14_RS02205	crl	660.1200138444947	2.066831820993243	2.832314202632248e-17	TRUE	S_typhimurium_14028s	4918	WP_000174696.1	crl - sigma factor-binding protein Crl	365212	365614	+
STM14_RS02210	phoE	25.561223326286488	-1.46722	0.0193001	FALSE	S_typhimurium_14028s	570	WP_001043675.1	phoE - phosphoporin PhoE	365664	366717	-
STM14_RS02215	proB	92.53756345651077	-0.853248	0.00404242	FALSE	S_typhimurium_14028s	3200	WP_001285275.1	proB - glutamate 5-kinase	366999	368103	+
STM14_RS02220	proA	150.82540692791966	-1.0014	2.5534459079723146e-5	TRUE	S_typhimurium_14028s	3201	WP_000893231.1	proA - glutamate-5-semialdehyde dehydrogenase	368114	369365	+
STM14_RS02245	NA	1987.0357118245142	0.0879213	0.8645950283312078	FALSE	S_typhimurium_14028s	7048	WP_001539227.1	DUF1889 family protein	371423	371747	+
STM14_RS02250	NA	11.283345766056293	-2.61053	0.00134933	TRUE	S_typhimurium_14028s	9719	WP_012543325.1	MFS transporter	372087	373326	+
STM14_RS02255	leuC	6.231178465219988	-1.51538	0.3491742926267931	FALSE	S_typhimurium_14028s	9541	WP_001274854.1	leuC - 3-isopropylmalate dehydratase large subunit	373457	374879	+
STM14_RS02260	leuD	0.984481	-2.43253	NA	NA	S_typhimurium_14028s	9981	WP_000379343.1	leuD - 3-isopropylmalate dehydratase small subunit	374880	375507	+
STM14_RS02265	NA	2.817432340036107	0.022705921716553414	0.9930992020136148	FALSE	S_typhimurium_14028s	9665	WP_000780210.1	fumarylacetoacetate hydrolase family protein	375521	376400	+
STM14_RS02270	NA	10.883776598302285	-0.512888	0.6110637694227831	FALSE	S_typhimurium_14028s	9360	WP_000105593.1	alpha/beta hydrolase	376399	377314	+
STM14_RS02275	NA	29.90263155762006	2.2078905662856817e-4	0.9997100014955597	FALSE	S_typhimurium_14028s	10178	WP_000859023.1	LysR family transcriptional regulator	377347	378313	+
STM14_RS02285	NA	9.76535	-0.460364	0.6359427787145019	FALSE	S_typhimurium_14028s	12452	WP_000766837.1	outer membrane protein	379220	379619	+
STM14_RS02290	stbE	9.261	-0.0351519	0.9741032743124475	FALSE	S_typhimurium_14028s	14648	WP_001247039.1	stbE - fimbrial biogenesis chaperone StbE	379665	380424	-
STM14_RS02295	stbD	6.6197411560943955	0.43084579039212645	0.7510314947758538	FALSE	S_typhimurium_14028s	10906	WP_000899100.1	stbD - fimbrial usher protein StbD	380389	381715	-
STM14_RS02300	NA	20.66933787328298	-0.898502	0.0862879	FALSE	S_typhimurium_14028s	1258	WP_000075343.1	fimbrial outer membrane usher protein	381719	384287	-
STM14_RS02315	NA	23.07803113323582	-0.626076	0.3731674989612188	FALSE	S_typhimurium_14028s	5324	WP_001006010.1	membrane protein	386293	387028	+
STM14_RS02325	NA	32.3293	-0.794701	0.12130128402940998	FALSE	S_typhimurium_14028s	7427	WP_000868285.1	EAL domain-containing protein	387800	389375	+
STM14_RS02330	NA	125.38279579712498	-0.951666	0.0039766	FALSE	S_typhimurium_14028s	5322	WP_000081378.1	transcriptional regulator	389474	390218	+
STM14_RS02335	NA	29.04967882141223	-1.33225	0.026058662926253955	FALSE	S_typhimurium_14028s	8124	WP_000545421.1	hypothetical protein	390190	390679	+
STM14_RS02340	NA	11.766988215240529	-2.6341	0.015088877297467895	FALSE	S_typhimurium_14028s	1509	WP_000830238.1	Ail/Lom family outer membrane beta-barrel protein	391080	391605	+
STM14_RS02345	NA	6.381137321770942	-1.31848	0.30561072815540163	FALSE	S_typhimurium_14028s	12453	WP_000610820.1	helix-turn-helix transcriptional regulator	391748	392390	+
STM14_RS02355	NA	12.318900047418357	-0.250059	0.7999027936942971	FALSE	S_typhimurium_14028s	7669	WP_000722978.1	DUF4156 domain-containing protein	392682	393042	+
STM14_RS02360	mdsC	4.697670238018929	-0.165959	0.9351998639910428	FALSE	S_typhimurium_14028s	9340	WP_001521068.1	mdsC - multidrug efflux transporter outer membrane subunit MdsC	393111	394569	-
STM14_RS02365	mdsB	7.629944006514316	1.7305698378827803	0.050577744737036176	FALSE	S_typhimurium_14028s	1717	WP_000673160.1	mdsB - multidrug efflux RND transporter permease subunit MdsB	394585	397753	-
STM14_RS02375	golT	2.3930527451022563	-3.78868	0.0624423	FALSE	S_typhimurium_14028s	9469	WP_000083318.1	golT - gold/copper-translocating P-type ATPase GolT	399252	401541	+
STM14_RS02380	golS	1.6557610066773591	0.9517077854072922	0.706468	FALSE	S_typhimurium_14028s	9503	WP_001020583.1	golS - Au(I) sensor transcriptional regulator GolS	401552	402017	+
STM14_RS02385	golB	6.187332495738913	2.6587653334512833	0.04338	FALSE	S_typhimurium_14028s	12455	WP_001159470.1	golB - gold resistance metallochaperone GolB	402094	402289	+
STM14_RS02395	NA	74.31495847569452	0.0665661	0.9092085504486075	FALSE	S_typhimurium_14028s	6421	WP_000288496.1	MFS transporter	402581	403835	+
STM14_RS02400	NA	393.29749452287956	-0.0025639	0.9925769840963111	FALSE	S_typhimurium_14028s	11003	WP_000910371.1	site-specific DNA-methyltransferase	404023	405982	+
STM14_RS02405	NA	475.0448386055213	-0.200274	0.5537647742683263	FALSE	S_typhimurium_14028s	11005	WP_001651666.1	type III restriction-modification system endonuclease	405991	408964	+
STM14_RS02410	ssaA	166.59881248585884	4.98246	8.831270265139755e-23	TRUE	S_typhimurium_14028s	8796	WP_000934834.1	ssaA - small effector SsaA	409240	409342	+
STM14_RS02415	NA	80.60346423637283	3.4251885914351665	3.4669471103705534e-9	TRUE	S_typhimurium_14028s	1977	WP_000393711.1	cytochrome ubiquinol oxidase subunit I	409458	410862	+
STM14_RS02420	cydB	55.7737	1.4902871757632783	0.024232895966377992	FALSE	S_typhimurium_14028s	1982	WP_000151043.1	cydB - cytochrome d ubiquinol oxidase subunit II	410858	411869	+
STM14_RS02425	NA	7.049706541119613	2.6645295712327832	0.014795579255499087	FALSE	S_typhimurium_14028s	4986	WP_000241458.1	DUF2474 domain-containing protein	411868	412000	+
STM14_RS02430	NA	264.0945572756034	-1.99614	6.758386613104079e-12	TRUE	S_typhimurium_14028s	12456	WP_000074605.1	helix-turn-helix domain-containing protein	412205	413210	+
STM14_RS02435	foxA	25.61026199976991	-1.89537	0.00643178	TRUE	S_typhimurium_14028s	1615	WP_001127725.1	foxA - ferrioxamine B receptor FoxA	413355	415464	+
STM14_RS02440	NA	40.677720287708254	-0.483725	0.49266383832043453	FALSE	S_typhimurium_14028s	7342	WP_000433131.1	LysE family transporter	415504	416137	-
STM14_RS02445	yahO	332.9355072485982	7.691969151597606	1.587373065524735e-34	TRUE	S_typhimurium_14028s	621	WP_000848026.1	yahO - DUF1471 family periplasmic protein YahO	416368	416644	+
STM14_RS02450	prpR	16.139603789930533	1.366118580981562	0.14340089670119158	FALSE	S_typhimurium_14028s	6017	WP_000205278.1	prpR - propionate catabolism operon regulatory protein PrpR	416779	418405	-
STM14_RS02455	prpB	6.280442936444697	1.3388104334431477	0.34509876737242345	FALSE	S_typhimurium_14028s	5402	WP_000052224.1	prpB - methylisocitrate lyase	418669	419557	+
STM14_RS02460	prpC	4.01203	-1.66166	0.34434001335125597	FALSE	S_typhimurium_14028s	5410	WP_000132749.1	prpC - 2-methylcitrate synthase	419679	420849	+
STM14_RS02465	NA	2.895595331491697	0.8778114302023171	0.7049764668471552	FALSE	S_typhimurium_14028s	5669	WP_000107071.1	bifunctional 2-methylcitrate dehydratase/aconitate hydratase	420888	422340	+
STM14_RS02470	prpE	14.174209485323406	-0.337338	0.8174068326372304	FALSE	S_typhimurium_14028s	6090	WP_000010229.1	prpE - propionate--CoA ligase	422380	424267	+
STM14_RS02475	hemB	402.157	1.208861534546264	2.5843754319642823e-6	TRUE	S_typhimurium_14028s	4256	WP_000130724.1	hemB - porphobilinogen synthase	424370	425345	-
STM14_RS02480	NA	192.53119373947922	-1.13967	5.039483164320089e-5	TRUE	S_typhimurium_14028s	7101	WP_000556518.1	autotransporter outer membrane beta-barrel domain-containing protein	425857	428794	+
STM14_RS02485	iprA	10.963280102181598	-2.00268	0.0470373	FALSE	S_typhimurium_14028s	5375	WP_000950242.1	iprA - hydrogen peroxide resistance inhibitor IprA	428879	429503	+
STM14_RS02490	ampH	108.93658849005627	0.00492499	0.9906586713780258	FALSE	S_typhimurium_14028s	2637	WP_000830784.1	ampH - D-alanyl-D-alanine- carboxypeptidase/endopeptidase AmpH	429547	430705	-
STM14_RS02495	sbmA	107.9811987055751	-0.747772	0.0445309	FALSE	S_typhimurium_14028s	5182	WP_000477024.1	sbmA - peptide antibiotic transporter SbmA	431051	432272	+
STM14_RS02500	yaiW	72.8591	-1.16964	0.00307039	TRUE	S_typhimurium_14028s	3204	WP_001271421.1	yaiW - surface-exposed outer membrane lipoprotein YaiW	432286	433381	+
STM14_RS02505	NA	31.716477271316897	1.1549206446403395	0.0346079	FALSE	S_typhimurium_14028s	5054	WP_000763139.1	YaiY family protein	433418	433727	-
STM14_RS02510	NA	153.66623277236667	0.2729104187997537	0.4961617125098267	FALSE	S_typhimurium_14028s	5055	WP_001239243.1	DUF2754 family protein	433994	434210	+
STM14_RS02515	ddlA	301.7224286691906	0.7162094119289584	0.00768815	FALSE	S_typhimurium_14028s	2672	WP_001096588.1	ddlA - D-alanine--D-alanine ligase	434235	435330	-
STM14_RS02520	NA	95.4567	2.7280926855587957	3.06286406848543e-8	TRUE	S_typhimurium_14028s	5804	WP_000480794.1	extensin family protein	435407	436121	+
STM14_RS02525	NA	36.77615993519618	-0.101151	0.8930230538591277	FALSE	S_typhimurium_14028s	1399	WP_000446768.1	multidrug efflux MFS transporter	436289	437501	+
STM14_RS02530	iraP	997.9743417379605	2.6643915317929574	4.9599039228583624e-42	TRUE	S_typhimurium_14028s	5056	WP_001518423.1	iraP - anti-adapter protein IraP	437797	438058	+
STM14_RS02535	psiF	50.67854659668088	4.049692033011291	9.316033985976069e-15	TRUE	S_typhimurium_14028s	3318	WP_000705165.1	psiF - phosphate starvation-inducible protein PsiF	438409	438730	+
STM14_RS02540	adrA	26.127065784720834	0.6061736365238277	0.43575667916504285	FALSE	S_typhimurium_14028s	145	WP_000484086.1	adrA - diguanylate cyclase AdrA	438821	439934	+
STM14_RS02545	proC	107.27423803901232	0.9438966443312825	5.185273299086081e-4	FALSE	S_typhimurium_14028s	3957	WP_000412197.1	proC - pyrroline-5-carboxylate reductase	439948	440758	-
STM14_RS02550	NA	38.0077	0.3416750405604314	0.5139324831506212	FALSE	S_typhimurium_14028s	3788	WP_000158137.1	YaiI/YqxD family protein	440897	441353	+
STM14_RS02555	aroL	83.79844530227294	-0.215533	0.5807794280427468	FALSE	S_typhimurium_14028s	2686	WP_000983569.1	aroL - shikimate kinase AroL	441537	442083	+
STM14_RS02560	NA	405.28024252345404	2.7251758515526414	6.0207733698268435e-12	TRUE	S_typhimurium_14028s	3211	WP_001143165.1	YaiA family protein	442109	442301	+
STM14_RS02565	NA	172.4075108081146	0.7870584104097708	0.014713170834458764	FALSE	S_typhimurium_14028s	3212	WP_001276437.1	AroM family protein	442551	443229	+
STM14_RS02570	ppnP	131.23089884449448	0.9581841891723549	8.230162506975191e-4	FALSE	S_typhimurium_14028s	3213	WP_000941952.1	ppnP - pyrimidine/purine nucleoside phosphorylase	443299	443584	+
STM14_RS02575	rdgC	326.8203056727052	1.0270990394259862	1.110525634607491e-5	TRUE	S_typhimurium_14028s	3214	WP_000964305.1	rdgC - recombination-associated protein RdgC	443621	444533	-
STM14_RS02580	mak	64.98171662524904	1.085399513405371	7.238730251553411e-4	TRUE	S_typhimurium_14028s	919	WP_001219277.1	mak - fructokinase	444658	445567	+
STM14_RS02585	araJ	53.66502418890815	-1.0055	0.0450218	FALSE	S_typhimurium_14028s	4553	WP_000755620.1	araJ - MFS transporter AraJ	445588	446761	-
STM14_RS02590	sbcC	111.8891464828455	-0.528612	0.088406	FALSE	S_typhimurium_14028s	5057	WP_001526312.1	sbcC - exonuclease subunit SbcC	446933	450074	-
STM14_RS02595	sbcD	32.525403037288314	-0.763213	0.20095743822523068	FALSE	S_typhimurium_14028s	3215	WP_001221261.1	sbcD - exonuclease subunit SbcD	450070	451273	-
STM14_RS02605	phoB	141.70641373380704	-0.0809091	0.8619276137114782	FALSE	S_typhimurium_14028s	2577	WP_000113921.1	phoB - phosphate response regulator transcription factor PhoB	451487	452177	+
STM14_RS02610	phoR	88.30876021524301	0.5544808003770524	0.1533830999115915	FALSE	S_typhimurium_14028s	4481	WP_000893645.1	phoR - phosphate regulon sensor histidine kinase PhoR	452246	453542	+
STM14_RS02615	brnQ	318.02030959759134	-1.94345	1.2145958650677202e-15	TRUE	S_typhimurium_14028s	2124	WP_000149625.1	brnQ - branched-chain amino acid transporter carrier protein BrnQ	453950	455270	+
STM14_RS02620	proY	221.09264821065503	-0.844468	0.00682119	FALSE	S_typhimurium_14028s	137	WP_001555879.1	proY - proline-specific permease ProY	455344	456715	+
STM14_RS02625	malZ	65.57988673648711	-0.220764	0.7507476556011833	FALSE	S_typhimurium_14028s	2442	WP_000930727.1	malZ - maltodextrin glucosidase	456876	458694	+
STM14_RS02630	NA	1196.3168132517885	1.52934	1.4813018634829063e-9	TRUE	S_typhimurium_14028s	4715	WP_000244731.1	peroxiredoxin	458765	459368	-
STM14_RS02635	acpH	187.90656810692002	0.10007458670550017	0.7940625648318854	FALSE	S_typhimurium_14028s	3216	WP_001009858.1	acpH - ACP phosphodiesterase	459577	460159	-
STM14_RS02640	queA	156.01569829967585	-0.761667	0.00404242	FALSE	S_typhimurium_14028s	2992	WP_001266530.1	queA - tRNA preQ1(34) S-adenosylmethionine ribosyltransferase-isomerase QueA	460252	461317	+
STM14_RS02645	tgt	566.9591824587766	-0.384496	0.0582275	FALSE	S_typhimurium_14028s	3217	WP_000667305.1	tgt - tRNA guanosine(34) transglycosylase Tgt	461513	462641	+
STM14_RS02650	yajC	180.7030757399153	-0.526901	0.0729408	FALSE	S_typhimurium_14028s	3218	WP_000007628.1	yajC - preprotein translocase subunit YajC	462663	462996	+
STM14_RS02655	secD	940.7971290511113	-0.508115	0.00224365	FALSE	S_typhimurium_14028s	3219	WP_000934811.1	secD - protein translocase subunit SecD	463023	464871	+
STM14_RS02660	secF	1016.5454504989048	-0.250626	0.2742799846174563	FALSE	S_typhimurium_14028s	3220	WP_000046629.1	secF - protein translocase subunit SecF	464881	465853	+
STM14_RS02665	NA	29.587263102560122	-0.500845	0.3022917493255777	FALSE	S_typhimurium_14028s	5805	WP_000793035.1	VOC family protein	466000	466366	+
STM14_RS02670	NA	31.206915472236894	-0.705134	0.43649078947788617	FALSE	S_typhimurium_14028s	5573	WP_000198318.1	YafY family transcriptional regulator	466391	467084	+
STM14_RS02675	yajD	248.9565468095569	0.1820683944553869	0.5451978929982634	FALSE	S_typhimurium_14028s	3340	WP_000974818.1	yajD - HNH nuclease YajD	467253	467601	+
STM14_RS02685	NA	3730.1960084472457	-0.298529	0.6002751736868157	FALSE	S_typhimurium_14028s	3500	WP_000752021.1	nucleoside-specific channel-forming protein Tsx	468229	469093	-
STM14_RS02690	NA	33.042810859907625	1.5643338309194532	2.3378150066612137e-4	TRUE	S_typhimurium_14028s	3221	WP_000198484.1	DUF3251 domain-containing protein	469392	469932	-
STM14_RS02695	nrdR	70.4198	-0.682254	0.0541901	FALSE	S_typhimurium_14028s	3222	WP_000543533.1	nrdR - transcriptional regulator NrdR	470083	470533	+
STM14_RS02700	ribD	136.98169545714865	-0.833434	0.00101688	FALSE	S_typhimurium_14028s	3223	WP_001150216.1	ribD - bifunctional diaminohydroxyphosphoribosylaminopyrimidine deaminase/5-amino-6-(5-phosphoribosylamino)uracil reductase RibD	470536	471640	+
STM14_RS02705	ribE	451.32474568700076	0.17618021051195867	0.5163744277286335	FALSE	S_typhimurium_14028s	3224	WP_001021372.1	ribE - 6,7-dimethyl-8-ribityllumazine synthase	471728	472199	+
STM14_RS02710	nusB	1447.9255657581748	1.2388930707217736	8.151903704279934e-13	TRUE	S_typhimurium_14028s	3225	WP_000801129.1	nusB - transcription antitermination factor NusB	472219	472639	+
STM14_RS02715	thiL	133.87434068301127	-1.36568	5.924482853888786e-6	TRUE	S_typhimurium_14028s	2838	WP_000752138.1	thiL - thiamine-phosphate kinase	472717	473695	+
STM14_RS02720	pgpA	85.47605168256828	-1.18003	0.00437376	TRUE	S_typhimurium_14028s	4919	WP_000154063.1	pgpA - phosphatidylglycerophosphatase A	473672	474188	+
STM14_RS02725	NA	104.24159975161714	0.2752863598700316	0.48984782784045694	FALSE	S_typhimurium_14028s	555	WP_001199859.1	aldo/keto reductase	474291	475266	-
STM14_RS02730	dxs	235.34783011277003	-0.255027	0.35736095954017555	FALSE	S_typhimurium_14028s	2363	WP_000006777.1	dxs - 1-deoxy-D-xylulose-5-phosphate synthase	475322	477185	-
STM14_RS02735	ispA	110.62671641773487	0.3019950391709012	0.4275623359102047	FALSE	S_typhimurium_14028s	2688	WP_000348074.1	ispA - (2E,6E)-farnesyl diphosphate synthase	477208	478108	-
STM14_RS02740	xseB	163.45891629449594	0.45675	0.3188503677474067	FALSE	S_typhimurium_14028s	3226	WP_001124944.1	xseB - exodeoxyribonuclease VII small subunit	478108	478351	-
STM14_RS02745	thiI	800.9852353343088	-0.58371	0.00618076	FALSE	S_typhimurium_14028s	3227	WP_000668708.1	thiI - tRNA 4-thiouridine(8) synthase ThiI	478560	480009	+
STM14_RS02750	phnV	4.178865437247575	-1.90652	0.13346651977515825	FALSE	S_typhimurium_14028s	7513	WP_000909791.1	phnV - 2-aminoethylphosphonate ABC transport system, membrane component PhnV	480052	480850	-
STM14_RS02760	phnT	6.29686	-0.76056	0.5178970485415403	FALSE	S_typhimurium_14028s	490	WP_000928801.1	phnT - 2-aminoethylphosphonate ABC transport system ATP-binding subunit PhnT	481715	482825	-
STM14_RS02765	phnS	3.2562695753168276	-1.58179	0.3908646094531001	FALSE	S_typhimurium_14028s	6146	WP_000778012.1	phnS - 2-aminoethylphosphonate ABC transporter substrate-binding protein	482830	483844	-
STM14_RS02770	phnR	13.733474041688119	-0.591513	0.5488481270951507	FALSE	S_typhimurium_14028s	5271	WP_000836268.1	phnR - phosphonate utilization transcriptional regulator PhnR	484041	484761	-
STM14_RS02775	phnW	2.0324970503431987	-1.3029	0.6345148580222219	FALSE	S_typhimurium_14028s	6581	WP_000203955.1	phnW - 2-aminoethylphosphonate--pyruvate transaminase	484900	486004	+
STM14_RS02780	NA	2.0366791790229075	-0.562034	0.8454912657905694	FALSE	S_typhimurium_14028s	6825	WP_001526311.1	phosphonoacetaldehyde hydrolase	486013	486823	+
STM14_RS02785	yajL	46.50142844683476	0.5392260830982791	0.20713320973432472	FALSE	S_typhimurium_14028s	2932	WP_001275806.1	yajL - protein deglycase YajL	486919	487510	-
STM14_RS02790	panE	75.89415267493256	-0.370438	0.44317414632757796	FALSE	S_typhimurium_14028s	2993	WP_000705816.1	panE - 2-dehydropantoate 2-reductase	487472	488384	-
STM14_RS02795	NA	919.2410567377548	-0.12366	0.6698519133787518	FALSE	S_typhimurium_14028s	3228	WP_001138913.1	YajQ family cyclic di-GMP-binding protein	488509	489001	+
STM14_RS02800	NA	65.64858377455992	0.0461973	0.9384164026356213	FALSE	S_typhimurium_14028s	2223	WP_001000938.1	MFS transporter	489047	490412	-
STM14_RS02805	NA	38.125506708381394	-2.16792	0.00186403	TRUE	S_typhimurium_14028s	9917	WP_000403151.1	SEL1-like repeat protein	490948	492460	+
STM14_RS02810	NA	97.63757193452429	-1.32168	2.2086513241761902e-4	TRUE	S_typhimurium_14028s	9918	WP_000595924.1	sel1 repeat family protein	492471	493965	+
STM14_RS02815	cyoE	1567.7845511544365	0.22634840011778815	0.4308537797399736	FALSE	S_typhimurium_14028s	3229	WP_000971352.1	cyoE - heme o synthase	494046	494937	-
STM14_RS02820	NA	167.08278963448814	0.1557936175463051	0.7721393948799948	FALSE	S_typhimurium_14028s	3230	WP_000019878.1	cytochrome o ubiquinol oxidase subunit IV	494948	495278	-
STM14_RS02825	NA	439.59281243814195	0.5045237449323495	0.0755542	FALSE	S_typhimurium_14028s	3231	WP_000179833.1	cytochrome o ubiquinol oxidase subunit III	495277	495892	-
STM14_RS02830	cyoB	3224.8	0.45155143404152287	0.12408855972056537	FALSE	S_typhimurium_14028s	3232	WP_000467158.1	cyoB - cytochrome o ubiquinol oxidase subunit I	495881	497873	-
STM14_RS02835	cyoA	2157.6893964048645	0.4129775407248692	0.21515962787681528	FALSE	S_typhimurium_14028s	3233	WP_001239449.1	cyoA - cytochrome o ubiquinol oxidase subunit II	497883	498840	-
STM14_RS02840	ampG	121.92914398875453	-0.296484	0.45158497861594477	FALSE	S_typhimurium_14028s	3234	WP_000098481.1	ampG - muropeptide MFS transporter AmpG	499292	500768	-
STM14_RS02845	NA	273.6823775247974	1.4783219840117916	7.876782293466703e-8	TRUE	S_typhimurium_14028s	3235	WP_001537832.1	lipoprotein	500811	501390	-
STM14_RS02850	bolA	1486.82	2.3599974202233107	6.168414441708458e-15	TRUE	S_typhimurium_14028s	3236	WP_000973433.1	bolA - transcriptional regulator BolA	501693	502011	+
STM14_RS02855	tig	6024.1	-0.58969	0.00554131	FALSE	S_typhimurium_14028s	3237	WP_001198406.1	tig - trigger factor	502357	503656	+
STM14_RS02860	clpP	688.9676943156394	1.1550687783323175	5.456742945456382e-11	TRUE	S_typhimurium_14028s	2077	WP_000122257.1	clpP - ATP-dependent Clp endopeptidase proteolytic subunit ClpP	503902	504526	+
STM14_RS02865	clpX	2801.747360787995	0.45450793072624285	0.016312871211705646	FALSE	S_typhimurium_14028s	3238	WP_000130314.1	clpX - ATP-dependent protease ATP-binding subunit ClpX	504777	506049	+
STM14_RS02870	lon	1537.1757282333874	1.3273922698444085	1.9893284784340493e-11	TRUE	S_typhimurium_14028s	3239	WP_001067723.1	lon - endopeptidase La	506234	508589	+
STM14_RS02875	hupB	4110.449255864192	-0.269076	0.16482334427320386	FALSE	S_typhimurium_14028s	1101	WP_001043544.1	hupB - DNA-binding protein HU-beta	508797	509070	+
STM14_RS02880	ppiD	1299.886962543406	0.10593084259204084	0.693808	FALSE	S_typhimurium_14028s	3240	WP_000969434.1	ppiD - peptidylprolyl isomerase	509360	511232	+
STM14_RS02885	NA	16.805644460626425	0.17630994609130646	0.8795389552722837	FALSE	S_typhimurium_14028s	4829	WP_000680322.1	helix-hairpin-helix domain-containing protein	511381	511756	+
STM14_RS02890	fadM	24.432249265145888	1.6698801329759774	0.00578839	TRUE	S_typhimurium_14028s	2690	WP_001194543.1	fadM - long-chain acyl-CoA thioesterase FadM	511859	512258	+
STM14_RS02895	queC	131.5847925798656	-0.420433	0.1443183416072735	FALSE	S_typhimurium_14028s	3241	WP_000817201.1	queC - 7-cyano-7-deazaguanine synthase QueC	512363	513059	-
STM14_RS02900	NA	22.324648817321055	0.6056619900938505	0.424081	FALSE	S_typhimurium_14028s	2596	WP_001238163.1	SgrR family transcriptional regulator	513123	514824	-
STM14_RS02905	cof	20.832565658511268	0.022255226137320932	0.9838590848617126	FALSE	S_typhimurium_14028s	1073	WP_000113030.1	cof - HMP-PP phosphatase	514924	515743	+
STM14_RS02910	cdsH	65.03722638990338	0.41243926878745124	0.4075493508586188	FALSE	S_typhimurium_14028s	4592	WP_000987846.1	cdsH - cysteine desulfhydrase	515791	516847	-
STM14_RS02915	decR	86.07728232156242	-0.924902	0.00794256	FALSE	S_typhimurium_14028s	2378	WP_000884593.1	decR - DNA-binding transcriptional regulator DecR	516959	517418	+
STM14_RS02920	NA	121.0734530990588	-0.564657	0.10480087570621253	FALSE	S_typhimurium_14028s	4421	WP_001235572.1	SmdA family multidrug ABC transporter permease/ATP-binding protein	517458	519231	+
STM14_RS02925	NA	67.86656095971189	-0.509338	0.44141196029613644	FALSE	S_typhimurium_14028s	4422	WP_001256068.1	SmdB family multidrug efflux ABC transporter permease/ATP-binding protein	519223	521005	+
STM14_RS02930	glnK	3.650746095974315	-2.03467	0.31781867475160347	FALSE	S_typhimurium_14028s	1179	WP_000780341.1	glnK - P-II family nitrogen regulator	521217	521556	+
STM14_RS02935	amtB	16.340908377399565	-0.841749	0.3270264930490864	FALSE	S_typhimurium_14028s	3242	WP_000684912.1	amtB - ammonium transporter AmtB	521587	522874	+
STM14_RS02940	tesB	67.8581	0.8230580485713098	0.10192133609993041	FALSE	S_typhimurium_14028s	3243	WP_000084180.1	tesB - acyl-CoA thioesterase II	522973	523834	-
STM14_RS02945	NA	779.5575493781276	5.094577747672499	2.8491828697951465e-27	TRUE	S_typhimurium_14028s	3244	WP_000779803.1	YbaY family lipoprotein	524048	524618	+
[truncated: 3,751 more rows]

## Sheet: C_rodentium_wt_sig_of_temp
locus_tag	gene	baseMean	log2FoldChange	padj	significant	species	locus_family	WP_num	gene_description	start	stop	strand
[truncated: 4,416 more rows]

[truncated: 5 more sheets: E_cloacae_wt_sig_of_temp, K_pneumoniae_wt_sig_of_temp, S_marcescens_wt_sig.of temp, E_coli_15C_sig_of_genotype, S_enterica_15C_sig_of_genotype]
