# Supplementary material for: The transcriptional response to low temperature is weakly conserved across the Enterobacteriaceae
Source: mSystems. 2024 Nov 26;9(12):e00785-24. doi: 10.1128/msystems.00785-24 (PMC11651113; doi:10.1128/msystems.00785-24)
Supplement: File S3 — Annotations from eggNOG mapper. [file msystems.00785-24-s0003.xlsx]

## Sheet: Sheet1
## Mon Oct 2 22:48:59 2023 ## emapper-2.1.12 ## /data/shared/home/emapper/miniconda3/envs/eggnog-mapper-2.1/bin/emapper.py --cpu 20 --mp_start_method forkserver --data_dir /dev/shm/ -o out --output_dir /emapper_web_jobs/emapper_jobs/user_data/MM_2n6mdfcf --temp_dir /emapper_web_jobs/emapper_jobs/user_data/MM_2n6mdfcf --override -m diamond --dmnd_ignore_warnings -i /emapper_web_jobs/emapper_jobs/u…
#
query	seed_ortholog	evalue	score	eggNOG_OGs	max_annot_lvl	COG_category	Description	Preferred_name	GOs	EC	KEGG_ko	KEGG_Pathway	KEGG_Module	KEGG_Reaction	KEGG_rclass	BRITE	KEGG_TC	CAZy	BiGG_Reaction	PFAMs
24322_C_rodentium_ICC168-ROD_RS00015	637910.ROD_00011	0.0	1598.0	COG0460@1|root,COG0527@1|root,COG0460@2|Bacteria,COG0527@2|Bacteria,1MW3H@1224|Proteobacteria,1RN1G@1236|Gammaproteobacteria,3WWQF@544|Citrobacter	1236|Gammaproteobacteria	E	ACT domain	thrA	GO:0003674,GO:0003824,GO:0004072,GO:0004412,GO:0005575,GO:0005622,GO:0005623,GO:0005737,GO:0006082,GO:0006520,GO:0006553,GO:0006793,GO:0006796,GO:0006807,GO:0008150,GO:0008152,GO:0008652,GO:0009058,GO:0009066,GO:0009067,GO:0009069,GO:0009070,GO:0009085,GO:0009089,GO:0009090,GO:0009092,GO:0009987,GO:0016053,GO:0016301,GO:0016310,GO:0016491,GO:0016614,GO:0016616,GO:0016740,GO:0016772,GO:0016774,GO:…	1.1.1.3,2.7.2.4	ko:K12524,ko:K12525	ko00260,ko00261,ko00270,ko00300,ko01100,ko01110,ko01120,ko01130,ko01230,map00260,map00261,map00270,map00300,map01100,map01110,map01120,map01130,map01230	M00016,M00017,M00018,M00526,M00527	R00480,R01773,R01775	RC00002,RC00043,RC00087	ko00000,ko00001,ko00002,ko01000	-	-	iECDH1ME8569_1439.ECDH1ME8569_0002,iEcDH1_1363.EcDH1_3594,iSFV_1184.SFV_0001	AA_kinase,ACT,ACT_7,Homoserine_dh,NAD_binding_3
24323_C_rodentium_ICC168-ROD_RS00020	637910.ROD_00021	5.87e-227	624.0	COG0083@1|root,COG0083@2|Bacteria,1MW8I@1224|Proteobacteria,1RMYR@1236|Gammaproteobacteria,3WWIN@544|Citrobacter	1236|Gammaproteobacteria	E	Catalyzes the ATP-dependent phosphorylation of L- homoserine to L-homoserine phosphate	thrB	GO:0000096,GO:0000097,GO:0003674,GO:0003824,GO:0004413,GO:0005575,GO:0005622,GO:0005623,GO:0005737,GO:0005829,GO:0006082,GO:0006520,GO:0006555,GO:0006566,GO:0006790,GO:0006793,GO:0006796,GO:0006807,GO:0008150,GO:0008152,GO:0008652,GO:0009058,GO:0009066,GO:0009067,GO:0009069,GO:0009086,GO:0009088,GO:0009092,GO:0009987,GO:0016053,GO:0016301,GO:0016310,GO:0016740,GO:0016772,GO:0016773,GO:0019202,GO:…	2.7.1.39	ko:K00872	ko00260,ko01100,ko01110,ko01120,ko01230,map00260,map01100,map01110,map01120,map01230	M00018	R01771	RC00002,RC00017	ko00000,ko00001,ko00002,ko01000	-	-	iECSE_1348.ECSE_0003	GHMP_kinases_C,GHMP_kinases_N
24324_C_rodentium_ICC168-ROD_RS00025	637910.ROD_00031	4.28e-312	850.0	COG0498@1|root,COG0498@2|Bacteria,1MUWQ@1224|Proteobacteria,1RQ0H@1236|Gammaproteobacteria,3WWS0@544|Citrobacter	1236|Gammaproteobacteria	E	Threonine synthase N terminus	thrC	GO:0003674,GO:0003824,GO:0004795,GO:0005575,GO:0005622,GO:0005623,GO:0005737,GO:0005829,GO:0006082,GO:0006520,GO:0006566,GO:0006807,GO:0008150,GO:0008152,GO:0008652,GO:0009058,GO:0009066,GO:0009067,GO:0009088,GO:0009987,GO:0016053,GO:0016829,GO:0016835,GO:0016838,GO:0019752,GO:0043436,GO:0044237,GO:0044238,GO:0044249,GO:0044281,GO:0044283,GO:0044424,GO:0044444,GO:0044464,GO:0046394,GO:0071704,GO:…	4.2.3.1	ko:K01733	ko00260,ko00750,ko01100,ko01110,ko01120,ko01230,map00260,map00750,map01100,map01110,map01120,map01230	M00018	R01466,R05086	RC00017,RC00526	ko00000,ko00001,ko00002,ko01000	-	-	iLF82_1304.LF82_2261,iNRG857_1313.NRG857_00025	PALP,Thr_synth_N
24325_C_rodentium_ICC168-ROD_RS00030	637910.ROD_00041	2.4e-184	512.0	COG3022@1|root,COG3022@2|Bacteria,1MUAF@1224|Proteobacteria,1RMTD@1236|Gammaproteobacteria,3WXUW@544|Citrobacter	1236|Gammaproteobacteria	S	Peroxide stress protein YaaA	yaaA	GO:0005575,GO:0005622,GO:0005623,GO:0005737,GO:0005829,GO:0006950,GO:0006979,GO:0008150,GO:0033194,GO:0042221,GO:0044424,GO:0044444,GO:0044464,GO:0050896,GO:1901700	-	ko:K09861	-	-	-	-	ko00000	-	-	-	H2O2_YaaD
24326_C_rodentium_ICC168-ROD_RS00035	637910.ROD_00051	0.0	915.0	COG1115@1|root,COG1115@2|Bacteria,1MUI3@1224|Proteobacteria,1RMNF@1236|Gammaproteobacteria,3WXB9@544|Citrobacter	1236|Gammaproteobacteria	E	Sodium:alanine symporter family	yaaJ	GO:0005575,GO:0005623,GO:0005886,GO:0016020,GO:0044464,GO:0071944	-	ko:K03310	-	-	-	-	ko00000	2.A.25	-	iEcE24377_1341.EcE24377A_0007	Na_Ala_symp
24327_C_rodentium_ICC168-ROD_RS00040	637910.ROD_00061	8.61e-224	617.0	COG0176@1|root,COG0176@2|Bacteria,1MWQ8@1224|Proteobacteria,1RMS0@1236|Gammaproteobacteria,3WXM4@544|Citrobacter	1236|Gammaproteobacteria	H	Transaldolase is important for the balance of metabolites in the pentose-phosphate pathway	tal	GO:0003674,GO:0003824,GO:0004801,GO:0005575,GO:0005622,GO:0005623,GO:0005737,GO:0005829,GO:0006081,GO:0006098,GO:0006139,GO:0006725,GO:0006732,GO:0006733,GO:0006739,GO:0006753,GO:0006793,GO:0006796,GO:0006807,GO:0008150,GO:0008152,GO:0009052,GO:0009117,GO:0009987,GO:0016740,GO:0016744,GO:0019362,GO:0019637,GO:0019682,GO:0019693,GO:0034641,GO:0044237,GO:0044238,GO:0044281,GO:0044424,GO:0044444,GO:…	2.2.1.2	ko:K00616	ko00030,ko01100,ko01110,ko01120,ko01130,ko01200,ko01230,map00030,map01100,map01110,map01120,map01130,map01200,map01230	M00004,M00007	R01827	RC00439,RC00604	ko00000,ko00001,ko00002,ko01000	-	-	-	TAL_FSA
24328_C_rodentium_ICC168-ROD_RS00045	637910.ROD_00071	8.53e-136	384.0	COG0521@1|root,COG0521@2|Bacteria,1R9W2@1224|Proteobacteria,1RMZM@1236|Gammaproteobacteria,3WVYM@544|Citrobacter	1236|Gammaproteobacteria	H	Probable molybdopterin binding domain	mog	GO:0003674,GO:0003824,GO:0005488,GO:0005515,GO:0005575,GO:0005622,GO:0005623,GO:0005737,GO:0005829,GO:0006139,GO:0006163,GO:0006725,GO:0006732,GO:0006753,GO:0006793,GO:0006796,GO:0006807,GO:0008150,GO:0008152,GO:0009058,GO:0009116,GO:0009117,GO:0009119,GO:0009141,GO:0009144,GO:0009150,GO:0009199,GO:0009205,GO:0009259,GO:0009987,GO:0016740,GO:0016772,GO:0016779,GO:0018130,GO:0019538,GO:0019637,GO:…	2.7.7.75	ko:K03831	ko00790,ko01100,ko04122,map00790,map01100,map04122	-	R09726	RC00002	ko00000,ko00001,ko01000	-	-	iAPECO1_1312.APECO1_1969,iECABU_c1320.ECABU_c00100,iECED1_1282.ECED1_0009,iECNA114_1301.ECNA114_4653,iECP_1309.ECP_0010,iECS88_1305.ECS88_0010,iECSF_1327.ECSF_0009,iECUMN_1333.ECUMN_0010,iEcSMS35_1347.EcSMS35_0008,iLF82_1304.LF82_1379,iNRG857_1313.NRG857_00050,iUMN146_1321.UM146_22820	MoCF_biosynth
24329_C_rodentium_ICC168-ROD_RS00050	637910.ROD_00081	1.87e-305	833.0	COG0477@1|root,COG0477@2|Bacteria,1MU46@1224|Proteobacteria,1RMJI@1236|Gammaproteobacteria,3WVCR@544|Citrobacter	1236|Gammaproteobacteria	EGP	Sugar (and other) transporter	proP_1	-	-	ko:K03762	-	-	-	-	ko00000,ko02000	2.A.1.6.4	-	-	MFS_1
24330_C_rodentium_ICC168-ROD_RS00055	637910.ROD_00091	8.93e-130	369.0	COG1584@1|root,COG1584@2|Bacteria,1N3HP@1224|Proteobacteria,1RMRK@1236|Gammaproteobacteria,3WVNX@544|Citrobacter	1236|Gammaproteobacteria	S	GPR1/FUN34/yaaH family	yaaH	GO:0003674,GO:0005215,GO:0005342,GO:0005575,GO:0005623,GO:0005886,GO:0006810,GO:0006811,GO:0006812,GO:0006820,GO:0006835,GO:0006846,GO:0006855,GO:0008028,GO:0008150,GO:0008324,GO:0008509,GO:0008514,GO:0015075,GO:0015077,GO:0015078,GO:0015123,GO:0015238,GO:0015291,GO:0015293,GO:0015294,GO:0015295,GO:0015318,GO:0015355,GO:0015360,GO:0015672,GO:0015711,GO:0015718,GO:0015740,GO:0015744,GO:0015849,GO:…	-	ko:K07034	-	-	-	-	ko00000	-	-	-	Grp1_Fun34_YaaH
24331_C_rodentium_ICC168-ROD_RS00060	637910.ROD_00101	0.0	1210.0	COG0443@1|root,COG0443@2|Bacteria,1MVEN@1224|Proteobacteria,1RMDD@1236|Gammaproteobacteria,3WXIJ@544|Citrobacter	1236|Gammaproteobacteria	O	Heat shock 70 kDa protein	dnaK	GO:0000166,GO:0000988,GO:0000989,GO:0003674,GO:0003824,GO:0005488,GO:0005515,GO:0005524,GO:0005575,GO:0005622,GO:0005623,GO:0005737,GO:0005829,GO:0005886,GO:0006457,GO:0006458,GO:0006950,GO:0006986,GO:0008144,GO:0008150,GO:0008270,GO:0009266,GO:0009408,GO:0009628,GO:0009889,GO:0009987,GO:0010033,GO:0010556,GO:0016020,GO:0016043,GO:0016462,GO:0016787,GO:0016817,GO:0016818,GO:0016887,GO:0016989,GO:…	-	ko:K04043	ko03018,ko04212,ko05152,map03018,map04212,map05152	-	-	-	ko00000,ko00001,ko03019,ko03029,ko03110,ko04147	1.A.33.1	-	-	HSP70
24332_C_rodentium_ICC168-ROD_RS00065	637910.ROD_00111	3.85e-243	671.0	COG0484@1|root,COG0484@2|Bacteria,1MVMS@1224|Proteobacteria,1RNHY@1236|Gammaproteobacteria,3WXJJ@544|Citrobacter	1236|Gammaproteobacteria	O	ATP binding to DnaK triggers the release of the substrate protein, thus completing the reaction cycle. Several rounds of ATP-dependent interactions between DnaJ, DnaK and GrpE are required for fully efficient folding. Also involved, together with DnaK and GrpE, in the DNA replication of plasmids through activation of initiation proteins	dnaJ	GO:0000988,GO:0000989,GO:0003674,GO:0003756,GO:0003824,GO:0005488,GO:0005515,GO:0005575,GO:0005622,GO:0005623,GO:0005737,GO:0005829,GO:0006139,GO:0006259,GO:0006260,GO:0006457,GO:0006458,GO:0006725,GO:0006807,GO:0006950,GO:0008150,GO:0008152,GO:0008270,GO:0009058,GO:0009059,GO:0009266,GO:0009408,GO:0009628,GO:0009889,GO:0009987,GO:0010556,GO:0015035,GO:0015036,GO:0016020,GO:0016032,GO:0016043,GO:…	-	ko:K03686	-	-	-	-	ko00000,ko03029,ko03110	-	-	-	DnaJ,DnaJ_C,DnaJ_CXXCXGXG
24333_C_rodentium_ICC168-ROD_RS00070	637910.ROD_00121	2.48e-224	618.0	COG0583@1|root,COG0583@2|Bacteria,1MWME@1224|Proteobacteria,1RNCJ@1236|Gammaproteobacteria	1236|Gammaproteobacteria	K	transcriptional regulator	-	-	-	-	-	-	-	-	-	-	-	-	HTH_1,LysR_substrate
24334_C_rodentium_ICC168-ROD_RS00075	637910.ROD_00122	1.2e-72	218.0	2BFIP@1|root,329CK@2|Bacteria,1RIQQ@1224|Proteobacteria,1S841@1236|Gammaproteobacteria	1236|Gammaproteobacteria	S	LydA holin phage, holin superfamily III	-	-	-	-	-	-	-	-	-	-	-	-	Phage_holin_3_3
24335_C_rodentium_ICC168-ROD_RS00080	637910.ROD_00131	6.92e-133	375.0	COG3926@1|root,COG3926@2|Bacteria,1MVXW@1224|Proteobacteria,1RRB6@1236|Gammaproteobacteria	1236|Gammaproteobacteria	S	secretion activating protein	-	-	-	-	-	-	-	-	-	-	-	-	Glyco_hydro_108,PG_binding_3
24336_C_rodentium_ICC168-ROD_RS00085	637910.ROD_00141	7.23e-93	271.0	COG3710@1|root,COG3710@2|Bacteria,1RBIU@1224|Proteobacteria,1S32V@1236|Gammaproteobacteria	1236|Gammaproteobacteria	K	Transcriptional regulatory protein, C terminal	-	-	-	-	-	-	-	-	-	-	-	-	Trans_reg_C
24337_C_rodentium_ICC168-ROD_RS00090	637910.ROD_00151	0.0	1415.0	COG3325@1|root,COG3979@1|root,COG3325@2|Bacteria,COG3979@2|Bacteria,1MWAR@1224|Proteobacteria,1RPNS@1236|Gammaproteobacteria,3WZJA@544|Citrobacter	1236|Gammaproteobacteria	G	Carbohydrate binding domain	-	-	-	-	-	-	-	-	-	-	-	-	CBM_5_12,ChitinaseA_N,Glyco_hydro_18
24338_C_rodentium_ICC168-ROD_RS00095	637910.ROD_00161	1.58e-264	726.0	COG3004@1|root,COG3004@2|Bacteria,1MW15@1224|Proteobacteria,1RNDE@1236|Gammaproteobacteria,3WWTI@544|Citrobacter	1236|Gammaproteobacteria	P	) H( ) antiporter that extrudes sodium in exchange for external protons	nhaA	GO:0003674,GO:0005215,GO:0005451,GO:0005488,GO:0005543,GO:0005575,GO:0005623,GO:0005886,GO:0005887,GO:0006810,GO:0006811,GO:0006812,GO:0006814,GO:0006873,GO:0006875,GO:0006883,GO:0006885,GO:0006950,GO:0006970,GO:0008150,GO:0008289,GO:0008324,GO:0009628,GO:0009651,GO:0009987,GO:0015075,GO:0015077,GO:0015078,GO:0015081,GO:0015291,GO:0015297,GO:0015298,GO:0015299,GO:0015318,GO:0015385,GO:0015491,GO:…	-	ko:K03313	-	-	-	-	ko00000,ko02000	2.A.33.1	-	iSF_1195.SF0016,iSFxv_1172.SFxv_0017,iS_1188.S0018	Na_H_antiport_1
24339_C_rodentium_ICC168-ROD_RS00100	637910.ROD_00171	4.26e-219	603.0	COG0583@1|root,COG0583@2|Bacteria,1MVHT@1224|Proteobacteria,1RN7G@1236|Gammaproteobacteria,3WWVW@544|Citrobacter	1236|Gammaproteobacteria	K	LysR substrate binding domain	nhaR	GO:0001121,GO:0001130,GO:0001131,GO:0001140,GO:0001216,GO:0003674,GO:0003700,GO:0005575,GO:0005622,GO:0005623,GO:0005737,GO:0006139,GO:0006351,GO:0006355,GO:0006725,GO:0006807,GO:0008150,GO:0008152,GO:0009058,GO:0009059,GO:0009889,GO:0009891,GO:0009893,GO:0009987,GO:0010467,GO:0010468,GO:0010556,GO:0010557,GO:0010604,GO:0010628,GO:0016070,GO:0018130,GO:0019219,GO:0019222,GO:0019438,GO:0031323,GO:…	-	ko:K03717	-	-	-	-	ko00000,ko03000	-	-	-	HTH_1,LysR_substrate
24340_C_rodentium_ICC168-ROD_RS00105	637910.ROD_00181	0.0	1466.0	COG1501@1|root,COG1501@2|Bacteria,1MWNJ@1224|Proteobacteria,1RMJ9@1236|Gammaproteobacteria,3WX32@544|Citrobacter	1236|Gammaproteobacteria	G	Glycosyl hydrolases family 31	xylS	-	3.2.1.177	ko:K01811	-	-	-	-	ko00000,ko01000	-	GH31	-	DUF4968,DUF5110,Gal_mutarotas_2,Glyco_hydro_31,PA14
24341_C_rodentium_ICC168-ROD_RS00110	637910.ROD_00191	0.0	887.0	COG2211@1|root,COG2211@2|Bacteria,1MVUM@1224|Proteobacteria,1RP5J@1236|Gammaproteobacteria,3WXY9@544|Citrobacter	1236|Gammaproteobacteria	G	MFS/sugar transport protein	-	-	-	ko:K03292	-	-	-	-	ko00000	2.A.2	-	-	MFS_2
24342_C_rodentium_ICC168-ROD_RS00115	573.JG24_29505	1.11e-50	160.0	COG0268@1|root,COG0268@2|Bacteria,1MZ94@1224|Proteobacteria,1S9AI@1236|Gammaproteobacteria	1236|Gammaproteobacteria	J	Binds directly to 16S ribosomal RNA	rpsT	GO:0000028,GO:0003674,GO:0003676,GO:0003723,GO:0003735,GO:0004857,GO:0005198,GO:0005488,GO:0005575,GO:0005622,GO:0005623,GO:0005737,GO:0005829,GO:0005840,GO:0006412,GO:0006518,GO:0006807,GO:0006996,GO:0008073,GO:0008150,GO:0008152,GO:0009058,GO:0009059,GO:0009987,GO:0010467,GO:0015935,GO:0016043,GO:0019538,GO:0019843,GO:0022607,GO:0022613,GO:0022618,GO:0022626,GO:0022627,GO:0030234,GO:0032991,GO:…	-	ko:K02968	ko03010,map03010	M00178	-	-	br01610,ko00000,ko00001,ko00002,ko03011	-	-	-	Ribosomal_S20p
24343_C_rodentium_ICC168-ROD_RS28860	637910.ROD_00213	5.12e-42	137.0	2EFES@1|root,3397J@2|Bacteria,1NE6Q@1224|Proteobacteria,1SFJG@1236|Gammaproteobacteria	1236|Gammaproteobacteria	S	cellular response to DNA damage stimulus	yaaY	GO:0006950,GO:0006974,GO:0008150,GO:0009987,GO:0033554,GO:0050896,GO:0051716	-	-	-	-	-	-	-	-	-	-	DUF2575
24344_C_rodentium_ICC168-ROD_RS00125	637910.ROD_00221	1.43e-224	619.0	COG0196@1|root,COG0196@2|Bacteria,1MV9I@1224|Proteobacteria,1RN44@1236|Gammaproteobacteria,3WWGC@544|Citrobacter	1236|Gammaproteobacteria	H	Riboflavin kinase	ribF	GO:0003674,GO:0003824,GO:0003919,GO:0006793,GO:0006796,GO:0008150,GO:0008152,GO:0008531,GO:0009987,GO:0016301,GO:0016310,GO:0016740,GO:0016772,GO:0016773,GO:0016779,GO:0044237,GO:0070566	2.7.1.26,2.7.7.2	ko:K11753	ko00740,ko01100,ko01110,map00740,map01100,map01110	M00125	R00161,R00549	RC00002,RC00017	ko00000,ko00001,ko00002,ko01000	-	-	iETEC_1333.ETEC_0025,iJN746.PP_0602	FAD_syn,Flavokinase
24345_C_rodentium_ICC168-ROD_RS00130	637910.ROD_00231	0.0	1920.0	COG0060@1|root,COG0060@2|Bacteria,1MVBQ@1224|Proteobacteria,1RMTF@1236|Gammaproteobacteria,3WVJD@544|Citrobacter	1236|Gammaproteobacteria	J	amino acids such as valine, to avoid such errors it has two additional distinct tRNA(Ile)-dependent editing activities. One activity is designated as 'pretransfer' editing and involves the hydrolysis of activated Val-AMP. The other activity is designated 'posttransfer' editing and involves deacylation of mischarged Val-tRNA(Ile)	ileS	GO:0003674,GO:0003824,GO:0004812,GO:0004822,GO:0005488,GO:0005575,GO:0005622,GO:0005623,GO:0005737,GO:0005829,GO:0006082,GO:0006139,GO:0006399,GO:0006412,GO:0006418,GO:0006428,GO:0006518,GO:0006520,GO:0006725,GO:0006807,GO:0008150,GO:0008152,GO:0008270,GO:0009058,GO:0009059,GO:0009987,GO:0010467,GO:0016070,GO:0016874,GO:0016875,GO:0019538,GO:0019752,GO:0034641,GO:0034645,GO:0034660,GO:0043038,GO:…	6.1.1.5	ko:K01870	ko00970,map00970	M00359,M00360	R03656	RC00055,RC00523	ko00000,ko00001,ko00002,ko01000,ko01007,ko03016	-	-	iG2583_1286.G2583_0027,iPC815.YPO0475	Anticodon_1,tRNA-synt_1,zf-FPG_IleRS
24346_C_rodentium_ICC168-ROD_RS00135	637910.ROD_00241	2.36e-116	333.0	COG0597@1|root,COG0597@2|Bacteria,1RGV9@1224|Proteobacteria,1S60E@1236|Gammaproteobacteria,3WW59@544|Citrobacter	1236|Gammaproteobacteria	MU	This protein specifically catalyzes the removal of signal peptides from prolipoproteins	lspA	GO:0003674,GO:0003824,GO:0004175,GO:0005575,GO:0005623,GO:0005886,GO:0005887,GO:0006508,GO:0006807,GO:0008150,GO:0008152,GO:0008233,GO:0009058,GO:0009059,GO:0009987,GO:0016020,GO:0016021,GO:0016787,GO:0019538,GO:0031224,GO:0031226,GO:0034645,GO:0042157,GO:0042158,GO:0043170,GO:0044237,GO:0044238,GO:0044249,GO:0044260,GO:0044425,GO:0044459,GO:0044464,GO:0070011,GO:0071704,GO:0071944,GO:0097304,GO:…	3.4.23.36	ko:K03101	ko03060,map03060	-	-	-	ko00000,ko00001,ko01000,ko01002	-	-	-	Peptidase_A8
24347_C_rodentium_ICC168-ROD_RS00140	637910.ROD_00251	2.64e-103	298.0	COG1047@1|root,COG1047@2|Bacteria,1RHD1@1224|Proteobacteria,1S5YP@1236|Gammaproteobacteria,3WW51@544|Citrobacter	1236|Gammaproteobacteria	O	FKBP-type peptidyl-prolyl cis-trans isomerase	fkpB	GO:0000413,GO:0003674,GO:0003755,GO:0003824,GO:0005575,GO:0005622,GO:0005623,GO:0005737,GO:0005829,GO:0006457,GO:0006464,GO:0006807,GO:0008150,GO:0008152,GO:0009987,GO:0016853,GO:0016859,GO:0018193,GO:0018208,GO:0019538,GO:0036211,GO:0043170,GO:0043412,GO:0044237,GO:0044238,GO:0044260,GO:0044267,GO:0044424,GO:0044444,GO:0044464,GO:0061077,GO:0071704,GO:0140096,GO:1901564	5.2.1.8	ko:K03774	-	-	-	-	ko00000,ko01000,ko03110	-	-	-	FKBP_C
24348_C_rodentium_ICC168-ROD_RS00145	637910.ROD_00261	3.38e-225	620.0	COG0761@1|root,COG0761@2|Bacteria,1MU7G@1224|Proteobacteria,1RMN8@1236|Gammaproteobacteria,3WVS2@544|Citrobacter	1236|Gammaproteobacteria	IM	Catalyzes the conversion of 1-hydroxy-2-methyl-2-(E)- butenyl 4-diphosphate (HMBPP) into a mixture of isopentenyl diphosphate (IPP) and dimethylallyl diphosphate (DMAPP). Acts in the terminal step of the DOXP MEP pathway for isoprenoid precursor biosynthesis	ispH	GO:0003674,GO:0003824,GO:0005488,GO:0005575,GO:0005622,GO:0005623,GO:0005737,GO:0005829,GO:0006081,GO:0006082,GO:0006090,GO:0006629,GO:0006644,GO:0006720,GO:0006793,GO:0006796,GO:0008150,GO:0008152,GO:0008299,GO:0008610,GO:0008654,GO:0009058,GO:0009240,GO:0009987,GO:0016491,GO:0019288,GO:0019637,GO:0019682,GO:0019752,GO:0032787,GO:0042380,GO:0043436,GO:0044237,GO:0044238,GO:0044249,GO:0044255,GO:…	1.17.7.4	ko:K03527	ko00900,ko01100,ko01110,ko01130,map00900,map01100,map01110,map01130	M00096	R05884,R08210	RC01137,RC01487	ko00000,ko00001,ko00002,ko01000	-	-	iECIAI1_1343.ECIAI1_0030,iECW_1372.ECW_m0028,iEKO11_1354.EKO11_3884,iEcHS_1320.EcHS_A0031,iEcolC_1368.EcolC_3626,iPC815.YPO0477,iSFV_1184.SFV_0023,iSF_1195.SF0026,iSFxv_1172.SFxv_0027,iS_1188.S0028,iWFL_1372.ECW_m0028,iYL1228.KPN_00024	LYTB
24349_C_rodentium_ICC168-ROD_RS00150	637910.ROD_00271	1.53e-202	558.0	COG2140@1|root,COG2140@2|Bacteria,1NKQJ@1224|Proteobacteria,1RTEZ@1236|Gammaproteobacteria,3WVBG@544|Citrobacter	1236|Gammaproteobacteria	G	Glucose-6-phosphate isomerase (GPI)	-	-	5.3.1.9	ko:K06859	ko00010,ko00030,ko00500,ko00520,ko01100,ko01110,ko01120,ko01130,ko01200,map00010,map00030,map00500,map00520,map01100,map01110,map01120,map01130,map01200	M00001,M00004,M00114	R02739,R02740,R03321	RC00376,RC00563	ko00000,ko00001,ko00002,ko01000	-	-	-	GPI
24350_C_rodentium_ICC168-ROD_RS00155	637910.ROD_00281	2.49e-189	526.0	COG3716@1|root,COG3716@2|Bacteria,1MWTZ@1224|Proteobacteria,1RNSD@1236|Gammaproteobacteria,3WVGD@544|Citrobacter	1236|Gammaproteobacteria	G	PTS system mannose/fructose/sorbose family IID component	-	-	-	ko:K02771	ko00051,ko02060,map00051,map02060	M00304	R03232	RC00017,RC03206	ko00000,ko00001,ko00002,ko02000	4.A.6.1.2	-	-	EIID-AGA
24351_C_rodentium_ICC168-ROD_RS00160	637910.ROD_00291	1.37e-179	501.0	COG3715@1|root,COG3715@2|Bacteria,1PZNW@1224|Proteobacteria,1RMVB@1236|Gammaproteobacteria,3WXXN@544|Citrobacter	1236|Gammaproteobacteria	G	PTS system sorbose-specific iic component	-	-	-	ko:K02795	ko00051,ko00520,ko01100,ko02060,map00051,map00520,map01100,map02060	M00276	R02630	RC00017,RC03206	ko00000,ko00001,ko00002,ko02000	4.A.6.1	-	-	EII-Sor
24352_C_rodentium_ICC168-ROD_RS00165	637910.ROD_00301	2.1e-114	328.0	COG3444@1|root,COG3444@2|Bacteria,1R56D@1224|Proteobacteria,1RPP4@1236|Gammaproteobacteria,3WY03@544|Citrobacter	1236|Gammaproteobacteria	G	PTS system sorbose subfamily IIB component	levE	-	2.7.1.191	ko:K02794	ko00051,ko00520,ko01100,ko02060,map00051,map00520,map01100,map02060	M00276	R02630	RC00017,RC03206	ko00000,ko00001,ko00002,ko01000,ko02000	4.A.6.1	-	-	PTSIIB_sorb
24353_C_rodentium_ICC168-ROD_RS00170	637910.ROD_00311	1.89e-95	278.0	COG2893@1|root,COG2893@2|Bacteria,1REDX@1224|Proteobacteria,1S49J@1236|Gammaproteobacteria,3WYIX@544|Citrobacter	1236|Gammaproteobacteria	G	PTS system fructose IIA component	-	-	2.7.1.191	ko:K02793,ko:K02794	ko00051,ko00520,ko01100,ko02060,map00051,map00520,map01100,map02060	M00276	R02630	RC00017,RC03206	ko00000,ko00001,ko00002,ko01000,ko02000	4.A.6.1	-	-	EIIA-man
24354_C_rodentium_ICC168-ROD_RS00175	637910.ROD_00321	0.0	1209.0	COG1482@1|root,COG1482@2|Bacteria,1P6JR@1224|Proteobacteria,1RYBP@1236|Gammaproteobacteria,3WWNY@544|Citrobacter	1236|Gammaproteobacteria	G	mannose-6-phosphate isomerase	-	-	-	-	-	-	-	-	-	-	-	-	-
24355_C_rodentium_ICC168-ROD_RS00180	637910.ROD_00331	8.47e-240	659.0	COG1609@1|root,COG1609@2|Bacteria,1MXUS@1224|Proteobacteria,1RQFT@1236|Gammaproteobacteria,3WVC6@544|Citrobacter	1236|Gammaproteobacteria	K	helix_turn _helix lactose operon repressor	-	-	-	ko:K02529,ko:K16136	-	-	-	-	ko00000,ko03000	-	-	-	LacI,Peripla_BP_1,Peripla_BP_3
24356_C_rodentium_ICC168-ROD_RS00185	637910.ROD_00341	9.38e-190	527.0	COG0289@1|root,COG0289@2|Bacteria,1MUCT@1224|Proteobacteria,1RMCZ@1236|Gammaproteobacteria,3WVWY@544|Citrobacter	1236|Gammaproteobacteria	E	Catalyzes the conversion of 4-hydroxy- tetrahydrodipicolinate (HTPA) to tetrahydrodipicolinate	dapB	GO:0003674,GO:0003824,GO:0005488,GO:0005515,GO:0005575,GO:0005622,GO:0005623,GO:0005737,GO:0005829,GO:0006082,GO:0006520,GO:0006553,GO:0006807,GO:0008150,GO:0008152,GO:0008652,GO:0008839,GO:0009058,GO:0009066,GO:0009067,GO:0009085,GO:0009089,GO:0009987,GO:0016053,GO:0016491,GO:0016627,GO:0016628,GO:0019752,GO:0019877,GO:0042802,GO:0043436,GO:0043648,GO:0043650,GO:0044237,GO:0044238,GO:0044249,GO:…	1.17.1.8	ko:K00215	ko00261,ko00300,ko01100,ko01110,ko01120,ko01130,ko01230,map00261,map00300,map01100,map01110,map01120,map01130,map01230	M00016,M00525,M00526,M00527	R04198,R04199	RC00478	ko00000,ko00001,ko00002,ko01000	-	-	iSbBS512_1146.SbBS512_E0035	DapB_C,DapB_N
24357_C_rodentium_ICC168-ROD_RS00190	637910.ROD_00351	7.51e-285	777.0	COG0505@1|root,COG0505@2|Bacteria,1MUB9@1224|Proteobacteria,1RMAW@1236|Gammaproteobacteria,3WXV1@544|Citrobacter	1236|Gammaproteobacteria	F	Carbamoyl-phosphate synthase small chain, CPSase domain	carA	GO:0000050,GO:0003674,GO:0003824,GO:0004088,GO:0005575,GO:0005622,GO:0005623,GO:0005737,GO:0005829,GO:0005951,GO:0006082,GO:0006139,GO:0006206,GO:0006207,GO:0006220,GO:0006221,GO:0006520,GO:0006525,GO:0006526,GO:0006541,GO:0006725,GO:0006753,GO:0006793,GO:0006796,GO:0006807,GO:0008150,GO:0008152,GO:0008652,GO:0009058,GO:0009064,GO:0009084,GO:0009112,GO:0009117,GO:0009165,GO:0009218,GO:0009220,GO:…	6.3.5.5	ko:K01956	ko00240,ko00250,ko01100,map00240,map00250,map01100	M00051	R00256,R00575,R01395,R10948,R10949	RC00002,RC00010,RC00043,RC02750,RC02798,RC03314	ko00000,ko00001,ko00002,ko01000	-	-	iAPECO1_1312.APECO1_1950,iUTI89_1310.UTI89_C0036,ic_1306.c0040	CPSase_sm_chain,GATase
24358_C_rodentium_ICC168-ROD_RS00195	637910.ROD_00361	0.0	2097.0	COG0458@1|root,COG0458@2|Bacteria,1MUDZ@1224|Proteobacteria,1RPIU@1236|Gammaproteobacteria,3WXXT@544|Citrobacter	1236|Gammaproteobacteria	F	Carbamoyl-phosphate synthetase large chain, oligomerisation domain	carB	GO:0000050,GO:0000166,GO:0003674,GO:0003824,GO:0004087,GO:0004088,GO:0005488,GO:0005524,GO:0005575,GO:0005622,GO:0005623,GO:0005737,GO:0005829,GO:0005951,GO:0006082,GO:0006139,GO:0006206,GO:0006520,GO:0006525,GO:0006526,GO:0006725,GO:0006807,GO:0008144,GO:0008150,GO:0008152,GO:0008652,GO:0009058,GO:0009064,GO:0009084,GO:0009112,GO:0009987,GO:0016053,GO:0016597,GO:0016874,GO:0016879,GO:0016884,GO:…	6.3.5.5	ko:K01955	ko00240,ko00250,ko01100,map00240,map00250,map01100	M00051	R00256,R00575,R01395,R10948,R10949	RC00002,RC00010,RC00043,RC02750,RC02798,RC03314	ko00000,ko00001,ko00002,ko01000	-	-	iAF1260.b0033,iBWG_1329.BWG_0031,iECDH10B_1368.ECDH10B_0034,iECDH1ME8569_1439.ECDH1ME8569_0031,iECUMN_1333.ECUMN_0034,iEcDH1_1363.EcDH1_3566,iJN746.PP_4723,iJO1366.b0033,iJR904.b0033,iPC815.YPO0482,iY75_1357.Y75_RS00170,iYL1228.KPN_00041	CPSase_L_D2,CPSase_L_D3,MGS
24359_C_rodentium_ICC168-ROD_RS00200	637910.ROD_00371	6.34e-90	263.0	2BXKV@1|root,32FV2@2|Bacteria,1RJ32@1224|Proteobacteria,1S6GM@1236|Gammaproteobacteria,3WYHW@544|Citrobacter	1236|Gammaproteobacteria	K	CaiF/GrlA transcriptional regulator	caiF	-	-	ko:K08277	-	-	-	-	ko00000,ko03000	-	-	-	CaiF_GrlA
24360_C_rodentium_ICC168-ROD_RS00205	637910.ROD_00381	5.9e-187	519.0	COG1024@1|root,COG1024@2|Bacteria,1MWZC@1224|Proteobacteria,1RR3Z@1236|Gammaproteobacteria,3WXAF@544|Citrobacter	1236|Gammaproteobacteria	I	Catalyzes the reversible dehydration of L-carnitinyl-CoA to crotonobetainyl-CoA	caiD	GO:0003674,GO:0003824,GO:0004300,GO:0006082,GO:0006575,GO:0006577,GO:0006579,GO:0006629,GO:0006631,GO:0006635,GO:0006807,GO:0008150,GO:0008152,GO:0008809,GO:0009056,GO:0009062,GO:0009437,GO:0009987,GO:0016042,GO:0016054,GO:0016829,GO:0016835,GO:0016836,GO:0016853,GO:0016854,GO:0016856,GO:0019395,GO:0019752,GO:0030258,GO:0032787,GO:0034440,GO:0034641,GO:0042219,GO:0042413,GO:0043436,GO:0044237,GO:…	4.2.1.149	ko:K08299	-	-	R10675	RC01095	ko00000,ko01000	-	-	iAPECO1_1312.APECO1_1945,iEC042_1314.EC042_0038,iECABU_c1320.ECABU_c00410,iECB_1328.ECB_00040,iECD_1391.ECD_00040,iECO103_1326.ECO103_0038,iECP_1309.ECP_0036,iETEC_1333.ETEC_0036,iNRG857_1313.NRG857_00190,iUMN146_1321.UM146_22960,ic_1306.c0045	ECH_1
24361_C_rodentium_ICC168-ROD_RS00210	637910.ROD_00391	0.0	1057.0	COG0318@1|root,COG0318@2|Bacteria,1MU6G@1224|Proteobacteria,1RMQ4@1236|Gammaproteobacteria,3WWGP@544|Citrobacter	1236|Gammaproteobacteria	IQ	Could catalyze the transfer of CoA to carnitine, generating the initial carnitinyl-CoA needed for the CaiB reaction cycle	caiC	GO:0003674,GO:0003824,GO:0016405,GO:0016874,GO:0016877,GO:0016879,GO:0016881,GO:0051108,GO:0051109	6.2.1.48	ko:K02182	-	-	-	-	ko00000,ko01000	-	-	iECSE_1348.ECSE_0038,iNRG857_1313.NRG857_00195	AMP-binding,AMP-binding_C
24362_C_rodentium_ICC168-ROD_RS00215	637910.ROD_00401	4.36e-307	835.0	COG1804@1|root,COG1804@2|Bacteria,1MU2K@1224|Proteobacteria,1RNB5@1236|Gammaproteobacteria,3WV7S@544|Citrobacter	1236|Gammaproteobacteria	C	Catalyzes the reversible transfer of the CoA moiety from gamma-butyrobetainyl-CoA to L-carnitine to generate L-carnitinyl- CoA and gamma-butyrobetaine. Is also able to catalyze the reversible transfer of the CoA moiety from gamma-butyrobetainyl- CoA or L-carnitinyl-CoA to crotonobetaine to generate crotonobetainyl-CoA	caiB	GO:0003674,GO:0003824,GO:0006575,GO:0006577,GO:0006579,GO:0006807,GO:0008150,GO:0008152,GO:0008735,GO:0009056,GO:0009437,GO:0009987,GO:0016829,GO:0016835,GO:0016836,GO:0034641,GO:0042219,GO:0042413,GO:0044237,GO:0044248,GO:0044270,GO:0071704,GO:0097164,GO:1901564,GO:1901565,GO:1901575	2.8.3.21	ko:K08298	-	-	R10643,R10644	RC00014,RC00131	ko00000,ko01000	-	-	iEC55989_1330.EC55989_0038,iECIAI1_1343.ECIAI1_0040,iECO103_1326.ECO103_0040,iECO111_1330.ECO111_0039,iECO26_1355.ECO26_0039,iEcHS_1320.EcHS_A0042,iSF_1195.SF0035,iSFxv_1172.SFxv_0036,iS_1188.S0037	CoA_transf_3
24363_C_rodentium_ICC168-ROD_RS00220	637910.ROD_00411	1.3e-284	776.0	COG1960@1|root,COG1960@2|Bacteria,1MUDR@1224|Proteobacteria,1RMMJ@1236|Gammaproteobacteria,3WW8T@544|Citrobacter	1236|Gammaproteobacteria	I	Catalyzes the reduction of crotonobetainyl-CoA to gamma- butyrobetainyl-CoA	caiA	-	1.3.8.13,1.3.8.7	ko:K00249,ko:K04117,ko:K08297,ko:K11731	ko00071,ko00280,ko00281,ko00362,ko00410,ko00640,ko01100,ko01110,ko01120,ko01130,ko01200,ko01212,ko03320,map00071,map00280,map00281,map00362,map00410,map00640,map01100,map01110,map01120,map01130,map01200,map01212,map03320	M00013,M00036,M00087,M00540	R00924,R01175,R01279,R02661,R03172,R03777,R03857,R03990,R04095,R04432,R04751,R04754,R05619,R08089	RC00052,RC00068,RC00076,RC00095,RC00148,RC00246,RC01893,RC02035	ko00000,ko00001,ko00002,ko01000	-	-	-	Acyl-CoA_dh_1,Acyl-CoA_dh_M,Acyl-CoA_dh_N
24364_C_rodentium_ICC168-ROD_RS00225	637910.ROD_00421	0.0	1016.0	COG1292@1|root,COG1292@2|Bacteria,1MV0K@1224|Proteobacteria,1RP3E@1236|Gammaproteobacteria,3WXT3@544|Citrobacter	1236|Gammaproteobacteria	M	Catalyzes the exchange of L-carnitine for gamma- butyrobetaine and related betaines	caiT	GO:0003674,GO:0005215,GO:0005575,GO:0005623,GO:0005886,GO:0006810,GO:0006811,GO:0006812,GO:0008150,GO:0008324,GO:0008519,GO:0015075,GO:0015101,GO:0015226,GO:0015651,GO:0015695,GO:0015696,GO:0015697,GO:0015838,GO:0015879,GO:0016020,GO:0022857,GO:0034220,GO:0044464,GO:0051179,GO:0051234,GO:0055085,GO:0071702,GO:0071705,GO:0071944,GO:0072337,GO:0072349,GO:0072488,GO:0098655,GO:1902603	-	ko:K05245	-	-	-	-	ko00000,ko02000	2.A.15.2	-	iB21_1397.B21_00043,iECBD_1354.ECBD_3575,iECB_1328.ECB_00044,iECD_1391.ECD_00044,iSF_1195.SF0037,iSFxv_1172.SFxv_0038,iS_1188.S0039	BCCT
24365_C_rodentium_ICC168-ROD_RS00235	637910.ROD_00441	1.95e-174	487.0	COG2086@1|root,COG2086@2|Bacteria,1MVH6@1224|Proteobacteria,1RN6F@1236|Gammaproteobacteria,3WXAP@544|Citrobacter	1236|Gammaproteobacteria	C	Required for anaerobic carnitine reduction. May bring reductant to CaiA	fixA	GO:0003674,GO:0003824,GO:0005575,GO:0005622,GO:0005623,GO:0005737,GO:0005829,GO:0006091,GO:0006575,GO:0006577,GO:0006579,GO:0006807,GO:0008150,GO:0008152,GO:0009055,GO:0009056,GO:0009437,GO:0009987,GO:0016491,GO:0022900,GO:0034641,GO:0042219,GO:0042413,GO:0044237,GO:0044248,GO:0044270,GO:0044424,GO:0044444,GO:0044464,GO:0055114,GO:0071704,GO:0097164,GO:1901564,GO:1901565,GO:1901575	-	ko:K03521	-	-	-	-	ko00000	-	-	-	ETF
24366_C_rodentium_ICC168-ROD_RS00240	637910.ROD_00451	1.12e-217	601.0	COG2025@1|root,COG2025@2|Bacteria,1MUFI@1224|Proteobacteria,1RMK7@1236|Gammaproteobacteria,3WW7X@544|Citrobacter	1236|Gammaproteobacteria	C	Required for anaerobic carnitine reduction. May bring reductant to CaiA	fixB	GO:0000166,GO:0003674,GO:0003824,GO:0005488,GO:0006082,GO:0006091,GO:0006575,GO:0006577,GO:0006579,GO:0006629,GO:0006631,GO:0006635,GO:0006807,GO:0008150,GO:0008152,GO:0009055,GO:0009056,GO:0009062,GO:0009437,GO:0009987,GO:0016042,GO:0016054,GO:0016491,GO:0019395,GO:0019752,GO:0022900,GO:0030258,GO:0032787,GO:0033539,GO:0034440,GO:0034641,GO:0036094,GO:0042219,GO:0042413,GO:0043167,GO:0043168,GO:…	-	ko:K03522	-	-	-	-	ko00000,ko04147	-	-	-	ETF,ETF_alpha
24367_C_rodentium_ICC168-ROD_RS00245	637910.ROD_00461	4.71e-300	819.0	COG0644@1|root,COG0644@2|Bacteria,1MVU6@1224|Proteobacteria,1RNY5@1236|Gammaproteobacteria,3WXB0@544|Citrobacter	1236|Gammaproteobacteria	C	Tryptophan halogenase	fixC	GO:0006575,GO:0006577,GO:0006807,GO:0008150,GO:0008152,GO:0009437,GO:0009987,GO:0034641,GO:0044237,GO:0071704,GO:0097164,GO:1901564	-	ko:K00313	-	-	-	-	ko00000,ko01000	-	-	-	DAO,FAD_binding_3,NAD_binding_8
24368_C_rodentium_ICC168-ROD_RS00250	637910.ROD_00471	3.94e-68	205.0	COG2440@1|root,COG2440@2|Bacteria,1RHTX@1224|Proteobacteria,1S6EF@1236|Gammaproteobacteria,3WYP2@544|Citrobacter	1236|Gammaproteobacteria	C	Could be a 3Fe-4S cluster-containing protein	fixX	-	-	ko:K03855	-	-	-	-	ko00000	-	-	-	ETF_QO
24369_C_rodentium_ICC168-ROD_RS00255	637910.ROD_00481	1.11e-235	648.0	COG3547@1|root,COG3547@2|Bacteria,1MXKJ@1224|Proteobacteria,1RSCP@1236|Gammaproteobacteria	1236|Gammaproteobacteria	L	Transposase	-	-	-	-	-	-	-	-	-	-	-	-	DEDD_Tnp_IS110,Transposase_20
24370_C_rodentium_ICC168-ROD_RS00260	637910.ROD_00491	0.0	879.0	COG2271@1|root,COG2271@2|Bacteria,1QV3V@1224|Proteobacteria,1T27B@1236|Gammaproteobacteria,3WXCP@544|Citrobacter	1236|Gammaproteobacteria	G	Sugar (and other) transporter	yaaU	GO:0005575,GO:0005623,GO:0005886,GO:0006950,GO:0006979,GO:0008150,GO:0016020,GO:0044464,GO:0050896,GO:0071944	-	ko:K08368	-	-	-	-	ko00000,ko02000	2.A.1	-	-	Sugar_tr
24371_C_rodentium_ICC168-ROD_RS00265	637910.ROD_00501	1.19e-45	147.0	2E9MC@1|root,32U4J@2|Bacteria,1MZYU@1224|Proteobacteria,1S9HJ@1236|Gammaproteobacteria,3WYT1@544|Citrobacter	1236|Gammaproteobacteria	S	Bacterial protein of unknown function (DUF903)	ygdi3	-	-	-	-	-	-	-	-	-	-	-	DUF903
24372_C_rodentium_ICC168-ROD_RS00270	637910.ROD_00511	0.0	1347.0	COG3210@1|root,COG3468@1|root,COG3210@2|Bacteria,COG3468@2|Bacteria,1R8WV@1224|Proteobacteria,1RPXJ@1236|Gammaproteobacteria,3WYC6@544|Citrobacter	1236|Gammaproteobacteria	MU	Pfam:Autotrns_rpt	-	-	-	ko:K12678	-	-	-	-	ko00000,ko02000,ko02044	1.B.12.1.1,1.B.12.1.3	-	-	Autotransporter,ESPR,PATR,Pertactin
24374_C_rodentium_ICC168-ROD_RS00275	637910.ROD_00521	5.48e-134	378.0	COG2249@1|root,COG2249@2|Bacteria,1MXFT@1224|Proteobacteria,1RPAQ@1236|Gammaproteobacteria,3WXB7@544|Citrobacter	1236|Gammaproteobacteria	C	Regulatory subunit of a potassium efflux system that confers protection against electrophiles. Required for full activity of KefC. Shows redox enzymatic activity, but this enzymatic activity is not required for activation of KefC	kefF	GO:0000166,GO:0003674,GO:0003824,GO:0003955,GO:0005488,GO:0006091,GO:0008150,GO:0008152,GO:0009055,GO:0009987,GO:0010181,GO:0016491,GO:0016651,GO:0016655,GO:0022898,GO:0022900,GO:0032409,GO:0032411,GO:0032412,GO:0032414,GO:0032553,GO:0032879,GO:0034762,GO:0034764,GO:0034765,GO:0034767,GO:0036094,GO:0043167,GO:0043168,GO:0043269,GO:0043270,GO:0044093,GO:0044237,GO:0048037,GO:0048518,GO:0050662,GO:…	-	ko:K11746	-	-	-	-	ko00000,ko02000	2.A.37.1.1	-	-	Flavodoxin_2
24375_C_rodentium_ICC168-ROD_RS00280	637910.ROD_00531	0.0	1161.0	COG0475@1|root,COG1226@1|root,COG0475@2|Bacteria,COG1226@2|Bacteria,1MV34@1224|Proteobacteria,1RNVR@1236|Gammaproteobacteria,3WWI2@544|Citrobacter	1236|Gammaproteobacteria	P	Pore-forming subunit of a potassium efflux system that confers protection against electrophiles. Catalyzes K( ) H( ) antiport	kefC	GO:0003674,GO:0005215,GO:0005488,GO:0005515,GO:0005575,GO:0005623,GO:0005886,GO:0005887,GO:0006810,GO:0006811,GO:0006812,GO:0006813,GO:0006885,GO:0008150,GO:0008324,GO:0009636,GO:0009987,GO:0010033,GO:0015075,GO:0015077,GO:0015079,GO:0015291,GO:0015318,GO:0015503,GO:0015643,GO:0015672,GO:0016020,GO:0016021,GO:0019899,GO:0022804,GO:0022857,GO:0022890,GO:0030001,GO:0031224,GO:0031226,GO:0034220,GO:…	-	ko:K03455,ko:K11745,ko:K11747	-	-	-	-	ko00000,ko02000	2.A.37,2.A.37.1.1,2.A.37.1.2	-	iECOK1_1307.ECOK1_0046,iECS88_1305.ECS88_0050,iUMN146_1321.UM146_23015,iUTI89_1310.UTI89_C0053	Na_H_Exchanger,TrkA_N
24376_C_rodentium_ICC168-ROD_RS00285	637910.ROD_00551	1.05e-116	333.0	COG0262@1|root,COG0262@2|Bacteria,1RH0P@1224|Proteobacteria,1S5VH@1236|Gammaproteobacteria,3WVQ9@544|Citrobacter	1236|Gammaproteobacteria	H	Key enzyme in folate metabolism. Catalyzes an essential reaction for de novo glycine and purine synthesis, and for DNA precursor synthesis	folA	GO:0000166,GO:0003674,GO:0003824,GO:0004146,GO:0005488,GO:0005542,GO:0005575,GO:0005622,GO:0005623,GO:0005737,GO:0005829,GO:0008144,GO:0008150,GO:0008152,GO:0016491,GO:0016645,GO:0016646,GO:0019842,GO:0031406,GO:0033218,GO:0036094,GO:0042221,GO:0042493,GO:0043167,GO:0043168,GO:0043177,GO:0044424,GO:0044444,GO:0044464,GO:0048037,GO:0050661,GO:0050662,GO:0050896,GO:0051870,GO:0051871,GO:0055114,GO:…	1.5.1.3	ko:K00287,ko:K18590	ko00670,ko00790,ko01100,ko01523,map00670,map00790,map01100,map01523	M00126,M00840	R00936,R00937,R00939,R00940,R02235,R02236,R11765	RC00109,RC00110,RC00158	br01600,ko00000,ko00001,ko00002,ko01000,ko01504	-	-	iECBD_1354.ECBD_3567,iECDH1ME8569_1439.ECDH1ME8569_0047,iECNA114_1301.ECNA114_0036,iEcDH1_1363.EcDH1_3551,iEcSMS35_1347.EcSMS35_0050,iG2583_1286.G2583_0050,iJN746.PP_5132,iNRG857_1313.NRG857_00250,iUMN146_1321.UM146_23020	DHFR_1
24377_C_rodentium_ICC168-ROD_RS00290	637910.ROD_00561	1.6e-215	593.0	COG0639@1|root,COG0639@2|Bacteria,1MV10@1224|Proteobacteria,1RPUJ@1236|Gammaproteobacteria,3WV8H@544|Citrobacter	1236|Gammaproteobacteria	T	Hydrolyzes diadenosine 5',5'''-P1,P4-tetraphosphate to yield ADP	apaH	GO:0003674,GO:0003824,GO:0004551,GO:0004721,GO:0006139,GO:0006464,GO:0006470,GO:0006725,GO:0006793,GO:0006796,GO:0006807,GO:0008138,GO:0008150,GO:0008152,GO:0008796,GO:0008803,GO:0009314,GO:0009628,GO:0009987,GO:0010165,GO:0010212,GO:0015949,GO:0016311,GO:0016462,GO:0016787,GO:0016788,GO:0016791,GO:0016817,GO:0016818,GO:0019538,GO:0034641,GO:0036211,GO:0042578,GO:0043170,GO:0043412,GO:0044237,GO:…	3.6.1.41	ko:K01525	ko00230,map00230	-	R00125	RC00002	ko00000,ko00001,ko01000	-	-	iECIAI39_1322.ECIAI39_0052,iEcSMS35_1347.EcSMS35_0053,iJN746.PP_0399,iSDY_1059.SDY_0074	Metallophos
24378_C_rodentium_ICC168-ROD_RS00295	637910.ROD_00571	2.62e-87	256.0	COG2967@1|root,COG2967@2|Bacteria,1MZ2Z@1224|Proteobacteria,1S8SE@1236|Gammaproteobacteria,3WY9S@544|Citrobacter	1236|Gammaproteobacteria	P	ApaG domain	apaG	-	-	ko:K06195	-	-	-	-	ko00000	-	-	-	DUF525
24379_C_rodentium_ICC168-ROD_RS00300	637910.ROD_00581	8.74e-195	540.0	COG0030@1|root,COG0030@2|Bacteria,1MVNU@1224|Proteobacteria,1RMHW@1236|Gammaproteobacteria,3WX76@544|Citrobacter	1236|Gammaproteobacteria	J	Specifically dimethylates two adjacent adenosines (A1518 and A1519) in the loop of a conserved hairpin near the 3'-end of 16S rRNA in the 30S particle. May play a critical role in biogenesis of 30S subunits	ksgA	GO:0000028,GO:0000154,GO:0000179,GO:0001510,GO:0003674,GO:0003676,GO:0003677,GO:0003690,GO:0003723,GO:0003729,GO:0003824,GO:0005488,GO:0005575,GO:0005622,GO:0005623,GO:0005737,GO:0005829,GO:0006139,GO:0006364,GO:0006396,GO:0006725,GO:0006807,GO:0006996,GO:0008150,GO:0008152,GO:0008168,GO:0008170,GO:0008173,GO:0008649,GO:0008757,GO:0009451,GO:0009987,GO:0010467,GO:0016043,GO:0016070,GO:0016072,GO:…	2.1.1.182	ko:K02528	-	-	R10716	RC00003,RC03257	ko00000,ko01000,ko03009	-	-	-	RrnaAD
24380_C_rodentium_ICC168-ROD_RS00305	637910.ROD_00591	1.77e-238	655.0	COG1995@1|root,COG1995@2|Bacteria,1MX5W@1224|Proteobacteria,1RNZV@1236|Gammaproteobacteria,3WWAZ@544|Citrobacter	1236|Gammaproteobacteria	H	Catalyzes the NAD(P)-dependent oxidation of 4- (phosphohydroxy)-L-threonine (HTP) into 2-amino-3-oxo-4- (phosphohydroxy)butyric acid which spontaneously decarboxylates to form 3-amino-2-oxopropyl phosphate (AHAP)	pdxA	GO:0000166,GO:0000287,GO:0003674,GO:0003824,GO:0005488,GO:0005515,GO:0006081,GO:0006725,GO:0006732,GO:0006766,GO:0006767,GO:0006793,GO:0006796,GO:0006807,GO:0008150,GO:0008152,GO:0008270,GO:0008614,GO:0008615,GO:0009058,GO:0009108,GO:0009110,GO:0009987,GO:0016491,GO:0016614,GO:0016616,GO:0017144,GO:0018130,GO:0019438,GO:0019637,GO:0034641,GO:0036094,GO:0042364,GO:0042802,GO:0042816,GO:0042819,GO:…	1.1.1.262	ko:K00097	ko00750,ko01100,map00750,map01100	M00124	R05681,R05837,R07406	RC00089,RC00675,RC01475	ko00000,ko00001,ko00002,ko01000	-	-	iECO111_1330.ECO111_0056	PdxA
24381_C_rodentium_ICC168-ROD_RS00310	637910.ROD_00601	3.31e-300	820.0	COG0760@1|root,COG0760@2|Bacteria,1MVB3@1224|Proteobacteria,1RMWU@1236|Gammaproteobacteria,3WWKH@544|Citrobacter	1236|Gammaproteobacteria	M	Chaperone involved in the correct folding and assembly of outer membrane proteins. Recognizes specific patterns of aromatic residues and the orientation of their side chains, which are found more frequently in integral outer membrane proteins. May act in both early periplasmic and late outer membrane-associated steps of protein maturation	surA	GO:0000413,GO:0003674,GO:0003755,GO:0003824,GO:0005488,GO:0005515,GO:0005575,GO:0005623,GO:0006457,GO:0006458,GO:0006464,GO:0006807,GO:0008150,GO:0008152,GO:0009987,GO:0016043,GO:0016853,GO:0016859,GO:0018193,GO:0018208,GO:0019538,GO:0022607,GO:0030288,GO:0030313,GO:0031647,GO:0031975,GO:0033218,GO:0036211,GO:0042277,GO:0042597,GO:0043163,GO:0043165,GO:0043170,GO:0043412,GO:0044085,GO:0044091,GO:…	5.2.1.8	ko:K03771	-	-	-	-	ko00000,ko01000,ko03110	-	-	-	Rotamase,Rotamase_3,SurA_N
24382_C_rodentium_ICC168-ROD_RS00315	637910.ROD_00611	0.0	1625.0	COG1452@1|root,COG1452@2|Bacteria,1MUJC@1224|Proteobacteria,1RQEX@1236|Gammaproteobacteria,3WXTB@544|Citrobacter	1236|Gammaproteobacteria	M	Together with LptE, is involved in the assembly of lipopolysaccharide (LPS) at the surface of the outer membrane	lptD	GO:0005575,GO:0005623,GO:0006810,GO:0006869,GO:0008150,GO:0009279,GO:0009636,GO:0009987,GO:0010876,GO:0015920,GO:0016020,GO:0016043,GO:0019867,GO:0022607,GO:0030312,GO:0030313,GO:0031975,GO:0033036,GO:0042221,GO:0043163,GO:0043165,GO:0044085,GO:0044091,GO:0044462,GO:0044464,GO:0045229,GO:0050896,GO:0051179,GO:0051234,GO:0061024,GO:0071702,GO:0071709,GO:0071840,GO:0071944,GO:1901264	-	ko:K04744	-	-	-	-	ko00000,ko02000	1.B.42.1	-	iG2583_1286.G2583_0058	OstA,OstA_C
24383_C_rodentium_ICC168-ROD_RS00320	637910.ROD_00621	8.38e-192	532.0	COG1076@1|root,COG1076@2|Bacteria,1N270@1224|Proteobacteria,1RP0P@1236|Gammaproteobacteria,3WVIF@544|Citrobacter	1236|Gammaproteobacteria	O	Regulatory DnaK co-chaperone. Direct interaction between DnaK and DjlA is needed for the induction of the wcaABCDE operon, involved in the synthesis of a colanic acid polysaccharide capsule, possibly through activation of the RcsB RcsC phosphotransfer signaling pathway. The colanic acid capsule may help the bacterium survive conditions outside the host	djlA	GO:0003674,GO:0005488,GO:0005515,GO:0005575,GO:0005623,GO:0005886,GO:0016020,GO:0044464,GO:0051087,GO:0071944	-	ko:K05801	-	-	-	-	ko00000,ko03110	-	-	-	DnaJ,TerB
24384_C_rodentium_ICC168-ROD_RS00325	637910.ROD_00631	2.72e-162	453.0	COG0564@1|root,COG0564@2|Bacteria,1MVJ5@1224|Proteobacteria,1RN4N@1236|Gammaproteobacteria,3WWXA@544|Citrobacter	1236|Gammaproteobacteria	J	Responsible for synthesis of pseudouridine from uracil	rluA	GO:0000154,GO:0000455,GO:0001522,GO:0003674,GO:0003824,GO:0006139,GO:0006364,GO:0006396,GO:0006399,GO:0006400,GO:0006725,GO:0006807,GO:0008033,GO:0008150,GO:0008152,GO:0009451,GO:0009982,GO:0009987,GO:0010467,GO:0016070,GO:0016072,GO:0016853,GO:0016866,GO:0022613,GO:0031118,GO:0031119,GO:0034470,GO:0034641,GO:0034660,GO:0042254,GO:0043170,GO:0043412,GO:0044085,GO:0044237,GO:0044238,GO:0046483,GO:…	5.4.99.28,5.4.99.29	ko:K06177	-	-	-	-	ko00000,ko01000,ko03009,ko03016	-	-	-	PseudoU_synth_2
24385_C_rodentium_ICC168-ROD_RS00330	637910.ROD_00641	0.0	1906.0	COG0553@1|root,COG0553@2|Bacteria,1MX6H@1224|Proteobacteria,1RNRZ@1236|Gammaproteobacteria,3WWBT@544|Citrobacter	1236|Gammaproteobacteria	K	Transcription regulator that activates transcription by stimulating RNA polymerase (RNAP) recycling in case of stress conditions such as supercoiled DNA or high salt concentrations. Probably acts by releasing the RNAP, when it is trapped or immobilized on tightly supercoiled DNA. Does not activate transcription on linear DNA. Probably not involved in DNA repair	rapA	GO:0000166,GO:0001000,GO:0003674,GO:0003676,GO:0003824,GO:0004386,GO:0005488,GO:0005515,GO:0005524,GO:0005575,GO:0005622,GO:0005623,GO:0005737,GO:0006139,GO:0006351,GO:0006355,GO:0006725,GO:0006807,GO:0008144,GO:0008150,GO:0008152,GO:0009058,GO:0009059,GO:0009889,GO:0009891,GO:0009893,GO:0009987,GO:0010467,GO:0010468,GO:0010556,GO:0010557,GO:0010604,GO:0010628,GO:0016070,GO:0016462,GO:0016787,GO:…	-	ko:K03580	-	-	-	-	ko00000,ko01000,ko03021	-	-	-	Helicase_C,RapA_C,SNF2_N
24386_C_rodentium_ICC168-ROD_RS00335	637910.ROD_00651	0.0	1620.0	COG0417@1|root,COG0417@2|Bacteria,1MVY9@1224|Proteobacteria,1RMQ1@1236|Gammaproteobacteria,3WXXZ@544|Citrobacter	1236|Gammaproteobacteria	L	DNA polymerase type-B family	polB	GO:0003674,GO:0003824,GO:0003887,GO:0004518,GO:0004527,GO:0004529,GO:0004536,GO:0006139,GO:0006259,GO:0006260,GO:0006261,GO:0006281,GO:0006725,GO:0006807,GO:0006950,GO:0006974,GO:0007154,GO:0008150,GO:0008152,GO:0008296,GO:0008408,GO:0009058,GO:0009059,GO:0009432,GO:0009605,GO:0009987,GO:0009991,GO:0016740,GO:0016772,GO:0016779,GO:0016787,GO:0016788,GO:0016796,GO:0016895,GO:0018130,GO:0019438,GO:…	2.7.7.7	ko:K02336	-	-	-	-	ko00000,ko01000,ko03400	-	-	-	DNA_pol_B,DNA_pol_B_exo1
24387_C_rodentium_ICC168-ROD_RS00340	637910.ROD_00661	8.28e-88	257.0	2C87Y@1|root,340ZJ@2|Bacteria,1NXD9@1224|Proteobacteria,1SPW8@1236|Gammaproteobacteria,3WYT9@544|Citrobacter	1236|Gammaproteobacteria	S	Domain of unknown function (DUF4751)	-	-	-	-	-	-	-	-	-	-	-	-	DUF4751
24388_C_rodentium_ICC168-ROD_RS00345	637910.ROD_00671	9.84e-171	476.0	COG0235@1|root,COG0235@2|Bacteria,1MU54@1224|Proteobacteria,1RMIP@1236|Gammaproteobacteria,3WWHN@544|Citrobacter	1236|Gammaproteobacteria	G	Class II Aldolase and Adducin N-terminal domain	araD	GO:0003674,GO:0003824,GO:0005488,GO:0005575,GO:0005622,GO:0005623,GO:0005737,GO:0005829,GO:0005975,GO:0005996,GO:0006793,GO:0006796,GO:0008150,GO:0008152,GO:0008270,GO:0008742,GO:0009056,GO:0009058,GO:0009987,GO:0016052,GO:0016829,GO:0016830,GO:0016832,GO:0016853,GO:0016854,GO:0016857,GO:0019321,GO:0019323,GO:0019324,GO:0019566,GO:0019568,GO:0019569,GO:0019572,GO:0019637,GO:0043167,GO:0043169,GO:…	5.1.3.4	ko:K03077	ko00040,ko00053,ko01100,ko01120,map00040,map00053,map01100,map01120	M00550	R05850	RC01479	ko00000,ko00001,ko00002,ko01000	-	-	iSSON_1240.SSON_0067	Aldolase_II
24389_C_rodentium_ICC168-ROD_RS00350	637910.ROD_00691	0.0	1038.0	COG2160@1|root,COG2160@2|Bacteria,1MW0J@1224|Proteobacteria,1RQEF@1236|Gammaproteobacteria,3WXNX@544|Citrobacter	1236|Gammaproteobacteria	G	Catalyzes the conversion of L-arabinose to L-ribulose	araA	GO:0003674,GO:0003824,GO:0005575,GO:0005622,GO:0005623,GO:0005737,GO:0005829,GO:0005975,GO:0005996,GO:0006793,GO:0006796,GO:0008150,GO:0008152,GO:0008733,GO:0009056,GO:0009058,GO:0009987,GO:0016052,GO:0016853,GO:0016860,GO:0016861,GO:0019321,GO:0019323,GO:0019566,GO:0019568,GO:0019569,GO:0019572,GO:0019637,GO:0044237,GO:0044238,GO:0044281,GO:0044282,GO:0044424,GO:0044444,GO:0044464,GO:0046365,GO:…	5.3.1.4	ko:K01804	ko00040,ko01100,map00040,map01100	-	R01761	RC00516	ko00000,ko00001,ko01000	-	-	iAPECO1_1312.APECO1_1922,iB21_1397.B21_00063,iBWG_1329.BWG_0058,iE2348C_1286.E2348C_0063,iECBD_1354.ECBD_3555,iECD_1391.ECD_00064,iECED1_1282.ECED1_0061,iECIAI1_1343.ECIAI1_0062,iECNA114_1301.ECNA114_0050,iECO103_1326.ECO103_0063,iECO26_1355.ECO26_0064,iECOK1_1307.ECOK1_0061,iECP_1309.ECP_0063,iECS88_1305.ECS88_0065,iECSE_1348.ECSE_0062,iECW_1372.ECW_m0060,iEKO11_1354.EKO11_3852,iEcE24377_1341.Ec…	Arabinose_Iso_C,Arabinose_Isome
24390_C_rodentium_ICC168-ROD_RS00355	637910.ROD_00701	0.0	1151.0	COG1069@1|root,COG1069@2|Bacteria,1MY11@1224|Proteobacteria,1RP3F@1236|Gammaproteobacteria,3WW9K@544|Citrobacter	1236|Gammaproteobacteria	C	FGGY family of carbohydrate kinases, C-terminal domain	araB	GO:0003674,GO:0003824,GO:0005575,GO:0005622,GO:0005623,GO:0005737,GO:0005975,GO:0005996,GO:0006793,GO:0006796,GO:0008150,GO:0008152,GO:0008741,GO:0009056,GO:0009058,GO:0009987,GO:0016052,GO:0016301,GO:0016310,GO:0016740,GO:0016772,GO:0016773,GO:0019200,GO:0019321,GO:0019323,GO:0019566,GO:0019568,GO:0019569,GO:0019572,GO:0019637,GO:0044237,GO:0044238,GO:0044262,GO:0044281,GO:0044282,GO:0044424,GO:…	2.7.1.16	ko:K00853	ko00040,ko01100,map00040,map01100	-	R01526,R02439	RC00002,RC00538	ko00000,ko00001,ko01000	-	-	iBWG_1329.BWG_0059,iECH74115_1262.ECH74115_0068,iECSP_1301.ECSP_0067,iECs_1301.ECs0067,iG2583_1286.G2583_0066,iPC815.YPO2254,iZ_1308.Z0072	FGGY_C,FGGY_N
24391_C_rodentium_ICC168-ROD_RS00360	637910.ROD_00711	3.95e-221	608.0	COG4977@1|root,COG4977@2|Bacteria,1MVS8@1224|Proteobacteria,1RQ3Y@1236|Gammaproteobacteria,3WX15@544|Citrobacter	1236|Gammaproteobacteria	K	AraC-like ligand binding domain	araC	GO:0000976,GO:0001067,GO:0001130,GO:0001216,GO:0001217,GO:0003674,GO:0003676,GO:0003677,GO:0003690,GO:0003700,GO:0005488,GO:0005515,GO:0005575,GO:0005622,GO:0005623,GO:0005737,GO:0005829,GO:0005975,GO:0005996,GO:0006355,GO:0008150,GO:0008152,GO:0009056,GO:0009889,GO:0009890,GO:0009891,GO:0009892,GO:0009893,GO:0010468,GO:0010556,GO:0010557,GO:0010558,GO:0010604,GO:0010605,GO:0010628,GO:0010629,GO:…	-	ko:K02099	-	-	-	-	ko00000,ko03000	-	-	-	AraC_binding,HTH_18,HTH_AraC
24392_C_rodentium_ICC168-ROD_RS00365	637910.ROD_00721	3.41e-183	509.0	COG0586@1|root,COG0586@2|Bacteria,1R0F3@1224|Proteobacteria,1RPDS@1236|Gammaproteobacteria,3WVT1@544|Citrobacter	1236|Gammaproteobacteria	S	SNARE associated Golgi protein	yabI	GO:0000003,GO:0000910,GO:0005575,GO:0005623,GO:0005886,GO:0007049,GO:0008150,GO:0009314,GO:0009628,GO:0009987,GO:0010212,GO:0016020,GO:0019954,GO:0022402,GO:0022414,GO:0032505,GO:0043093,GO:0044464,GO:0050896,GO:0051301,GO:0071944	-	-	-	-	-	-	-	-	-	-	SNARE_assoc
24393_C_rodentium_ICC168-ROD_RS00370	637910.ROD_00731	4.28e-163	457.0	COG3840@1|root,COG3840@2|Bacteria,1MV78@1224|Proteobacteria,1RQH3@1236|Gammaproteobacteria,3WW9P@544|Citrobacter	1236|Gammaproteobacteria	H	Part of the ABC transporter complex ThiBPQ involved in thiamine import. Responsible for energy coupling to the transport system	thiQ	GO:0000166,GO:0003674,GO:0003824,GO:0005215,GO:0005488,GO:0005524,GO:0006810,GO:0006855,GO:0008144,GO:0008150,GO:0015234,GO:0015238,GO:0015399,GO:0015405,GO:0015888,GO:0015893,GO:0016462,GO:0016787,GO:0016817,GO:0016818,GO:0016887,GO:0017076,GO:0017111,GO:0022804,GO:0022857,GO:0030554,GO:0032553,GO:0032555,GO:0032559,GO:0035461,GO:0035639,GO:0036094,GO:0042221,GO:0042493,GO:0042623,GO:0042626,GO:…	-	ko:K02062	ko02010,map02010	M00191	-	-	ko00000,ko00001,ko00002,ko02000	3.A.1.19	-	iAF1260.b0066,iEC55989_1330.EC55989_0064,iECABU_c1320.ECABU_c00740,iECDH1ME8569_1439.ECDH1ME8569_0065,iECO103_1326.ECO103_0067,iECO111_1330.ECO111_0068,iECO26_1355.ECO26_0068,iECSE_1348.ECSE_0066,iETEC_1333.ETEC_0065,iEcDH1_1363.EcDH1_3533,iJO1366.b0066,iJR904.b0066,iUMNK88_1353.UMNK88_64,iY75_1357.Y75_RS00335,ic_1306.c0082	ABC_tran
24394_C_rodentium_ICC168-ROD_RS00375	637910.ROD_00741	0.0	1042.0	COG1178@1|root,COG1178@2|Bacteria,1MWCF@1224|Proteobacteria,1RNHK@1236|Gammaproteobacteria,3WX6E@544|Citrobacter	1236|Gammaproteobacteria	P	Binding-protein-dependent transport system inner membrane component	thiP	GO:0003674,GO:0005215,GO:0005575,GO:0005623,GO:0005886,GO:0006810,GO:0006855,GO:0008150,GO:0015234,GO:0015238,GO:0015893,GO:0016020,GO:0022857,GO:0035461,GO:0042221,GO:0042493,GO:0044464,GO:0045117,GO:0050896,GO:0051179,GO:0051180,GO:0051234,GO:0055085,GO:0071702,GO:0071705,GO:0071934,GO:0071944,GO:0072348,GO:0072531,GO:0090482,GO:1901474,GO:1901682	-	ko:K02063	ko02010,map02010	M00191	-	-	ko00000,ko00001,ko00002,ko02000	3.A.1.19	-	iAPECO1_1312.APECO1_1915,iECIAI1_1343.ECIAI1_0067,iECO103_1326.ECO103_0068,iECO111_1330.ECO111_0069,iECO26_1355.ECO26_0069,iECOK1_1307.ECOK1_0068,iECS88_1305.ECS88_0072,iECSE_1348.ECSE_0067,iECUMN_1333.ECUMN_0068,iPC815.YPO0521,iSF_1195.SF0062,iSFxv_1172.SFxv_0064,iS_1188.S0064,iUMN146_1321.UM146_23130,iUTI89_1310.UTI89_C0075	BPD_transp_1
24395_C_rodentium_ICC168-ROD_RS00380	637910.ROD_00751	3.35e-232	639.0	COG4143@1|root,COG4143@2|Bacteria,1MUBB@1224|Proteobacteria,1RMQ9@1236|Gammaproteobacteria,3WVHA@544|Citrobacter	1236|Gammaproteobacteria	P	Bacterial extracellular solute-binding protein	tbpA	GO:0003674,GO:0005488,GO:0005575,GO:0005623,GO:0006810,GO:0008144,GO:0008150,GO:0015888,GO:0015893,GO:0019842,GO:0030288,GO:0030313,GO:0030975,GO:0030976,GO:0031975,GO:0036094,GO:0042221,GO:0042493,GO:0042597,GO:0043167,GO:0043168,GO:0043169,GO:0044464,GO:0045117,GO:0048037,GO:0050662,GO:0050896,GO:0051179,GO:0051180,GO:0051234,GO:0071702,GO:0071705,GO:0072348,GO:0097159,GO:1901363,GO:1901681	-	ko:K02064	ko02010,map02010	M00191	-	-	ko00000,ko00001,ko00002,ko02000	3.A.1.19	-	iAPECO1_1312.APECO1_1914,iSFxv_1172.SFxv_0065,iUTI89_1310.UTI89_C0076	SBP_bac_1,SBP_bac_11,SBP_bac_6,SBP_bac_8
24396_C_rodentium_ICC168-ROD_RS00385	637910.ROD_00761	0.0	1153.0	COG4533@1|root,COG4533@2|Bacteria,1N2NK@1224|Proteobacteria,1RP2Z@1236|Gammaproteobacteria,3WWN0@544|Citrobacter	1236|Gammaproteobacteria	K	Activates the small RNA gene sgrS under glucose- phosphate stress conditions as well as yfdZ. Represses its own transcription under both stress and non-stress conditions. Might act as a sensor of the intracellular accumulation of phosphoglucose by binding these molecules in its C-terminal solute-binding domain	sgrR	GO:0000976,GO:0000984,GO:0001017,GO:0001067,GO:0003674,GO:0003676,GO:0003677,GO:0003690,GO:0005488,GO:0005575,GO:0005623,GO:0006355,GO:0008150,GO:0009889,GO:0009890,GO:0009891,GO:0009892,GO:0009893,GO:0010468,GO:0010556,GO:0010557,GO:0010558,GO:0010604,GO:0010605,GO:0010628,GO:0010629,GO:0019219,GO:0019222,GO:0030288,GO:0030313,GO:0031323,GO:0031324,GO:0031325,GO:0031326,GO:0031327,GO:0031328,GO:…	-	ko:K11925	-	-	-	-	ko00000,ko03000	-	-	-	SBP_bac_5,SgrR_N
24397_C_rodentium_ICC168-ROD_RS00390	1080067.BAZH01000004_gene4121	6.99e-18	74.7	2BKP3@1|root,32F4P@2|Bacteria,1QNAK@1224|Proteobacteria,1TKU1@1236|Gammaproteobacteria,3WYZJ@544|Citrobacter	1236|Gammaproteobacteria	S	Inhibitor of glucose uptake transporter SgrT	-	-	-	-	-	-	-	-	-	-	-	-	SgrT
24398_C_rodentium_ICC168-ROD_RS00395	637910.ROD_00781	8.22e-269	737.0	COG0477@1|root,COG2814@2|Bacteria,1MWWU@1224|Proteobacteria,1RN2I@1236|Gammaproteobacteria,3WVAH@544|Citrobacter	1236|Gammaproteobacteria	EGP	Major Facilitator Superfamily	setA	GO:0005575,GO:0005623,GO:0005886,GO:0006810,GO:0006950,GO:0008150,GO:0008643,GO:0009987,GO:0015766,GO:0015767,GO:0015772,GO:0016020,GO:0016021,GO:0031224,GO:0033554,GO:0036447,GO:0036448,GO:0044425,GO:0044464,GO:0050896,GO:0051179,GO:0051234,GO:0051716,GO:0071702,GO:0071944	-	ko:K03291	-	-	-	-	ko00000,ko02000	2.A.1.20	-	iECDH1ME8569_1439.ECDH1ME8569_0068	MFS_1
24399_C_rodentium_ICC168-ROD_RS00400	637910.ROD_00791	2.01e-146	412.0	COG0066@1|root,COG0066@2|Bacteria,1MVXB@1224|Proteobacteria,1RNMK@1236|Gammaproteobacteria,3WWAA@544|Citrobacter	1236|Gammaproteobacteria	E	Catalyzes the isomerization between 2-isopropylmalate and 3-isopropylmalate, via the formation of 2-isopropylmaleate	leuD	GO:0003674,GO:0003824,GO:0003861,GO:0005575,GO:0005622,GO:0005623,GO:0005737,GO:0005829,GO:0006082,GO:0006520,GO:0006551,GO:0006807,GO:0008150,GO:0008152,GO:0008652,GO:0009058,GO:0009081,GO:0009082,GO:0009098,GO:0009316,GO:0009987,GO:0016053,GO:0016829,GO:0016835,GO:0016836,GO:0016853,GO:0016866,GO:0019752,GO:0032991,GO:0043436,GO:0044237,GO:0044238,GO:0044249,GO:0044281,GO:0044283,GO:0044424,GO:…	4.2.1.33,4.2.1.35	ko:K01704	ko00290,ko00660,ko01100,ko01110,ko01210,ko01230,map00290,map00660,map01100,map01110,map01210,map01230	M00432,M00535	R03896,R03898,R03968,R04001,R10170	RC00976,RC00977,RC01041,RC01046,RC03072	br01601,ko00000,ko00001,ko00002,ko01000	-	-	-	Aconitase_C
24400_C_rodentium_ICC168-ROD_RS00405	637910.ROD_00801	0.0	926.0	COG0065@1|root,COG0065@2|Bacteria,1MVYR@1224|Proteobacteria,1RMF6@1236|Gammaproteobacteria,3WVMF@544|Citrobacter	1236|Gammaproteobacteria	E	Catalyzes the isomerization between 2-isopropylmalate and 3-isopropylmalate, via the formation of 2-isopropylmaleate	leuC	GO:0003674,GO:0003824,GO:0003861,GO:0005575,GO:0005622,GO:0005623,GO:0005737,GO:0005829,GO:0006082,GO:0006520,GO:0006551,GO:0006807,GO:0008150,GO:0008152,GO:0008652,GO:0009058,GO:0009081,GO:0009082,GO:0009098,GO:0009316,GO:0009987,GO:0016053,GO:0016829,GO:0016835,GO:0016836,GO:0016853,GO:0016866,GO:0019752,GO:0032991,GO:0043436,GO:0044237,GO:0044238,GO:0044249,GO:0044281,GO:0044283,GO:0044424,GO:…	4.2.1.33,4.2.1.35	ko:K01703	ko00290,ko00660,ko00966,ko01100,ko01110,ko01210,ko01230,map00290,map00660,map00966,map01100,map01110,map01210,map01230	M00432,M00535	R03896,R03898,R03968,R04001,R08620,R08624,R08628,R08634,R08641,R08645,R10170	RC00497,RC00976,RC00977,RC01041,RC01046,RC03072	br01601,ko00000,ko00001,ko00002,ko01000	-	-	iEcE24377_1341.EcE24377A_0075,iPC815.YPO0531	Aconitase
24401_C_rodentium_ICC168-ROD_RS00410	637910.ROD_00811	1.03e-261	717.0	COG0473@1|root,COG0473@2|Bacteria,1MUH4@1224|Proteobacteria,1RMZQ@1236|Gammaproteobacteria,3WVXC@544|Citrobacter	1236|Gammaproteobacteria	C	Catalyzes the oxidation of 3-carboxy-2-hydroxy-4- methylpentanoate (3-isopropylmalate) to 3-carboxy-4-methyl-2- oxopentanoate. The product decarboxylates to 4-methyl-2 oxopentanoate	leuB	GO:0000287,GO:0003674,GO:0003824,GO:0003862,GO:0005488,GO:0005575,GO:0005622,GO:0005623,GO:0005737,GO:0005829,GO:0006082,GO:0006520,GO:0006551,GO:0006807,GO:0006950,GO:0007154,GO:0008150,GO:0008152,GO:0008652,GO:0009058,GO:0009081,GO:0009082,GO:0009098,GO:0009267,GO:0009605,GO:0009987,GO:0009991,GO:0016053,GO:0016491,GO:0016614,GO:0016616,GO:0019752,GO:0030145,GO:0031667,GO:0031668,GO:0031669,GO:…	1.1.1.85	ko:K00052	ko00290,ko00660,ko01100,ko01110,ko01210,ko01230,map00290,map00660,map01100,map01110,map01210,map01230	M00432,M00535	R00994,R04426,R10052	RC00084,RC00417,RC03036	br01601,ko00000,ko00001,ko00002,ko01000	-	-	iECs_1301.ECs0077,iYL1228.KPN_00079,iZ_1308.Z0082	Iso_dh
24402_C_rodentium_ICC168-ROD_RS00415	637910.ROD_00821	0.0	1014.0	COG0119@1|root,COG0119@2|Bacteria,1MUNQ@1224|Proteobacteria,1RMWE@1236|Gammaproteobacteria,3WX2N@544|Citrobacter	1236|Gammaproteobacteria	E	Catalyzes the condensation of the acetyl group of acetyl-CoA with 3-methyl-2-oxobutanoate (2-oxoisovalerate) to form 3-carboxy-3-hydroxy-4-methylpentanoate (2-isopropylmalate)	leuA	GO:0003674,GO:0003824,GO:0003852,GO:0003985,GO:0003988,GO:0005575,GO:0005622,GO:0005623,GO:0005737,GO:0005829,GO:0006082,GO:0006520,GO:0006551,GO:0006807,GO:0008150,GO:0008152,GO:0008652,GO:0009058,GO:0009081,GO:0009082,GO:0009098,GO:0009987,GO:0016053,GO:0016407,GO:0016408,GO:0016453,GO:0016740,GO:0016746,GO:0016747,GO:0019752,GO:0043436,GO:0044237,GO:0044238,GO:0044249,GO:0044281,GO:0044283,GO:…	2.3.3.13	ko:K01649	ko00290,ko00620,ko01100,ko01110,ko01210,ko01230,map00290,map00620,map01100,map01110,map01210,map01230	M00432	R01213	RC00004,RC00470,RC02754	br01601,ko00000,ko00001,ko00002,ko01000	-	-	iSFV_1184.SFV_0066	HMGL-like,LeuA_dimer
24403_C_rodentium_ICC168-ROD_RS00425	637910.ROD_00831	3.68e-229	630.0	COG0583@1|root,COG0583@2|Bacteria,1MX24@1224|Proteobacteria,1RQP0@1236|Gammaproteobacteria,3WVVH@544|Citrobacter	1236|Gammaproteobacteria	K	LysR substrate binding domain	leuO	GO:0003674,GO:0003676,GO:0003677,GO:0005488,GO:0005575,GO:0006355,GO:0008150,GO:0009889,GO:0010468,GO:0010556,GO:0019219,GO:0019222,GO:0031323,GO:0031326,GO:0032991,GO:0032993,GO:0043565,GO:0050789,GO:0050794,GO:0051171,GO:0051252,GO:0060255,GO:0065007,GO:0080090,GO:0097159,GO:1901363,GO:1903506,GO:2000112,GO:2001141	-	ko:K05798	-	-	-	-	ko00000,ko03000	-	-	iECW_1372.ECW_m0076,iWFL_1372.ECW_m0076	HTH_1,LysR_substrate
24404_C_rodentium_ICC168-ROD_RS00430	637910.ROD_00841	0.0	1143.0	COG0028@1|root,COG0028@2|Bacteria,1MU6U@1224|Proteobacteria,1RMQQ@1236|Gammaproteobacteria,3WX56@544|Citrobacter	1236|Gammaproteobacteria	H	Thiamine pyrophosphate enzyme, central domain	ilvI	GO:0000287,GO:0003674,GO:0003824,GO:0003984,GO:0005488,GO:0005575,GO:0005622,GO:0005623,GO:0005737,GO:0005829,GO:0006082,GO:0006520,GO:0006549,GO:0006573,GO:0006807,GO:0008150,GO:0008152,GO:0008652,GO:0009058,GO:0009081,GO:0009082,GO:0009097,GO:0009099,GO:0009987,GO:0016053,GO:0016740,GO:0016744,GO:0019752,GO:0019842,GO:0030976,GO:0036094,GO:0043167,GO:0043168,GO:0043169,GO:0043436,GO:0044237,GO:…	2.2.1.6	ko:K01652	ko00290,ko00650,ko00660,ko00770,ko01100,ko01110,ko01130,ko01210,ko01230,map00290,map00650,map00660,map00770,map01100,map01110,map01130,map01210,map01230	M00019,M00570	R00006,R00014,R00226,R03050,R04672,R04673,R08648	RC00027,RC00106,RC01192,RC02744,RC02893	ko00000,ko00001,ko00002,ko01000	-	-	iAPECO1_1312.APECO1_1907,iB21_1397.B21_00078,iBWG_1329.BWG_0073,iECBD_1354.ECBD_3539,iECB_1328.ECB_00079,iECD_1391.ECD_00079,iUTI89_1310.UTI89_C0085,iYL1228.KPN_00082	TPP_enzyme_C,TPP_enzyme_M,TPP_enzyme_N
24405_C_rodentium_ICC168-ROD_RS00435	637910.ROD_00851	8.22e-107	308.0	COG0440@1|root,COG0440@2|Bacteria,1RAGN@1224|Proteobacteria,1S20I@1236|Gammaproteobacteria,3WXJX@544|Citrobacter	1236|Gammaproteobacteria	E	Small subunit of acetolactate synthase	ilvH	GO:0003674,GO:0003824,GO:0003984,GO:0005575,GO:0005622,GO:0005623,GO:0005737,GO:0005829,GO:0005948,GO:0006082,GO:0006520,GO:0006549,GO:0006573,GO:0006807,GO:0008150,GO:0008152,GO:0008652,GO:0009058,GO:0009081,GO:0009082,GO:0009097,GO:0009099,GO:0009987,GO:0016053,GO:0016740,GO:0016744,GO:0019752,GO:0032991,GO:0043436,GO:0044237,GO:0044238,GO:0044249,GO:0044281,GO:0044283,GO:0044424,GO:0044444,GO:…	2.2.1.6	ko:K01653	ko00290,ko00650,ko00660,ko00770,ko01100,ko01110,ko01130,ko01210,ko01230,map00290,map00650,map00660,map00770,map01100,map01110,map01130,map01210,map01230	M00019,M00570	R00006,R00014,R00226,R03050,R04672,R04673,R08648	RC00027,RC00106,RC01192,RC02744,RC02893	ko00000,ko00001,ko00002,ko01000	-	-	iAPECO1_1312.APECO1_1906,iECNA114_1301.ECNA114_0072,iEcSMS35_1347.EcSMS35_0084,iG2583_1286.G2583_0082,iSFxv_1172.SFxv_0077,iUTI89_1310.UTI89_C0086	ACT,ACT_5,ALS_ss_C
24406_C_rodentium_ICC168-ROD_RS00440	637910.ROD_00861	9.54e-241	661.0	COG1609@1|root,COG1609@2|Bacteria,1MXQ1@1224|Proteobacteria,1RNR1@1236|Gammaproteobacteria,3WWEI@544|Citrobacter	1236|Gammaproteobacteria	K	helix_turn _helix lactose operon repressor	fruR	GO:0003674,GO:0003676,GO:0003677,GO:0005488,GO:0005975,GO:0006082,GO:0006090,GO:0006091,GO:0006096,GO:0006139,GO:0006163,GO:0006164,GO:0006165,GO:0006355,GO:0006725,GO:0006732,GO:0006733,GO:0006753,GO:0006754,GO:0006757,GO:0006793,GO:0006796,GO:0006807,GO:0008150,GO:0008152,GO:0009056,GO:0009058,GO:0009108,GO:0009117,GO:0009123,GO:0009124,GO:0009126,GO:0009127,GO:0009132,GO:0009135,GO:0009141,GO:…	-	ko:K03435	-	-	-	-	ko00000,ko03000	-	-	-	LacI,Peripla_BP_1,Peripla_BP_4
24407_C_rodentium_ICC168-ROD_RS00445	90371.CY43_00590	2.33e-103	299.0	COG2001@1|root,COG2001@2|Bacteria,1RHCG@1224|Proteobacteria,1S63F@1236|Gammaproteobacteria,3ZKC2@590|Salmonella	1236|Gammaproteobacteria	K	Negatively regulates its own expression and that of the subsequent genes in the proximal part of the division and cell wall (dcw) gene cluster. Acts by binding directly to DNA. May also regulate the expression of genes outside the dcw cluster	mraZ	GO:0000976,GO:0001067,GO:0003674,GO:0003676,GO:0003677,GO:0003690,GO:0003700,GO:0005488,GO:0006355,GO:0008150,GO:0009889,GO:0009890,GO:0009892,GO:0010468,GO:0010556,GO:0010558,GO:0010605,GO:0010629,GO:0019219,GO:0019222,GO:0031323,GO:0031324,GO:0031326,GO:0031327,GO:0031333,GO:0043254,GO:0043565,GO:0044087,GO:0044212,GO:0045892,GO:0045934,GO:0048519,GO:0048523,GO:0050789,GO:0050794,GO:0051128,GO:…	-	ko:K03925	-	-	-	-	ko00000	-	-	-	MraZ
24408_C_rodentium_ICC168-ROD_RS00450	637910.ROD_00881	2.36e-219	605.0	COG0275@1|root,COG0275@2|Bacteria,1MUT4@1224|Proteobacteria,1RM7M@1236|Gammaproteobacteria,3WW6M@544|Citrobacter	1236|Gammaproteobacteria	M	Specifically methylates the N4 position of cytidine in position 1402 (C1402) of 16S rRNA	rsmH	GO:0000154,GO:0001510,GO:0003674,GO:0003824,GO:0005575,GO:0005622,GO:0005623,GO:0005737,GO:0005829,GO:0006139,GO:0006364,GO:0006396,GO:0006725,GO:0006807,GO:0008150,GO:0008152,GO:0008168,GO:0008170,GO:0008173,GO:0008649,GO:0008757,GO:0009451,GO:0009987,GO:0010467,GO:0016070,GO:0016072,GO:0016434,GO:0016740,GO:0016741,GO:0022613,GO:0031167,GO:0032259,GO:0034470,GO:0034641,GO:0034660,GO:0042254,GO:…	2.1.1.199	ko:K03438	-	-	-	-	ko00000,ko01000,ko03009	-	-	-	Methyltransf_5
24409_C_rodentium_ICC168-ROD_RS00455	1114922.CIFAM_14_00350	3.93e-78	233.0	COG3116@1|root,COG3116@2|Bacteria,1N9MH@1224|Proteobacteria,1SC7P@1236|Gammaproteobacteria,3WY8G@544|Citrobacter	1236|Gammaproteobacteria	D	Essential cell division protein. May link together the upstream cell division proteins, which are predominantly cytoplasmic, with the downstream cell division proteins, which are predominantly periplasmic	ftsL	GO:0000003,GO:0000910,GO:0005575,GO:0005623,GO:0005886,GO:0005887,GO:0007049,GO:0008150,GO:0009987,GO:0016020,GO:0016021,GO:0019954,GO:0022402,GO:0022414,GO:0031224,GO:0031226,GO:0032153,GO:0032505,GO:0043093,GO:0044425,GO:0044459,GO:0044464,GO:0051301,GO:0071944	-	ko:K03586	-	-	-	-	ko00000,ko03036	-	-	-	FtsL
24410_C_rodentium_ICC168-ROD_RS00460	637910.ROD_00901	0.0	1149.0	COG0768@1|root,COG0768@2|Bacteria,1MUNY@1224|Proteobacteria,1RNGW@1236|Gammaproteobacteria,3WWEB@544|Citrobacter	1236|Gammaproteobacteria	M	Catalyzes cross-linking of the peptidoglycan cell wall at the division septum	ftsI	GO:0003674,GO:0003824,GO:0005488,GO:0005575,GO:0005623,GO:0005886,GO:0005887,GO:0008144,GO:0008150,GO:0008658,GO:0008955,GO:0009987,GO:0016020,GO:0016021,GO:0016740,GO:0016757,GO:0016758,GO:0031224,GO:0031226,GO:0031406,GO:0032153,GO:0033218,GO:0033293,GO:0036094,GO:0042221,GO:0042493,GO:0043167,GO:0043168,GO:0043177,GO:0044425,GO:0044459,GO:0044464,GO:0050896,GO:0051301,GO:0071944,GO:0097159,GO:…	3.4.16.4	ko:K03587	ko00550,ko01501,map00550,map01501	-	-	-	ko00000,ko00001,ko01000,ko01011,ko03036	-	-	iSSON_1240.SSON_0092	PBP_dimer,Transpeptidase
24411_C_rodentium_ICC168-ROD_RS00465	637910.ROD_00911	0.0	981.0	COG0769@1|root,COG0769@2|Bacteria,1MU6P@1224|Proteobacteria,1RMD6@1236|Gammaproteobacteria,3WVPN@544|Citrobacter	1236|Gammaproteobacteria	M	Catalyzes the addition of meso-diaminopimelic acid to the nucleotide precursor UDP-N-acetylmuramoyl-L-alanyl-D-glutamate (UMAG) in the biosynthesis of bacterial cell-wall peptidoglycan	murE	GO:0000270,GO:0003674,GO:0003824,GO:0005575,GO:0005622,GO:0005623,GO:0005737,GO:0005829,GO:0006022,GO:0006023,GO:0006024,GO:0006807,GO:0008150,GO:0008152,GO:0008765,GO:0009058,GO:0009059,GO:0009252,GO:0009273,GO:0009987,GO:0016874,GO:0016879,GO:0016881,GO:0030203,GO:0034645,GO:0042546,GO:0043170,GO:0044036,GO:0044038,GO:0044085,GO:0044237,GO:0044249,GO:0044260,GO:0044424,GO:0044444,GO:0044464,GO:…	6.3.2.13	ko:K01928	ko00300,ko00550,map00300,map00550	-	R02788	RC00064,RC00090	ko00000,ko00001,ko01000,ko01011	-	-	iECO103_1326.ECO103_0087,iECO111_1330.ECO111_0088,iECW_1372.ECW_m0084,iEKO11_1354.EKO11_3829,iWFL_1372.ECW_m0084,ic_1306.c0103	Mur_ligase,Mur_ligase_C,Mur_ligase_M
24412_C_rodentium_ICC168-ROD_RS00470	637910.ROD_00921	9.2e-317	864.0	COG0770@1|root,COG0770@2|Bacteria,1QTSF@1224|Proteobacteria,1RMGD@1236|Gammaproteobacteria,3WVB5@544|Citrobacter	1236|Gammaproteobacteria	M	Involved in cell wall formation. Catalyzes the final step in the synthesis of UDP-N-acetylmuramoyl-pentapeptide, the precursor of murein	murF	GO:0000270,GO:0003674,GO:0003824,GO:0005575,GO:0005622,GO:0005623,GO:0005737,GO:0005829,GO:0006022,GO:0006023,GO:0006024,GO:0006807,GO:0008150,GO:0008152,GO:0008766,GO:0009058,GO:0009059,GO:0009252,GO:0009273,GO:0009987,GO:0016874,GO:0016879,GO:0016881,GO:0030203,GO:0034645,GO:0042546,GO:0043170,GO:0044036,GO:0044038,GO:0044085,GO:0044237,GO:0044249,GO:0044260,GO:0044424,GO:0044444,GO:0044464,GO:…	6.3.2.10	ko:K01929	ko00300,ko00550,ko01100,ko01502,map00300,map00550,map01100,map01502	-	R04573,R04617	RC00064,RC00141	ko00000,ko00001,ko01000,ko01011	-	-	iB21_1397.B21_00086,iEC042_1314.EC042_0087,iEC55989_1330.EC55989_0082,iECBD_1354.ECBD_3531,iECB_1328.ECB_00087,iECD_1391.ECD_00087,iECIAI1_1343.ECIAI1_0085,iECO103_1326.ECO103_0088,iECO111_1330.ECO111_0089,iECO26_1355.ECO26_0089,iECSE_1348.ECSE_0088,iECW_1372.ECW_m0085,iEKO11_1354.EKO11_3828,iEcE24377_1341.EcE24377A_0088,iEcHS_1320.EcHS_A0092,iEcolC_1368.EcolC_3571,iSBO_1134.SBO_0074,iSSON_1240.S…	Mur_ligase,Mur_ligase_C,Mur_ligase_M
24413_C_rodentium_ICC168-ROD_RS00475	1218086.BBNB01000010_gene734	5.25e-258	707.0	COG0472@1|root,COG0472@2|Bacteria,1MUTK@1224|Proteobacteria,1RNIG@1236|Gammaproteobacteria,3WW3A@544|Citrobacter	1236|Gammaproteobacteria	M	First step of the lipid cycle reactions in the biosynthesis of the cell wall peptidoglycan	mraY	GO:0000270,GO:0003674,GO:0003824,GO:0005575,GO:0006022,GO:0006023,GO:0006024,GO:0006807,GO:0008150,GO:0008152,GO:0008963,GO:0009058,GO:0009059,GO:0009252,GO:0009273,GO:0009987,GO:0016020,GO:0016740,GO:0016772,GO:0016780,GO:0030203,GO:0034645,GO:0042546,GO:0043170,GO:0044036,GO:0044038,GO:0044085,GO:0044237,GO:0044249,GO:0044260,GO:0070589,GO:0071554,GO:0071704,GO:0071840,GO:1901135,GO:1901137,GO:…	2.7.8.13	ko:K01000	ko00550,ko01100,ko01502,map00550,map01100,map01502	-	R05629,R05630	RC00002,RC02753	ko00000,ko00001,ko01000,ko01011	9.B.146	-	iEC042_1314.EC042_0088,iECABU_c1320.ECABU_c00920,iECED1_1282.ECED1_0088,iECH74115_1262.ECH74115_0095,iECSP_1301.ECSP_0090,iECs_1301.ECs0091,iG2583_1286.G2583_0091,iSDY_1059.SDY_0117,iZ_1308.Z0097,ic_1306.c0105	Glycos_transf_4,MraY_sig1
24414_C_rodentium_ICC168-ROD_RS00480	637910.ROD_00941	1.69e-314	857.0	COG0771@1|root,COG0771@2|Bacteria,1MVYD@1224|Proteobacteria,1RP25@1236|Gammaproteobacteria,3WVIX@544|Citrobacter	1236|Gammaproteobacteria	M	Cell wall formation. Catalyzes the addition of glutamate to the nucleotide precursor UDP-N-acetylmuramoyl-L-alanine (UMA)	murD	GO:0000270,GO:0003674,GO:0003824,GO:0005488,GO:0005515,GO:0005575,GO:0005622,GO:0005623,GO:0005737,GO:0006022,GO:0006023,GO:0006024,GO:0006807,GO:0008150,GO:0008152,GO:0008764,GO:0009058,GO:0009059,GO:0009252,GO:0009273,GO:0009987,GO:0016874,GO:0016879,GO:0016881,GO:0030203,GO:0034645,GO:0042546,GO:0042802,GO:0043170,GO:0044036,GO:0044038,GO:0044085,GO:0044237,GO:0044249,GO:0044260,GO:0044424,GO:…	6.3.2.9	ko:K01925	ko00471,ko00550,ko01100,map00471,map00550,map01100	-	R02783	RC00064,RC00141	ko00000,ko00001,ko01000,ko01011	-	-	iAPECO1_1312.APECO1_1898,iECNA114_1301.ECNA114_0081,iECOK1_1307.ECOK1_0089,iECP_1309.ECP_0090,iECS88_1305.ECS88_0091,iECSF_1327.ECSF_0098,iLF82_1304.LF82_1418,iNRG857_1313.NRG857_00450,iUMN146_1321.UM146_23225,iUTI89_1310.UTI89_C0097	Mur_ligase_C,Mur_ligase_M
24415_C_rodentium_ICC168-ROD_RS00485	637910.ROD_00951	2.86e-287	786.0	COG0772@1|root,COG0772@2|Bacteria,1MVDB@1224|Proteobacteria,1RMIV@1236|Gammaproteobacteria,3WWYN@544|Citrobacter	1236|Gammaproteobacteria	M	Peptidoglycan polymerase that is essential for cell division	ftsW	GO:0003674,GO:0005215,GO:0005575,GO:0005623,GO:0005886,GO:0005887,GO:0006810,GO:0008150,GO:0008360,GO:0009987,GO:0015647,GO:0015648,GO:0015835,GO:0015836,GO:0016020,GO:0016021,GO:0022603,GO:0022604,GO:0022857,GO:0022884,GO:0031224,GO:0031226,GO:0032153,GO:0044425,GO:0044459,GO:0044464,GO:0050789,GO:0050793,GO:0050794,GO:0051128,GO:0051179,GO:0051234,GO:0051301,GO:0055085,GO:0065007,GO:0065008,GO:…	-	ko:K03588	ko04112,map04112	-	-	-	ko00000,ko00001,ko02000,ko03036	2.A.103.1	-	-	FTSW_RODA_SPOVE
24416_C_rodentium_ICC168-ROD_RS00490	637910.ROD_00961	1.89e-253	695.0	COG0707@1|root,COG0707@2|Bacteria,1MVIB@1224|Proteobacteria,1RMQ3@1236|Gammaproteobacteria,3WWMF@544|Citrobacter	1236|Gammaproteobacteria	M	Cell wall formation. Catalyzes the transfer of a GlcNAc subunit on undecaprenyl-pyrophosphoryl-MurNAc-pentapeptide (lipid intermediate I) to form undecaprenyl-pyrophosphoryl-MurNAc- (pentapeptide)GlcNAc (lipid intermediate II)	murG	GO:0000270,GO:0003674,GO:0003824,GO:0006022,GO:0006023,GO:0006024,GO:0006807,GO:0008150,GO:0008152,GO:0008194,GO:0008375,GO:0009058,GO:0009059,GO:0009252,GO:0009273,GO:0009987,GO:0016740,GO:0016757,GO:0016758,GO:0030203,GO:0034645,GO:0042546,GO:0043170,GO:0044036,GO:0044038,GO:0044085,GO:0044237,GO:0044249,GO:0044260,GO:0050511,GO:0070589,GO:0071554,GO:0071704,GO:0071840,GO:1901135,GO:1901137,GO:…	2.4.1.227	ko:K02563	ko00550,ko01100,ko01502,ko04112,map00550,map01100,map01502,map04112	-	R05032,R05662	RC00005,RC00049	ko00000,ko00001,ko01000,ko01011	-	GT28	iSFV_1184.SFV_0083,iSF_1195.SF0087,iSFxv_1172.SFxv_0091,iS_1188.S0089	Glyco_tran_28_C,Glyco_transf_28
24417_C_rodentium_ICC168-ROD_RS00495	637910.ROD_00971	0.0	969.0	COG0773@1|root,COG0773@2|Bacteria,1MV68@1224|Proteobacteria,1RN88@1236|Gammaproteobacteria,3WX62@544|Citrobacter	1236|Gammaproteobacteria	M	Belongs to the MurCDEF family	murC	GO:0000166,GO:0000270,GO:0000287,GO:0003674,GO:0003824,GO:0005488,GO:0005524,GO:0006022,GO:0006023,GO:0006024,GO:0006807,GO:0008144,GO:0008150,GO:0008152,GO:0008763,GO:0009058,GO:0009059,GO:0009252,GO:0009273,GO:0009987,GO:0016874,GO:0016879,GO:0016881,GO:0017076,GO:0030203,GO:0030554,GO:0032553,GO:0032555,GO:0032559,GO:0034645,GO:0035639,GO:0036094,GO:0042546,GO:0043167,GO:0043168,GO:0043169,GO:…	6.3.2.8	ko:K01924	ko00471,ko00550,ko01100,map00471,map00550,map01100	-	R03193	RC00064,RC00141	ko00000,ko00001,ko01000,ko01011	-	-	iECP_1309.ECP_0093	Mur_ligase,Mur_ligase_C,Mur_ligase_M
24418_C_rodentium_ICC168-ROD_RS00500	637910.ROD_00981	1.32e-217	600.0	COG1181@1|root,COG1181@2|Bacteria,1MUTB@1224|Proteobacteria,1RMTM@1236|Gammaproteobacteria,3WW82@544|Citrobacter	1236|Gammaproteobacteria	M	Belongs to the D-alanine--D-alanine ligase family	ddl	GO:0000270,GO:0003674,GO:0003824,GO:0005575,GO:0005622,GO:0005623,GO:0005737,GO:0005829,GO:0006022,GO:0006023,GO:0006024,GO:0006807,GO:0008150,GO:0008152,GO:0008716,GO:0009058,GO:0009059,GO:0009252,GO:0009273,GO:0009987,GO:0016874,GO:0016879,GO:0016881,GO:0030203,GO:0034645,GO:0042546,GO:0043170,GO:0044036,GO:0044038,GO:0044085,GO:0044237,GO:0044249,GO:0044260,GO:0044424,GO:0044444,GO:0044464,GO:…	6.3.2.4	ko:K01921	ko00473,ko00550,ko01100,ko01502,map00473,map00550,map01100,map01502	-	R01150	RC00064,RC00141	ko00000,ko00001,ko01000,ko01011	-	-	iECO26_1355.ECO26_0095	Dala_Dala_lig_C,Dala_Dala_lig_N
24419_C_rodentium_ICC168-ROD_RS00505	637910.ROD_00991	2.82e-197	546.0	COG1589@1|root,COG1589@2|Bacteria,1N0T7@1224|Proteobacteria,1S9FJ@1236|Gammaproteobacteria,3WVEE@544|Citrobacter	1236|Gammaproteobacteria	D	Essential cell division protein. May link together the upstream cell division proteins, which are predominantly cytoplasmic, with the downstream cell division proteins, which are predominantly periplasmic. May control correct divisome assembly	ftsQ	GO:0000003,GO:0000278,GO:0000281,GO:0000910,GO:0000917,GO:0003674,GO:0005488,GO:0005515,GO:0005575,GO:0005623,GO:0005886,GO:0005887,GO:0007049,GO:0008150,GO:0009987,GO:0016020,GO:0016021,GO:0016043,GO:0019954,GO:0022402,GO:0022414,GO:0022607,GO:0031224,GO:0031226,GO:0032153,GO:0032505,GO:0032506,GO:0042802,GO:0043093,GO:0044085,GO:0044425,GO:0044459,GO:0044464,GO:0051301,GO:0061640,GO:0071840,GO:…	-	ko:K03589	ko04112,map04112	-	-	-	ko00000,ko00001,ko03036	-	-	-	FtsQ,POTRA_1
24420_C_rodentium_ICC168-ROD_RS00510	637910.ROD_01001	1.85e-302	825.0	COG0849@1|root,COG0849@2|Bacteria,1MUSR@1224|Proteobacteria,1RMXY@1236|Gammaproteobacteria,3WXAK@544|Citrobacter	1236|Gammaproteobacteria	D	Cell division protein that is involved in the assembly of the Z ring. May serve as a membrane anchor for the Z ring	ftsA	GO:0000166,GO:0003674,GO:0005488,GO:0005515,GO:0005524,GO:0005575,GO:0005622,GO:0005623,GO:0005737,GO:0005829,GO:0005886,GO:0008144,GO:0008150,GO:0009898,GO:0009987,GO:0016020,GO:0017076,GO:0030554,GO:0032153,GO:0032553,GO:0032555,GO:0032559,GO:0035639,GO:0036094,GO:0042802,GO:0043167,GO:0043168,GO:0044424,GO:0044425,GO:0044444,GO:0044459,GO:0044464,GO:0051301,GO:0071944,GO:0097159,GO:0097367,GO:…	-	ko:K03590	ko04112,map04112	-	-	-	ko00000,ko00001,ko03036,ko04812	-	-	-	FtsA,SHS2_FTSA
24421_C_rodentium_ICC168-ROD_RS00515	1028307.EAE_11285	1.31e-265	728.0	COG0206@1|root,COG0206@2|Bacteria,1MV2X@1224|Proteobacteria,1RPZS@1236|Gammaproteobacteria,3X11N@547|Enterobacter	1236|Gammaproteobacteria	D	Essential cell division protein that forms a contractile ring structure (Z ring) at the future cell division site. The regulation of the ring assembly controls the timing and the location of cell division. One of the functions of the FtsZ ring is to recruit other cell division proteins to the septum to produce a new cell wall between the dividing cells. Binds GTP and shows GTPase activity	ftsZ	GO:0000166,GO:0001882,GO:0001883,GO:0003674,GO:0003824,GO:0003924,GO:0005488,GO:0005515,GO:0005525,GO:0005575,GO:0005622,GO:0005623,GO:0005737,GO:0008150,GO:0009987,GO:0016043,GO:0016462,GO:0016787,GO:0016817,GO:0016818,GO:0017076,GO:0017111,GO:0019001,GO:0022607,GO:0032153,GO:0032549,GO:0032550,GO:0032553,GO:0032555,GO:0032561,GO:0034622,GO:0035639,GO:0036094,GO:0042802,GO:0043167,GO:0043168,GO:…	-	ko:K03531	ko04112,map04112	-	-	-	ko00000,ko00001,ko02048,ko03036,ko04812	-	-	-	FtsZ_C,Tubulin
24422_C_rodentium_ICC168-ROD_RS00520	637910.ROD_01021	4.61e-222	612.0	COG0774@1|root,COG0774@2|Bacteria,1MV6T@1224|Proteobacteria,1RQ72@1236|Gammaproteobacteria,3WWMR@544|Citrobacter	1236|Gammaproteobacteria	M	Catalyzes the hydrolysis of UDP-3-O-myristoyl-N- acetylglucosamine to form UDP-3-O-myristoylglucosamine and acetate, the committed step in lipid A biosynthesis	lpxC	GO:0003674,GO:0003824,GO:0005488,GO:0005506,GO:0005575,GO:0005622,GO:0005623,GO:0005737,GO:0005975,GO:0006629,GO:0006643,GO:0006644,GO:0006664,GO:0006793,GO:0006796,GO:0008150,GO:0008152,GO:0008270,GO:0008610,GO:0008654,GO:0008759,GO:0009058,GO:0009245,GO:0009247,GO:0009311,GO:0009312,GO:0009987,GO:0016051,GO:0016787,GO:0016810,GO:0016811,GO:0019213,GO:0019637,GO:0043167,GO:0043169,GO:0044237,GO:…	3.5.1.108	ko:K02535	ko00540,ko01100,map00540,map01100	M00060	R04587	RC00166,RC00300	ko00000,ko00001,ko00002,ko01000,ko01005	-	-	iECS88_1305.ECS88_0100	LpxC
24423_C_rodentium_ICC168-ROD_RS00525	637910.ROD_01031	1.67e-117	337.0	2ATX7@1|root,31JGK@2|Bacteria,1RC3K@1224|Proteobacteria,1S7VM@1236|Gammaproteobacteria,3WWNZ@544|Citrobacter	1236|Gammaproteobacteria	S	Regulates secA expression by translational coupling of the secM secA operon. Translational pausing at a specific Pro residue 5 residues before the end of the protein may allow disruption of a mRNA repressor helix that normally suppresses secA translation initiation	secM	GO:0003674,GO:0005575,GO:0005623,GO:0006417,GO:0008150,GO:0009889,GO:0010468,GO:0010556,GO:0010608,GO:0019222,GO:0031323,GO:0031326,GO:0032268,GO:0034248,GO:0042597,GO:0044464,GO:0045182,GO:0050789,GO:0050794,GO:0051171,GO:0051246,GO:0060255,GO:0065007,GO:0080090,GO:2000112	-	ko:K13301	ko03060,ko03070,map03060,map03070	M00335	-	-	ko00000,ko00001,ko00002,ko02044	-	-	-	SecM
24424_C_rodentium_ICC168-ROD_RS00530	637910.ROD_01041	0.0	1753.0	COG0653@1|root,COG0653@2|Bacteria,1MUJZ@1224|Proteobacteria,1RM9M@1236|Gammaproteobacteria,3WWIA@544|Citrobacter	1236|Gammaproteobacteria	U	Part of the Sec protein translocase complex. Interacts with the SecYEG preprotein conducting channel. Has a central role in coupling the hydrolysis of ATP to the transfer of proteins into and across the cell membrane, serving both as a receptor for the preprotein-SecB complex and as an ATP-driven molecular motor driving the stepwise translocation of polypeptide chains across the membrane	secA	GO:0000166,GO:0002790,GO:0003674,GO:0003824,GO:0005215,GO:0005488,GO:0005515,GO:0005524,GO:0005575,GO:0005622,GO:0005623,GO:0005737,GO:0005829,GO:0005886,GO:0005887,GO:0006457,GO:0006605,GO:0006810,GO:0006886,GO:0008104,GO:0008144,GO:0008150,GO:0008320,GO:0008565,GO:0009306,GO:0009987,GO:0015031,GO:0015399,GO:0015405,GO:0015440,GO:0015450,GO:0015462,GO:0015833,GO:0016020,GO:0016021,GO:0016462,GO:…	-	ko:K03070	ko02024,ko03060,ko03070,map02024,map03060,map03070	M00335	-	-	ko00000,ko00001,ko00002,ko02044	3.A.5.1,3.A.5.10,3.A.5.2,3.A.5.4	-	-	SEC-C,SecA_DEAD,SecA_PP_bind,SecA_SW
24425_C_rodentium_ICC168-ROD_RS00535	637910.ROD_01051	1.73e-93	272.0	COG0494@1|root,COG0494@2|Bacteria,1RCZM@1224|Proteobacteria,1RS3S@1236|Gammaproteobacteria,3WYDF@544|Citrobacter	1236|Gammaproteobacteria	L	NUDIX domain	mutT	GO:0000287,GO:0003674,GO:0003824,GO:0005488,GO:0006139,GO:0006259,GO:0006281,GO:0006725,GO:0006807,GO:0006950,GO:0006974,GO:0008150,GO:0008152,GO:0008413,GO:0009987,GO:0016462,GO:0016787,GO:0016817,GO:0016818,GO:0017110,GO:0030145,GO:0033554,GO:0034641,GO:0035539,GO:0043167,GO:0043169,GO:0043170,GO:0044237,GO:0044238,GO:0044260,GO:0044715,GO:0044716,GO:0046483,GO:0046872,GO:0046914,GO:0047429,GO:…	3.6.1.55	ko:K03574	-	-	-	-	ko00000,ko01000,ko03400	-	-	iE2348C_1286.E2348C_0104,iSDY_1059.SDY_0129	NUDIX,NUDIX_4,TMP-TENI
24426_C_rodentium_ICC168-ROD_RS00540	637910.ROD_01061	1.55e-42	138.0	COG3024@1|root,COG3024@2|Bacteria,1NGJ8@1224|Proteobacteria,1SC7M@1236|Gammaproteobacteria,3WYU3@544|Citrobacter	1236|Gammaproteobacteria	S	Inhibits all the catalytic activities of DNA gyrase by preventing its interaction with DNA. Acts by binding directly to the C-terminal domain of GyrB, which probably disrupts DNA binding by the gyrase	yacG	GO:0003674,GO:0004857,GO:0005488,GO:0008150,GO:0008270,GO:0008657,GO:0010911,GO:0030234,GO:0032780,GO:0042030,GO:0043086,GO:0043167,GO:0043169,GO:0043462,GO:0044092,GO:0046872,GO:0046914,GO:0050790,GO:0051336,GO:0051346,GO:0060589,GO:0060590,GO:0065007,GO:0065009,GO:0072586,GO:0098772,GO:2000371,GO:2000372	-	ko:K09862	-	-	-	-	ko00000	-	-	-	YacG
24427_C_rodentium_ICC168-ROD_RS00545	637910.ROD_01071	1.39e-178	497.0	COG4582@1|root,COG4582@2|Bacteria,1MW69@1224|Proteobacteria,1RNPD@1236|Gammaproteobacteria,3WVHJ@544|Citrobacter	1236|Gammaproteobacteria	D	Cell division factor that enhances FtsZ-ring assembly. Directly interacts with FtsZ and promotes bundling of FtsZ protofilaments, with a reduction in FtsZ GTPase activity	zapD	GO:0000003,GO:0000910,GO:0003674,GO:0005488,GO:0005515,GO:0005575,GO:0005622,GO:0005623,GO:0005737,GO:0005829,GO:0007049,GO:0008150,GO:0009987,GO:0019954,GO:0022402,GO:0022414,GO:0032153,GO:0032505,GO:0042802,GO:0043093,GO:0044424,GO:0044444,GO:0044464,GO:0051301	-	ko:K18778	-	-	-	-	ko00000,ko03036	-	-	-	ZapD
24428_C_rodentium_ICC168-ROD_RS00550	637910.ROD_01081	3.56e-138	391.0	COG0237@1|root,COG0237@2|Bacteria,1RCXT@1224|Proteobacteria,1S3NR@1236|Gammaproteobacteria,3WVUI@544|Citrobacter	1236|Gammaproteobacteria	H	Catalyzes the phosphorylation of the 3'-hydroxyl group of dephosphocoenzyme A to form coenzyme A	coaE	GO:0003674,GO:0003824,GO:0004140,GO:0006139,GO:0006163,GO:0006164,GO:0006725,GO:0006732,GO:0006753,GO:0006793,GO:0006796,GO:0006807,GO:0008150,GO:0008152,GO:0009058,GO:0009108,GO:0009117,GO:0009150,GO:0009152,GO:0009165,GO:0009259,GO:0009260,GO:0009987,GO:0015936,GO:0015937,GO:0016301,GO:0016310,GO:0016740,GO:0016772,GO:0016773,GO:0018130,GO:0019438,GO:0019637,GO:0019693,GO:0033865,GO:0033866,GO:…	2.7.1.24	ko:K00859	ko00770,ko01100,map00770,map01100	M00120	R00130	RC00002,RC00078	ko00000,ko00001,ko00002,ko01000	-	-	iECP_1309.ECP_0104	CoaE
24429_C_rodentium_ICC168-ROD_RS00555	637910.ROD_01091	1.13e-250	687.0	COG0516@1|root,COG0516@2|Bacteria,1MUJM@1224|Proteobacteria,1RPZY@1236|Gammaproteobacteria,3WVWU@544|Citrobacter	1236|Gammaproteobacteria	F	Catalyzes the irreversible NADPH-dependent deamination of GMP to IMP. It functions in the conversion of nucleobase, nucleoside and nucleotide derivatives of G to A nucleotides, and in maintaining the intracellular balance of A and G nucleotides	guaC	GO:0003674,GO:0003824,GO:0003920,GO:0005488,GO:0005515,GO:0005575,GO:0005622,GO:0005623,GO:0005737,GO:0005829,GO:0006139,GO:0006163,GO:0006725,GO:0006753,GO:0006793,GO:0006796,GO:0006807,GO:0008150,GO:0008152,GO:0009117,GO:0009150,GO:0009259,GO:0009987,GO:0015949,GO:0015950,GO:0015951,GO:0016491,GO:0016651,GO:0016657,GO:0019637,GO:0019693,GO:0034641,GO:0042802,GO:0044237,GO:0044238,GO:0044281,GO:…	1.1.1.205,1.7.1.7	ko:K00088,ko:K00364	ko00230,ko00983,ko01100,ko01110,map00230,map00983,map01100,map01110	M00050	R01130,R01134,R08240	RC00143,RC00457,RC02207	ko00000,ko00001,ko00002,ko01000,ko04147	-	-	iEC042_1314.EC042_0103,iECIAI39_1322.ECIAI39_0105,iECUMN_1333.ECUMN_0102	IMPDH
24430_C_rodentium_ICC168-ROD_RS00560	637910.ROD_01101	2.26e-286	782.0	COG1459@1|root,COG1459@2|Bacteria,1MV4U@1224|Proteobacteria,1RNV0@1236|Gammaproteobacteria,3WWT6@544|Citrobacter	1236|Gammaproteobacteria	NU	Type II secretion system (T2SS), protein F	hofC	GO:0002790,GO:0005575,GO:0005623,GO:0005886,GO:0006810,GO:0008104,GO:0008150,GO:0009306,GO:0009987,GO:0015031,GO:0015628,GO:0015833,GO:0016020,GO:0032940,GO:0033036,GO:0042886,GO:0044464,GO:0045184,GO:0046903,GO:0051179,GO:0051234,GO:0055085,GO:0071702,GO:0071705,GO:0071806,GO:0071944,GO:0098776	-	ko:K02505,ko:K02653	-	-	-	-	ko00000,ko02035,ko02044	3.A.15.2	-	-	T2SSF
24431_C_rodentium_ICC168-ROD_RS00565	637910.ROD_01111	0.0	912.0	COG2804@1|root,COG2804@2|Bacteria,1MU7V@1224|Proteobacteria,1RMBS@1236|Gammaproteobacteria,3WVDT@544|Citrobacter	1236|Gammaproteobacteria	NU	Type II secretion system (T2SS), protein E, N-terminal domain	hofB	-	-	ko:K02454,ko:K02504,ko:K02652	ko03070,ko05111,map03070,map05111	M00331	-	-	ko00000,ko00001,ko00002,ko02035,ko02044	3.A.15,3.A.15.2	-	-	T2SSE,T2SSE_N
24432_C_rodentium_ICC168-ROD_RS00570	637910.ROD_01121	4.92e-104	300.0	COG4969@1|root,COG4969@2|Bacteria,1N7EQ@1224|Proteobacteria,1SCES@1236|Gammaproteobacteria,3WY9Y@544|Citrobacter	1236|Gammaproteobacteria	NU	Prokaryotic N-terminal methylation motif	ppdD	GO:0005575,GO:0005623,GO:0009289,GO:0042995,GO:0044464	-	ko:K02650,ko:K02682	ko02020,map02020	-	-	-	ko00000,ko00001,ko02035,ko02044	3.A.15.2	-	-	N_methyl,Pilin
24433_C_rodentium_ICC168-ROD_RS00575	637910.ROD_01131	9.69e-212	585.0	COG0157@1|root,COG0157@2|Bacteria,1MW0C@1224|Proteobacteria,1RMBU@1236|Gammaproteobacteria,3WWZ9@544|Citrobacter	1236|Gammaproteobacteria	H	Quinolinate phosphoribosyl transferase, C-terminal domain	nadC	GO:0003674,GO:0003824,GO:0004514,GO:0005575,GO:0005622,GO:0005623,GO:0005737,GO:0005829,GO:0006082,GO:0006139,GO:0006520,GO:0006531,GO:0006725,GO:0006732,GO:0006733,GO:0006753,GO:0006793,GO:0006796,GO:0006807,GO:0008150,GO:0008152,GO:0009056,GO:0009058,GO:0009066,GO:0009108,GO:0009117,GO:0009165,GO:0009435,GO:0009987,GO:0016054,GO:0016740,GO:0016757,GO:0016763,GO:0017144,GO:0018130,GO:0019355,GO:…	2.4.2.19	ko:K00767	ko00760,ko01100,map00760,map01100	M00115	R03348	RC02877	ko00000,ko00001,ko00002,ko01000	-	-	iECP_1309.ECP_0109	QRPTase_C,QRPTase_N
24434_C_rodentium_ICC168-ROD_RS00580	637910.ROD_01141	1.81e-142	400.0	COG3023@1|root,COG3023@2|Bacteria,1RDHU@1224|Proteobacteria,1S3PG@1236|Gammaproteobacteria,3WWPC@544|Citrobacter	1236|Gammaproteobacteria	V	Ami_2	ampD	GO:0000270,GO:0003674,GO:0003824,GO:0005575,GO:0005622,GO:0005623,GO:0005737,GO:0006022,GO:0006026,GO:0006027,GO:0006807,GO:0008150,GO:0008152,GO:0008745,GO:0009056,GO:0009057,GO:0009253,GO:0009254,GO:0009392,GO:0016020,GO:0016787,GO:0016810,GO:0016811,GO:0019867,GO:0030203,GO:0043170,GO:0044424,GO:0044464,GO:0061783,GO:0071704,GO:1901135,GO:1901136,GO:1901564,GO:1901565,GO:1901575	3.5.1.28	ko:K01447,ko:K03806	-	-	R04112	RC00064,RC00141	ko00000,ko01000,ko01011	-	-	iAF1260.b0110,iB21_1397.B21_00108,iBWG_1329.BWG_0103,iEC55989_1330.EC55989_0103,iECBD_1354.ECBD_3509,iECB_1328.ECB_00109,iECDH10B_1368.ECDH10B_0090,iECDH1ME8569_1439.ECDH1ME8569_0104,iECD_1391.ECD_00109,iECIAI1_1343.ECIAI1_0107,iECO103_1326.ECO103_0110,iECO111_1330.ECO111_0111,iECO26_1355.ECO26_0112,iECSE_1348.ECSE_0110,iECW_1372.ECW_m0107,iEKO11_1354.EKO11_3806,iETEC_1333.ETEC_0106,iEcDH1_1363.E…	Amidase_2
24435_C_rodentium_ICC168-ROD_RS00585	637910.ROD_01151	4.02e-201	557.0	COG3725@1|root,COG3725@2|Bacteria,1MVMK@1224|Proteobacteria,1RQTI@1236|Gammaproteobacteria,3WWQN@544|Citrobacter	1236|Gammaproteobacteria	V	Regulatory signalling modulator protein AmpE	ampE	GO:0005575,GO:0005623,GO:0005886,GO:0005887,GO:0016020,GO:0016021,GO:0031224,GO:0031226,GO:0044425,GO:0044459,GO:0044464,GO:0071944	-	ko:K03807	-	-	-	-	ko00000	-	-	-	AmpE
24436_C_rodentium_ICC168-ROD_RS00590	637910.ROD_01161	1.08e-255	697.0	COG3940@1|root,COG3940@2|Bacteria,1NKF0@1224|Proteobacteria,1RNIH@1236|Gammaproteobacteria,3WVBW@544|Citrobacter	1236|Gammaproteobacteria	G	Glycosyl hydrolases family 43	abf2	-	-	-	-	-	-	-	-	-	-	-	Glyco_hydro_43
24437_C_rodentium_ICC168-ROD_RS00595	637910.ROD_01171	0.0	930.0	COG2211@1|root,COG2211@2|Bacteria,1MVUM@1224|Proteobacteria,1RP5J@1236|Gammaproteobacteria,3WY0M@544|Citrobacter	1236|Gammaproteobacteria	G	MFS/sugar transport protein	yicJ	-	-	ko:K03292	-	-	-	-	ko00000	2.A.2	-	-	MFS_2
24438_C_rodentium_ICC168-ROD_RS00600	637910.ROD_01181	0.0	876.0	COG1113@1|root,COG1113@2|Bacteria,1MUPS@1224|Proteobacteria,1RNK0@1236|Gammaproteobacteria,3WWVE@544|Citrobacter	1236|Gammaproteobacteria	E	Amino acid permease	aroP	GO:0003333,GO:0003674,GO:0005215,GO:0005302,GO:0005342,GO:0005575,GO:0005623,GO:0005886,GO:0005887,GO:0006810,GO:0006811,GO:0006812,GO:0006820,GO:0006855,GO:0006865,GO:0008104,GO:0008150,GO:0008320,GO:0008324,GO:0008509,GO:0008514,GO:0008565,GO:0009977,GO:0015031,GO:0015075,GO:0015171,GO:0015173,GO:0015179,GO:0015192,GO:0015196,GO:0015238,GO:0015291,GO:0015318,GO:0015399,GO:0015405,GO:0015450,GO:…	-	ko:K11734	-	-	-	-	ko00000,ko02000	2.A.3.1.3	-	iEcE24377_1341.EcE24377A_0114	AA_permease
24439_C_rodentium_ICC168-ROD_RS00605	637910.ROD_01191	6.04e-172	481.0	COG2186@1|root,COG2186@2|Bacteria,1MUP9@1224|Proteobacteria,1RNPJ@1236|Gammaproteobacteria,3WX06@544|Citrobacter	1236|Gammaproteobacteria	K	FCD domain	pdhR	GO:0003674,GO:0003676,GO:0003677,GO:0003700,GO:0005488,GO:0005575,GO:0006355,GO:0008150,GO:0009889,GO:0009890,GO:0009891,GO:0009892,GO:0009893,GO:0010468,GO:0010556,GO:0010557,GO:0010558,GO:0010604,GO:0010605,GO:0010628,GO:0010629,GO:0019219,GO:0019222,GO:0031323,GO:0031324,GO:0031325,GO:0031326,GO:0031327,GO:0031328,GO:0032991,GO:0032993,GO:0043565,GO:0045892,GO:0045893,GO:0045934,GO:0045935,GO:…	-	ko:K05799,ko:K11474	-	-	-	-	ko00000,ko03000	-	-	-	FCD,GntR
24440_C_rodentium_ICC168-ROD_RS00610	637910.ROD_01201	0.0	1795.0	COG2609@1|root,COG2609@2|Bacteria,1MV21@1224|Proteobacteria,1RN6K@1236|Gammaproteobacteria,3WVPX@544|Citrobacter	1236|Gammaproteobacteria	C	Component of the pyruvate dehydrogenase (PDH) complex, that catalyzes the overall conversion of pyruvate to acetyl-CoA and CO(2)	aceE	GO:0000287,GO:0003674,GO:0003824,GO:0004738,GO:0005488,GO:0005515,GO:0008150,GO:0008152,GO:0016491,GO:0016903,GO:0019842,GO:0030976,GO:0036094,GO:0042802,GO:0042803,GO:0043167,GO:0043168,GO:0043169,GO:0046872,GO:0046983,GO:0048037,GO:0050662,GO:0055114,GO:0097159,GO:1901363,GO:1901681	1.2.4.1	ko:K00163	ko00010,ko00020,ko00620,ko01100,ko01110,ko01120,ko01130,ko01200,map00010,map00020,map00620,map01100,map01110,map01120,map01130,map01200	M00307	R00014,R00209,R01699,R03270	RC00004,RC00027,RC00627,RC02742,RC02744,RC02882	br01601,ko00000,ko00001,ko00002,ko01000	-	-	e_coli_core.b0114,iAF1260.b0114,iBWG_1329.BWG_0107,iE2348C_1286.E2348C_0117,iEC55989_1330.EC55989_0107,iECDH10B_1368.ECDH10B_0094,iECDH1ME8569_1439.ECDH1ME8569_0108,iECH74115_1262.ECH74115_0121,iECIAI1_1343.ECIAI1_0112,iECNA114_1301.ECNA114_0106,iECO103_1326.ECO103_0114,iECO111_1330.ECO111_0115,iECO26_1355.ECO26_0116,iECSE_1348.ECSE_0114,iECSF_1327.ECSF_0127,iECSP_1301.ECSP_0115,iECUMN_1333.ECUMN…	Transketolase_N
24441_C_rodentium_ICC168-ROD_RS00615	637910.ROD_01211	0.0	961.0	COG0508@1|root,COG0508@2|Bacteria,1MU7K@1224|Proteobacteria,1RNPT@1236|Gammaproteobacteria,3WWKR@544|Citrobacter	1236|Gammaproteobacteria	C	The pyruvate dehydrogenase complex catalyzes the overall conversion of pyruvate to acetyl-CoA and CO(2)	aceF	GO:0003674,GO:0003824,GO:0004742,GO:0005488,GO:0005504,GO:0005575,GO:0005622,GO:0005623,GO:0005737,GO:0006082,GO:0006084,GO:0006085,GO:0006086,GO:0006090,GO:0006139,GO:0006163,GO:0006164,GO:0006637,GO:0006725,GO:0006732,GO:0006753,GO:0006790,GO:0006793,GO:0006796,GO:0006807,GO:0008150,GO:0008152,GO:0008289,GO:0009058,GO:0009108,GO:0009117,GO:0009150,GO:0009152,GO:0009165,GO:0009259,GO:0009260,GO:…	2.3.1.12	ko:K00627	ko00010,ko00020,ko00620,ko01100,ko01110,ko01120,ko01130,ko01200,map00010,map00020,map00620,map01100,map01110,map01120,map01130,map01200	M00307	R00209,R02569	RC00004,RC02742,RC02857	br01601,ko00000,ko00001,ko00002,ko01000	-	-	iETEC_1333.ETEC_0111,iSSON_1240.SSON_0123,iYL1228.KPN_00119	2-oxoacid_dh,Biotin_lipoyl,E3_binding
24442_C_rodentium_ICC168-ROD_RS00620	637910.ROD_01221	0.0	938.0	COG1249@1|root,COG1249@2|Bacteria,1MU2U@1224|Proteobacteria,1RMFF@1236|Gammaproteobacteria,3WX8G@544|Citrobacter	1236|Gammaproteobacteria	C	Pyridine nucleotide-disulphide oxidoreductase, dimerisation domain	lpdA	GO:0000166,GO:0001505,GO:0003674,GO:0003824,GO:0004148,GO:0005488,GO:0005515,GO:0005575,GO:0005622,GO:0005623,GO:0005737,GO:0005829,GO:0006082,GO:0006084,GO:0006085,GO:0006086,GO:0006090,GO:0006103,GO:0006139,GO:0006163,GO:0006164,GO:0006520,GO:0006544,GO:0006546,GO:0006637,GO:0006725,GO:0006732,GO:0006753,GO:0006790,GO:0006793,GO:0006796,GO:0006807,GO:0006950,GO:0006979,GO:0008150,GO:0008152,GO:…	1.8.1.4	ko:K00382	ko00010,ko00020,ko00260,ko00280,ko00620,ko00630,ko00640,ko01100,ko01110,ko01120,ko01130,ko01200,map00010,map00020,map00260,map00280,map00620,map00630,map00640,map01100,map01110,map01120,map01130,map01200	M00009,M00011,M00036,M00307,M00532	R00209,R01221,R01698,R03815,R07618,R08549	RC00004,RC00022,RC00583,RC02742,RC02833,RC02834	br01601,ko00000,ko00001,ko00002,ko01000,ko04147	-	-	iAPECO1_1312.APECO1_1869,iEcolC_1368.EcolC_3543,iPC815.YPO3417,iSFV_1184.SFV_0107,iUMN146_1321.UM146_23385	Biotin_lipoyl,Pyr_redox_2,Pyr_redox_dim
24443_C_rodentium_ICC168-ROD_RS00625	637910.ROD_01231	3.71e-191	530.0	COG4786@1|root,COG4786@2|Bacteria,1MZXB@1224|Proteobacteria,1RN1W@1236|Gammaproteobacteria,3WXQN@544|Citrobacter	1236|Gammaproteobacteria	N	Protein of unknown function (DUF2950)	-	-	-	-	-	-	-	-	-	-	-	-	DUF2950
24444_C_rodentium_ICC168-ROD_RS00630	637910.ROD_01241	0.0	942.0	COG3064@1|root,COG3064@2|Bacteria,1MXPS@1224|Proteobacteria,1RQIV@1236|Gammaproteobacteria,3WVQD@544|Citrobacter	1236|Gammaproteobacteria	M	Protein of unknown function (DUF3300)	yacH	-	-	-	-	-	-	-	-	-	-	-	DUF3300
24445_C_rodentium_ICC168-ROD_RS00635	637910.ROD_01251	0.0	1723.0	COG1049@1|root,COG1049@2|Bacteria,1MVCR@1224|Proteobacteria,1RNMC@1236|Gammaproteobacteria,3WVWD@544|Citrobacter	1236|Gammaproteobacteria	C	Aconitate B N-terminal domain	acnB	-	4.2.1.3,4.2.1.99	ko:K01682	ko00020,ko00630,ko00640,ko00720,ko01100,ko01110,ko01120,ko01130,ko01200,ko01210,ko01230,map00020,map00630,map00640,map00720,map01100,map01110,map01120,map01130,map01200,map01210,map01230	M00009,M00010,M00012,M00173	R01324,R01325,R01900,R04425	RC00497,RC00498,RC00618,RC01153	br01601,ko00000,ko00001,ko00002,ko01000	-	-	iPC815.YPO3415	Aconitase,Aconitase_2_N,Aconitase_B_N
24446_C_rodentium_ICC168-ROD_RS00640	637910.ROD_01261	2.38e-83	246.0	COG3112@1|root,COG3112@2|Bacteria,1RH38@1224|Proteobacteria,1S6EG@1236|Gammaproteobacteria,3WYEY@544|Citrobacter	1236|Gammaproteobacteria	S	Uncharacterised protein family (UPF0231)	yacL	-	-	ko:K09910	-	-	-	-	ko00000	-	-	-	UPF0231
24447_C_rodentium_ICC168-ROD_RS00645	637910.ROD_01271	1.01e-206	574.0	28H7K@1|root,2Z7JT@2|Bacteria,1MV01@1224|Proteobacteria,1RSNP@1236|Gammaproteobacteria,3WWU7@544|Citrobacter	1236|Gammaproteobacteria	P	The 2-keto-3-deoxygluconate permease transports the degraded pectin products into the bacterial cell, where they serve as carbon and energy sources. This is a hydrogen coupled transport system	kdgT	-	-	ko:K02526	-	-	-	-	ko00000,ko02000	2.A.10.1	-	-	KdgT
24448_C_rodentium_ICC168-ROD_RS00650	637910.ROD_01281	2.68e-292	799.0	COG3395@1|root,COG3395@2|Bacteria,1MW4G@1224|Proteobacteria,1RYGE@1236|Gammaproteobacteria,3WWV4@544|Citrobacter	1236|Gammaproteobacteria	S	Putative nucleotide-binding of sugar-metabolising enzyme	ygbK	-	2.7.1.219,2.7.1.220	ko:K22129	-	-	-	-	ko00000,ko01000	-	-	-	DUF1357_C,DUF1537
24449_C_rodentium_ICC168-ROD_RS00655	637910.ROD_01291	2.94e-236	649.0	COG1995@1|root,COG1995@2|Bacteria,1MX5W@1224|Proteobacteria,1RNZV@1236|Gammaproteobacteria,3WX3Q@544|Citrobacter	1236|Gammaproteobacteria	C	Pyridoxal phosphate biosynthetic protein PdxA	pdxA2	-	1.1.1.408,1.1.1.409	ko:K22024	-	-	-	-	ko00000,ko01000	-	-	-	PdxA
24450_C_rodentium_ICC168-ROD_RS00660	637910.ROD_01301	1.1e-181	506.0	COG1349@1|root,COG1349@2|Bacteria,1MUFC@1224|Proteobacteria,1RQ1M@1236|Gammaproteobacteria,3WW9Y@544|Citrobacter	1236|Gammaproteobacteria	K	DeoR C terminal sensor domain	ygbI	-	-	-	-	-	-	-	-	-	-	-	DeoRC,HTH_DeoR
24451_C_rodentium_ICC168-ROD_RS00665	637910.ROD_01311	3.72e-196	543.0	COG1586@1|root,COG1586@2|Bacteria,1MXPT@1224|Proteobacteria,1RQSX@1236|Gammaproteobacteria,3WXMK@544|Citrobacter	1236|Gammaproteobacteria	H	Catalyzes the decarboxylation of S-adenosylmethionine to S-adenosylmethioninamine (dcAdoMet), the propylamine donor required for the synthesis of the polyamines spermine and spermidine from the diamine putrescine	speD	GO:0003674,GO:0003824,GO:0004014,GO:0005575,GO:0005622,GO:0005623,GO:0005737,GO:0005829,GO:0006576,GO:0006595,GO:0006596,GO:0006807,GO:0008150,GO:0008152,GO:0008216,GO:0008295,GO:0009058,GO:0009308,GO:0009309,GO:0009987,GO:0016829,GO:0016830,GO:0016831,GO:0034641,GO:0042401,GO:0044106,GO:0044237,GO:0044249,GO:0044271,GO:0044424,GO:0044444,GO:0044464,GO:0071704,GO:0097164,GO:1901564,GO:1901566,GO:…	4.1.1.50	ko:K01611	ko00270,ko00330,ko01100,map00270,map00330,map01100	M00034,M00133	R00178	RC00299	ko00000,ko00001,ko00002,ko01000	-	-	iPC815.YPO3412,iSDY_1059.SDY_0027	AdoMet_dc
24452_C_rodentium_ICC168-ROD_RS00670	637910.ROD_01321	4.6e-218	600.0	COG0421@1|root,COG0421@2|Bacteria,1MVV5@1224|Proteobacteria,1RMUT@1236|Gammaproteobacteria,3WXSK@544|Citrobacter	1236|Gammaproteobacteria	E	Catalyzes the irreversible transfer of a propylamine group from the amino donor S-adenosylmethioninamine (decarboxy- AdoMet) to putrescine (1,4-diaminobutane) to yield spermidine	speE	GO:0003674,GO:0003824,GO:0004766,GO:0005575,GO:0005622,GO:0005623,GO:0005737,GO:0005829,GO:0006576,GO:0006595,GO:0006596,GO:0006807,GO:0008150,GO:0008152,GO:0008216,GO:0008295,GO:0009058,GO:0009308,GO:0009309,GO:0009987,GO:0010487,GO:0016740,GO:0016765,GO:0034641,GO:0042401,GO:0043918,GO:0044106,GO:0044237,GO:0044249,GO:0044271,GO:0044424,GO:0044444,GO:0044464,GO:0071704,GO:0097164,GO:1901564,GO:…	2.5.1.16	ko:K00797	ko00270,ko00330,ko00410,ko00480,ko01100,map00270,map00330,map00410,map00480,map01100	M00034,M00133	R01920,R02869,R08359	RC00021,RC00053	ko00000,ko00001,ko00002,ko01000	-	-	iECED1_1282.ECED1_0125,iPC815.YPO3411,iSDY_1059.SDY_0028	Spermine_synt_N,Spermine_synth
24453_C_rodentium_ICC168-ROD_RS00675	1080067.BAZH01000004_gene4169	1.58e-77	231.0	2B1X9@1|root,31UDJ@2|Bacteria,1RH3T@1224|Proteobacteria,1S639@1236|Gammaproteobacteria,3WYFI@544|Citrobacter	1236|Gammaproteobacteria	S	Type II secretion system pilotin lipoprotein (PulS_OutS)	yacC	-	-	-	-	-	-	-	-	-	-	-	T2SS_PulS_OutS
24454_C_rodentium_ICC168-ROD_RS00680	637910.ROD_01341	0.0	1051.0	COG2132@1|root,COG2132@2|Bacteria,1MU0J@1224|Proteobacteria,1RQ4N@1236|Gammaproteobacteria,3WXG1@544|Citrobacter	1236|Gammaproteobacteria	Q	Multicopper oxidase	cueO	GO:0003674,GO:0003824,GO:0004322,GO:0005488,GO:0005507,GO:0005575,GO:0005623,GO:0006950,GO:0008150,GO:0008152,GO:0009636,GO:0010035,GO:0010038,GO:0010273,GO:0016491,GO:0016679,GO:0016682,GO:0016722,GO:0016724,GO:0030288,GO:0030313,GO:0031975,GO:0042221,GO:0042597,GO:0043167,GO:0043169,GO:0044464,GO:0046688,GO:0046872,GO:0046914,GO:0050896,GO:0055114,GO:0061687,GO:0097501,GO:0098754,GO:1990169	1.3.3.5	ko:K08100,ko:K14588	ko00860,ko01110,map00860,map01110	-	R02394	RC01983	ko00000,ko00001,ko01000	-	-	iECH74115_1262.ECH74115_0130,iECSP_1301.ECSP_0124,iSbBS512_1146.SbBS512_E0116	Cu-oxidase,Cu-oxidase_2,Cu-oxidase_3,TAT_signal
24455_C_rodentium_ICC168-ROD_RS00685	637910.ROD_01351	1.11e-240	661.0	COG3547@1|root,COG3547@2|Bacteria,1MUER@1224|Proteobacteria,1RMAQ@1236|Gammaproteobacteria,3WZ69@544|Citrobacter	1236|Gammaproteobacteria	L	Transposase	-	-	-	ko:K07486	-	-	-	-	ko00000	-	-	-	DEDD_Tnp_IS110,Transposase_20
24456_C_rodentium_ICC168-ROD_RS00690	637910.ROD_01361	0.0	1610.0	COG4993@1|root,COG4993@2|Bacteria,1MUQX@1224|Proteobacteria,1RN5D@1236|Gammaproteobacteria,3WVJ1@544|Citrobacter	1236|Gammaproteobacteria	G	beta-propeller repeat	gcd	GO:0000287,GO:0003674,GO:0003824,GO:0004344,GO:0005488,GO:0005575,GO:0008150,GO:0008152,GO:0008876,GO:0016020,GO:0016021,GO:0016491,GO:0016614,GO:0016901,GO:0019842,GO:0031224,GO:0031406,GO:0036094,GO:0043167,GO:0043168,GO:0043169,GO:0043177,GO:0044425,GO:0046872,GO:0048037,GO:0048038,GO:0048039,GO:0055114,GO:0070968,GO:0097159,GO:1901363	1.1.5.2	ko:K00117	ko00030,ko01100,ko01110,ko01130,map00030,map01100,map01110,map01130	-	R06620	RC00066	ko00000,ko00001,ko01000	-	-	iEC55989_1330.EC55989_0117,iECIAI1_1343.ECIAI1_0122,iECW_1372.ECW_m0121,iEKO11_1354.EKO11_3792,iWFL_1372.ECW_m0121	PQQ
24457_C_rodentium_ICC168-ROD_RS00695	637910.ROD_01371	1.02e-121	347.0	COG0634@1|root,COG0634@2|Bacteria,1NRT8@1224|Proteobacteria,1RNPQ@1236|Gammaproteobacteria,3WXGZ@544|Citrobacter	1236|Gammaproteobacteria	F	Phosphoribosyl transferase domain	hpt	GO:0000287,GO:0003674,GO:0003824,GO:0004422,GO:0005488,GO:0005575,GO:0005622,GO:0005623,GO:0005737,GO:0005829,GO:0006139,GO:0006163,GO:0006164,GO:0006166,GO:0006177,GO:0006188,GO:0006725,GO:0006753,GO:0006793,GO:0006796,GO:0006807,GO:0008150,GO:0008152,GO:0009058,GO:0009116,GO:0009117,GO:0009119,GO:0009123,GO:0009124,GO:0009126,GO:0009127,GO:0009150,GO:0009152,GO:0009156,GO:0009161,GO:0009163,GO:…	2.4.2.8	ko:K00760	ko00230,ko00983,ko01100,ko01110,map00230,map00983,map01100,map01110	-	R00190,R01132,R01229,R02142,R08237,R08238,R08245	RC00063,RC00122	ko00000,ko00001,ko01000	-	-	-	Pribosyltran
24458_C_rodentium_ICC168-ROD_RS00700	637910.ROD_01381	3.58e-163	456.0	COG0288@1|root,COG0288@2|Bacteria,1NGFN@1224|Proteobacteria,1RSY6@1236|Gammaproteobacteria,3WX35@544|Citrobacter	1236|Gammaproteobacteria	P	Reversible hydration of carbon dioxide	can	GO:0003674,GO:0003824,GO:0004089,GO:0005488,GO:0005575,GO:0005622,GO:0005623,GO:0005737,GO:0005829,GO:0008150,GO:0008270,GO:0015976,GO:0016829,GO:0016835,GO:0016836,GO:0043167,GO:0043169,GO:0044424,GO:0044444,GO:0044464,GO:0046872,GO:0046914	4.2.1.1	ko:K01673	ko00910,map00910	-	R00132,R10092	RC02807	ko00000,ko00001,ko01000	-	-	iSBO_1134.SBO_0115,iSbBS512_1146.SbBS512_E0119	Pro_CA
24459_C_rodentium_ICC168-ROD_RS00705	637910.ROD_01391	6.25e-217	599.0	COG1131@1|root,COG1131@2|Bacteria,1MUW7@1224|Proteobacteria,1RMC5@1236|Gammaproteobacteria,3WW1D@544|Citrobacter	1236|Gammaproteobacteria	V	AAA domain, putative AbiEii toxin, Type IV TA system	yadG	GO:0005575,GO:0005623,GO:0005886,GO:0008150,GO:0009314,GO:0009628,GO:0010165,GO:0010212,GO:0016020,GO:0044464,GO:0050896,GO:0071944	-	ko:K01990	-	M00254	-	-	ko00000,ko00002,ko02000	3.A.1	-	-	ABC_tran
24460_C_rodentium_ICC168-ROD_RS00710	637910.ROD_01401	6.57e-177	493.0	COG0842@1|root,COG0842@2|Bacteria,1MUH1@1224|Proteobacteria,1RP0Z@1236|Gammaproteobacteria,3WVWN@544|Citrobacter	1236|Gammaproteobacteria	V	ABC-2 type transporter	yadH	GO:0005575,GO:0005623,GO:0005886,GO:0016020,GO:0044464,GO:0071944	-	ko:K01992	-	M00254	-	-	ko00000,ko00002,ko02000	3.A.1	-	-	ABC2_membrane
24461_C_rodentium_ICC168-ROD_RS00715	637910.ROD_01411	4.42e-105	303.0	COG2893@1|root,COG2893@2|Bacteria,1RA6P@1224|Proteobacteria,1S2FN@1236|Gammaproteobacteria,3WYAJ@544|Citrobacter	1236|Gammaproteobacteria	G	PTS system fructose IIA component	yadI	-	-	-	-	-	-	-	-	-	-	-	EIIA-man
24462_C_rodentium_ICC168-ROD_RS00720	637910.ROD_01421	1.4e-300	819.0	COG0726@1|root,COG0726@2|Bacteria,1MWR2@1224|Proteobacteria,1RP7J@1236|Gammaproteobacteria,3WWGS@544|Citrobacter	1236|Gammaproteobacteria	G	Polysaccharide deacetylase	yadE	GO:0003674,GO:0003824,GO:0005575,GO:0005622,GO:0005623,GO:0005737,GO:0005829,GO:0016787,GO:0016810,GO:0016814,GO:0044424,GO:0044444,GO:0044464	-	-	-	-	-	-	-	-	-	-	Polysacc_deac_1
24463_C_rodentium_ICC168-ROD_RS00725	637910.ROD_01431	2.72e-85	251.0	COG0853@1|root,COG0853@2|Bacteria,1RI1B@1224|Proteobacteria,1S66E@1236|Gammaproteobacteria,3WY8Y@544|Citrobacter	1236|Gammaproteobacteria	H	Catalyzes the pyruvoyl-dependent decarboxylation of aspartate to produce beta-alanine	panD	GO:0005575,GO:0005622,GO:0005623,GO:0005737,GO:0005829,GO:0006508,GO:0006807,GO:0008150,GO:0008152,GO:0010467,GO:0016485,GO:0016540,GO:0019538,GO:0043170,GO:0044238,GO:0044424,GO:0044444,GO:0044464,GO:0051604,GO:0071704,GO:1901564	4.1.1.11	ko:K01579	ko00410,ko00770,ko01100,ko01110,map00410,map00770,map01100,map01110	M00119	R00489	RC00299	ko00000,ko00001,ko00002,ko01000	-	-	iECP_1309.ECP_0139,iYL1228.KPN_00139	Asp_decarbox
24464_C_rodentium_ICC168-ROD_RS00730	637910.ROD_01441	1.64e-200	555.0	COG0414@1|root,COG0414@2|Bacteria,1MV1S@1224|Proteobacteria,1RMEG@1236|Gammaproteobacteria,3WWTE@544|Citrobacter	1236|Gammaproteobacteria	H	Catalyzes the condensation of pantoate with beta-alanine in an ATP-dependent reaction via a pantoyl-adenylate intermediate	panC	GO:0003674,GO:0003824,GO:0004592,GO:0005488,GO:0005515,GO:0005575,GO:0005622,GO:0005623,GO:0005737,GO:0005829,GO:0006082,GO:0006520,GO:0006573,GO:0006575,GO:0006732,GO:0006766,GO:0006767,GO:0006807,GO:0008150,GO:0008152,GO:0009058,GO:0009081,GO:0009108,GO:0009110,GO:0009987,GO:0015939,GO:0015940,GO:0016053,GO:0016874,GO:0016879,GO:0016881,GO:0019752,GO:0032787,GO:0033317,GO:0034641,GO:0042364,GO:…	6.3.2.1	ko:K01918	ko00410,ko00770,ko01100,ko01110,map00410,map00770,map01100,map01110	M00119	R02473	RC00096,RC00141	ko00000,ko00001,ko00002,ko01000	-	-	iECH74115_1262.ECH74115_0142,iECSP_1301.ECSP_0134,iECs_1301.ECs0137,iG2583_1286.G2583_0137,iZ_1308.Z0144	Pantoate_ligase
24465_C_rodentium_ICC168-ROD_RS00735	637910.ROD_01451	9.78e-187	519.0	COG0413@1|root,COG0413@2|Bacteria,1MU3B@1224|Proteobacteria,1RM8D@1236|Gammaproteobacteria,3WV99@544|Citrobacter	1236|Gammaproteobacteria	H	Catalyzes the reversible reaction in which hydroxymethyl group from 5,10-methylenetetrahydrofolate is transferred onto alpha-ketoisovalerate to form ketopantoate	panB	GO:0000287,GO:0003674,GO:0003824,GO:0003864,GO:0005488,GO:0005515,GO:0005575,GO:0005622,GO:0005623,GO:0005737,GO:0005829,GO:0006082,GO:0006520,GO:0006573,GO:0006575,GO:0006732,GO:0006766,GO:0006767,GO:0006807,GO:0008150,GO:0008152,GO:0009058,GO:0009081,GO:0009108,GO:0009110,GO:0009987,GO:0015939,GO:0015940,GO:0016053,GO:0016740,GO:0016741,GO:0016742,GO:0019752,GO:0032787,GO:0033317,GO:0034641,GO:…	2.1.2.11	ko:K00606	ko00770,ko01100,ko01110,map00770,map01100,map01110	M00119	R01226	RC00022,RC00200	ko00000,ko00001,ko00002,ko01000	-	-	iB21_1397.B21_00132,iE2348C_1286.E2348C_0137,iECBD_1354.ECBD_3485,iECB_1328.ECB_00133,iECD_1391.ECD_00133,iPC815.YPO3401	Pantoate_transf
24466_C_rodentium_ICC168-ROD_RS00740	637910.ROD_01461	7.13e-115	328.0	COG0801@1|root,COG0801@2|Bacteria,1MZH8@1224|Proteobacteria,1S63J@1236|Gammaproteobacteria,3WWKF@544|Citrobacter	1236|Gammaproteobacteria	H	7,8-dihydro-6-hydroxymethylpterin-pyrophosphokinase (HPPK)	folK	GO:0000287,GO:0003674,GO:0003824,GO:0003848,GO:0005488,GO:0016740,GO:0016772,GO:0016778,GO:0043167,GO:0043169,GO:0046872	2.7.6.3	ko:K00950	ko00790,ko01100,map00790,map01100	M00126,M00841	R03503	RC00002,RC00017	ko00000,ko00001,ko00002,ko01000	-	-	iECDH1ME8569_1439.ECDH1ME8569_0136,iEcDH1_1363.EcDH1_3460,iJN746.PP_4698,iSBO_1134.SBO_0131	HPPK
24467_C_rodentium_ICC168-ROD_RS00745	637910.ROD_01471	0.0	924.0	COG0617@1|root,COG0617@2|Bacteria,1MVCS@1224|Proteobacteria,1RMBG@1236|Gammaproteobacteria,3WXBA@544|Citrobacter	1236|Gammaproteobacteria	H	Adds poly(A) tail to the 3' end of many RNAs, which usually targets these RNAs for decay. Plays a significant role in the global control of gene expression, through influencing the rate of transcript degradation, and in the general RNA quality control	pcnB	GO:0003674,GO:0003676,GO:0003723,GO:0003824,GO:0004652,GO:0005488,GO:0005575,GO:0005622,GO:0005623,GO:0005737,GO:0005829,GO:0006139,GO:0006276,GO:0006378,GO:0006396,GO:0006397,GO:0006725,GO:0006807,GO:0008150,GO:0008152,GO:0009451,GO:0009987,GO:0010467,GO:0016070,GO:0016071,GO:0016740,GO:0016772,GO:0016779,GO:0031123,GO:0031124,GO:0034641,GO:0043170,GO:0043412,GO:0043631,GO:0044237,GO:0044238,GO:…	2.7.7.19	ko:K00970	ko03018,map03018	-	-	-	ko00000,ko00001,ko01000,ko03019	-	-	-	PolyA_pol,PolyA_pol_RNAbd,PolyA_pol_arg_C
24468_C_rodentium_ICC168-ROD_RS00750	637910.ROD_01481	1.18e-225	620.0	COG0008@1|root,COG0008@2|Bacteria,1MUN7@1224|Proteobacteria,1RMYQ@1236|Gammaproteobacteria,3WXXW@544|Citrobacter	1236|Gammaproteobacteria	J	Catalyzes the tRNA-independent activation of glutamate in presence of ATP and the subsequent transfer of glutamate onto a tRNA(Asp). Glutamate is transferred on the 2-amino-5-(4,5- dihydroxy-2-cyclopenten-1-yl) moiety of the queuosine in the wobble position of the QUC anticodon	gluQ	GO:0000166,GO:0002097,GO:0003674,GO:0005488,GO:0005524,GO:0006139,GO:0006396,GO:0006399,GO:0006400,GO:0006725,GO:0006807,GO:0008033,GO:0008144,GO:0008150,GO:0008152,GO:0008270,GO:0009451,GO:0009987,GO:0010467,GO:0016070,GO:0017076,GO:0030554,GO:0032553,GO:0032555,GO:0032559,GO:0034470,GO:0034641,GO:0034660,GO:0035639,GO:0036094,GO:0043167,GO:0043168,GO:0043169,GO:0043170,GO:0043412,GO:0044237,GO:…	-	ko:K01894	-	-	-	-	ko00000,ko01000,ko01007,ko03016	-	-	-	tRNA-synt_1c
24469_C_rodentium_ICC168-ROD_RS00755	1080067.BAZH01000004_gene4183	1.78e-102	296.0	COG1734@1|root,COG1734@2|Bacteria,1RD08@1224|Proteobacteria,1S47H@1236|Gammaproteobacteria,3WXZA@544|Citrobacter	1236|Gammaproteobacteria	T	Transcription factor that acts by binding directly to the RNA polymerase (RNAP). Required for negative regulation of rRNA expression and positive regulation of several amino acid biosynthesis promoters. Also required for regulation of fis expression	dksA	GO:0005575,GO:0005622,GO:0005623,GO:0005737,GO:0005829,GO:0044424,GO:0044444,GO:0044464	-	ko:K06204	ko02026,map02026	-	-	-	ko00000,ko00001,ko03000,ko03009,ko03021	-	-	-	zf-dskA_traR
24470_C_rodentium_ICC168-ROD_RS00760	637910.ROD_01501	9.79e-168	468.0	COG1489@1|root,COG1489@2|Bacteria,1MUC3@1224|Proteobacteria,1RQ95@1236|Gammaproteobacteria,3WVTA@544|Citrobacter	1236|Gammaproteobacteria	S	Sugar fermentation stimulation protein	sfsA	GO:0003674,GO:0003676,GO:0003677,GO:0005488,GO:0005975,GO:0006355,GO:0008150,GO:0008152,GO:0009889,GO:0009891,GO:0009893,GO:0010468,GO:0010556,GO:0010557,GO:0010604,GO:0010628,GO:0019219,GO:0019222,GO:0031323,GO:0031325,GO:0031326,GO:0031328,GO:0044238,GO:0045893,GO:0045935,GO:0048518,GO:0048522,GO:0050789,GO:0050794,GO:0051171,GO:0051173,GO:0051252,GO:0051254,GO:0060255,GO:0065007,GO:0071704,GO:…	-	ko:K06206	-	-	-	-	ko00000	-	-	-	SfsA
24471_C_rodentium_ICC168-ROD_RS00765	637910.ROD_01511	6.92e-128	363.0	COG1514@1|root,COG1514@2|Bacteria,1RDB2@1224|Proteobacteria,1SCZX@1236|Gammaproteobacteria,3WVFD@544|Citrobacter	1236|Gammaproteobacteria	J	Hydrolyzes RNA 2',3'-cyclic phosphodiester to an RNA 2'- phosphomonoester	ligT	GO:0003674,GO:0003824,GO:0004112,GO:0004113,GO:0008081,GO:0008452,GO:0008664,GO:0016787,GO:0016788,GO:0016874,GO:0016886,GO:0042578,GO:0140098	3.1.4.58	ko:K01975	-	-	-	-	ko00000,ko01000,ko03016	-	-	-	LigT_PEase
24472_C_rodentium_ICC168-ROD_RS00770	637910.ROD_01521	0.0	1572.0	COG1643@1|root,COG1643@2|Bacteria,1MUEQ@1224|Proteobacteria,1RR1B@1236|Gammaproteobacteria,3WVHB@544|Citrobacter	1236|Gammaproteobacteria	L	ATP-dependent helicase C-terminal	hrpB	-	3.6.4.13	ko:K03579	-	-	-	-	ko00000,ko01000	-	-	-	DEAD,HA2,Helicase_C,HrpB_C
24473_C_rodentium_ICC168-ROD_RS00775	637910.ROD_01531	0.0	1582.0	COG0744@1|root,COG0744@2|Bacteria,1QTST@1224|Proteobacteria,1RNHV@1236|Gammaproteobacteria,3WWK3@544|Citrobacter	1236|Gammaproteobacteria	M	Cell wall formation. Synthesis of cross-linked peptidoglycan from the lipid intermediates. The enzyme has a penicillin-insensitive transglycosylase N-terminal domain (formation of linear glycan strands) and a penicillin-sensitive transpeptidase C-terminal domain (cross-linking of the peptide subunits)	mrcB	GO:0000270,GO:0003674,GO:0003824,GO:0004180,GO:0004185,GO:0005488,GO:0005575,GO:0005623,GO:0005886,GO:0005887,GO:0006022,GO:0006023,GO:0006024,GO:0006508,GO:0006807,GO:0008144,GO:0008150,GO:0008152,GO:0008233,GO:0008236,GO:0008238,GO:0008289,GO:0008360,GO:0008658,GO:0008955,GO:0009002,GO:0009058,GO:0009059,GO:0009252,GO:0009273,GO:0009314,GO:0009628,GO:0009987,GO:0010165,GO:0010212,GO:0016020,GO:…	2.4.1.129,3.4.16.4	ko:K05365	ko00550,map00550	-	R04519	RC00005,RC00049	ko00000,ko00001,ko01000,ko01003,ko01011	-	GT51	iECIAI39_1322.ECIAI39_0153,iSBO_1134.SBO_0138,iSbBS512_1146.SbBS512_E0140,iYL1228.KPN_00164	PBP1_TM,Transgly,Transpeptidase,UB2H
24474_C_rodentium_ICC168-ROD_RS00780	637910.ROD_01541	0.0	1504.0	COG4773@1|root,COG4773@2|Bacteria,1QTT0@1224|Proteobacteria,1RNBT@1236|Gammaproteobacteria,3WY3R@544|Citrobacter	1236|Gammaproteobacteria	P	TonB dependent receptor	fhuA	-	-	ko:K02014	-	-	-	-	ko00000,ko02000	1.B.14	-	iECABU_c1320.ECABU_c01640,iECED1_1282.ECED1_0156,ic_1306.c0185	Plug,TonB_dep_Rec
24475_C_rodentium_ICC168-ROD_RS00785	637910.ROD_01551	1.51e-191	531.0	COG1120@1|root,COG1120@2|Bacteria,1MUNG@1224|Proteobacteria,1RQ6C@1236|Gammaproteobacteria,3WV9T@544|Citrobacter	1236|Gammaproteobacteria	HP	ATPases associated with a variety of cellular activities	fhuC	GO:0000166,GO:0003674,GO:0005488,GO:0005524,GO:0005575,GO:0005623,GO:0005886,GO:0008144,GO:0016020,GO:0016021,GO:0017076,GO:0030554,GO:0031224,GO:0032553,GO:0032555,GO:0032559,GO:0032991,GO:0035639,GO:0036094,GO:0043167,GO:0043168,GO:0043190,GO:0044425,GO:0044459,GO:0044464,GO:0071944,GO:0097159,GO:0097367,GO:0098533,GO:0098796,GO:0098797,GO:1901265,GO:1901363,GO:1902494,GO:1902495,GO:1904949,GO:…	3.6.3.34	ko:K02013	ko02010,map02010	M00240	-	-	ko00000,ko00001,ko00002,ko01000,ko02000	3.A.1.14	-	iECNA114_1301.ECNA114_0142,iECSF_1327.ECSF_0168,iPC815.YPO3392	ABC_tran
24476_C_rodentium_ICC168-ROD_RS00790	637910.ROD_01561	2.46e-217	599.0	COG0614@1|root,COG0614@2|Bacteria,1PEJ1@1224|Proteobacteria,1RNIS@1236|Gammaproteobacteria,3WW27@544|Citrobacter	1236|Gammaproteobacteria	P	Periplasmic binding protein	fhuD	GO:0005575,GO:0005623,GO:0030288,GO:0030313,GO:0031975,GO:0042597,GO:0044464	-	ko:K02016	ko02010,map02010	M00240	-	-	ko00000,ko00001,ko00002,ko02000	3.A.1.14	-	iAPECO1_1312.APECO1_1833,iEC042_1314.EC042_0152,iECABU_c1320.ECABU_c01660,iECNA114_1301.ECNA114_0143,iECOK1_1307.ECOK1_0155,iECS88_1305.ECS88_0163,iECSF_1327.ECSF_0169,iLF82_1304.LF82_0653,iNRG857_1313.NRG857_00790,iSDY_1059.SDY_0168,iUMN146_1321.UM146_23575	Peripla_BP_2
24477_C_rodentium_ICC168-ROD_RS00795	637910.ROD_01571	0.0	1236.0	COG0609@1|root,COG0609@2|Bacteria,1MVA3@1224|Proteobacteria,1RN0J@1236|Gammaproteobacteria,3WVEQ@544|Citrobacter	1236|Gammaproteobacteria	P	FecCD transport family	fhuB	GO:0005575,GO:0005623,GO:0005886,GO:0005887,GO:0016020,GO:0016021,GO:0031224,GO:0031226,GO:0032991,GO:0043190,GO:0044425,GO:0044459,GO:0044464,GO:0071944,GO:0098533,GO:0098796,GO:0098797,GO:1902494,GO:1902495,GO:1904949,GO:1990351	-	ko:K02015	ko02010,map02010	M00240	-	-	ko00000,ko00001,ko00002,ko02000	3.A.1.14	-	iECP_1309.ECP_0163	FecCD
24478_C_rodentium_ICC168-ROD_RS00800	637910.ROD_01581	5.85e-316	859.0	COG0001@1|root,COG0001@2|Bacteria,1MUY5@1224|Proteobacteria,1RM7N@1236|Gammaproteobacteria,3WWPD@544|Citrobacter	1236|Gammaproteobacteria	H	Aminotransferase class-III	hemL	GO:0003674,GO:0003824,GO:0005488,GO:0005515,GO:0006725,GO:0006778,GO:0006779,GO:0006782,GO:0006783,GO:0006807,GO:0008150,GO:0008152,GO:0009058,GO:0009987,GO:0016853,GO:0016866,GO:0016869,GO:0018130,GO:0019438,GO:0033013,GO:0033014,GO:0034641,GO:0042168,GO:0042286,GO:0042440,GO:0042802,GO:0044237,GO:0044249,GO:0044271,GO:0046148,GO:0046483,GO:0046501,GO:0051186,GO:0051188,GO:0071704,GO:1901360,GO:…	5.4.3.8	ko:K01845	ko00860,ko01100,ko01110,ko01120,map00860,map01100,map01110,map01120	M00121	R02272	RC00677	ko00000,ko00001,ko00002,ko01000,ko01007	-	-	iUMNK88_1353.UMNK88_158	Aminotran_3
24479_C_rodentium_ICC168-ROD_RS00805	637910.ROD_01591	0.0	899.0	COG0038@1|root,COG0038@2|Bacteria,1MV4K@1224|Proteobacteria,1RQJW@1236|Gammaproteobacteria,3WXEB@544|Citrobacter	1236|Gammaproteobacteria	P	Probably acts as an electrical shunt for an outwardly- directed proton pump that is linked to amino acid decarboxylation, as part of the extreme acid resistance (XAR) response	clcA	GO:0003674,GO:0005215,GO:0005488,GO:0005515,GO:0005575,GO:0005623,GO:0005886,GO:0005887,GO:0006810,GO:0006811,GO:0006812,GO:0006820,GO:0006821,GO:0008150,GO:0008324,GO:0015075,GO:0015077,GO:0015078,GO:0015291,GO:0015297,GO:0015298,GO:0015299,GO:0015318,GO:0015672,GO:0015698,GO:0015706,GO:0016020,GO:0016021,GO:0022804,GO:0022857,GO:0022890,GO:0031224,GO:0031226,GO:0031404,GO:0034220,GO:0042802,GO:…	-	ko:K03281	-	-	-	-	ko00000	2.A.49	-	iAF1260.b0155,iB21_1397.B21_00153,iBWG_1329.BWG_0148,iE2348C_1286.E2348C_0162,iEC042_1314.EC042_0155,iEC55989_1330.EC55989_0149,iECBD_1354.ECBD_3463,iECDH10B_1368.ECDH10B_0135,iECDH1ME8569_1439.ECDH1ME8569_0149,iECD_1391.ECD_00154,iECIAI1_1343.ECIAI1_0153,iECO103_1326.ECO103_0155,iECSE_1348.ECSE_0156,iECUMN_1333.ECUMN_0152,iECW_1372.ECW_m0152,iEKO11_1354.EKO11_3761,iETEC_1333.ETEC_0151,iEcDH1_136…	Voltage_CLC
24480_C_rodentium_ICC168-ROD_RS00810	1218086.BBNB01000010_gene665	4.73e-78	232.0	COG0316@1|root,COG0316@2|Bacteria,1RHCW@1224|Proteobacteria,1S675@1236|Gammaproteobacteria,3WYGR@544|Citrobacter	1236|Gammaproteobacteria	C	Iron-sulphur cluster biosynthesis	erpA	GO:0003674,GO:0005488,GO:0005506,GO:0005575,GO:0005622,GO:0005623,GO:0005737,GO:0005829,GO:0006091,GO:0006790,GO:0006807,GO:0008150,GO:0008152,GO:0009060,GO:0009061,GO:0009987,GO:0010467,GO:0015980,GO:0016043,GO:0016226,GO:0019538,GO:0022607,GO:0031163,GO:0043167,GO:0043169,GO:0043170,GO:0044085,GO:0044237,GO:0044238,GO:0044424,GO:0044444,GO:0044464,GO:0045333,GO:0046872,GO:0046914,GO:0048037,GO:…	-	ko:K15724	-	-	-	-	ko00000	-	-	-	Fe-S_biosyn
24481_C_rodentium_ICC168-ROD_RS00815	637910.ROD_01611	6.92e-141	398.0	COG2860@1|root,COG2860@2|Bacteria,1RHQN@1224|Proteobacteria,1S5YY@1236|Gammaproteobacteria,3WWSQ@544|Citrobacter	1236|Gammaproteobacteria	S	UPF0126 domain	yadS	GO:0005575,GO:0005623,GO:0005886,GO:0016020,GO:0044464,GO:0071944	-	-	-	-	-	-	-	-	-	-	UPF0126
24482_C_rodentium_ICC168-ROD_RS00820	637910.ROD_01621	5.02e-186	517.0	COG0614@1|root,COG0614@2|Bacteria,1MWVF@1224|Proteobacteria,1RMV8@1236|Gammaproteobacteria,3WVMK@544|Citrobacter	1236|Gammaproteobacteria	P	Part of the ABC transporter complex BtuCDF involved in vitamin B12 import. Binds vitamin B12 and delivers it to the periplasmic surface of BtuC	btuF	GO:0003674,GO:0005488,GO:0005575,GO:0005623,GO:0006810,GO:0008144,GO:0008150,GO:0015889,GO:0015893,GO:0019842,GO:0030288,GO:0030313,GO:0031419,GO:0031975,GO:0036094,GO:0042221,GO:0042493,GO:0042597,GO:0044464,GO:0046906,GO:0048037,GO:0050896,GO:0051179,GO:0051180,GO:0051181,GO:0051234,GO:0071702,GO:0071705,GO:0097159,GO:1901363	-	ko:K02016,ko:K06858	ko02010,map02010	M00240,M00241	-	-	ko00000,ko00001,ko00002,ko02000	3.A.1.13,3.A.1.14	-	iECH74115_1262.ECH74115_0168,iECSP_1301.ECSP_0159,iECs_1301.ECs0162,iZ_1308.Z0169	Peripla_BP_2
24483_C_rodentium_ICC168-ROD_RS00825	637910.ROD_01631	7.73e-164	458.0	COG0775@1|root,COG0775@2|Bacteria,1MY5S@1224|Proteobacteria,1RNSF@1236|Gammaproteobacteria,3WWYT@544|Citrobacter	1236|Gammaproteobacteria	E	Catalyzes the irreversible cleavage of the glycosidic bond in both 5'-methylthioadenosine (MTA) and S- adenosylhomocysteine (SAH AdoHcy) to adenine and the corresponding thioribose, 5'-methylthioribose and S-ribosylhomocysteine, respectively	mtnN	GO:0000096,GO:0000097,GO:0003674,GO:0003824,GO:0005488,GO:0005515,GO:0005575,GO:0005622,GO:0005623,GO:0005737,GO:0005829,GO:0006082,GO:0006139,GO:0006520,GO:0006534,GO:0006555,GO:0006575,GO:0006725,GO:0006732,GO:0006790,GO:0006807,GO:0008150,GO:0008152,GO:0008477,GO:0008652,GO:0008782,GO:0008930,GO:0009058,GO:0009066,GO:0009067,GO:0009069,GO:0009086,GO:0009116,GO:0009119,GO:0009987,GO:0016053,GO:…	3.2.2.9	ko:K01243	ko00270,ko01100,ko01230,map00270,map01100,map01230	M00034,M00609	R00194,R01401	RC00063,RC00318	ko00000,ko00001,ko00002,ko01000	-	-	iPC815.YPO3384,iSBO_1134.SBO_0148	PNP_UDP_1
24484_C_rodentium_ICC168-ROD_RS00830	637910.ROD_01641	0.0	1008.0	COG0232@1|root,COG0232@2|Bacteria,1MVQ2@1224|Proteobacteria,1RPVJ@1236|Gammaproteobacteria,3WWPG@544|Citrobacter	1236|Gammaproteobacteria	F	dGTPase preferentially hydrolyzes dGTP over the other canonical NTPs	dgt	GO:0003674,GO:0003676,GO:0003677,GO:0003697,GO:0003824,GO:0003924,GO:0005488,GO:0005515,GO:0006139,GO:0006163,GO:0006195,GO:0006203,GO:0006725,GO:0006753,GO:0006793,GO:0006796,GO:0006807,GO:0008150,GO:0008152,GO:0008832,GO:0009056,GO:0009058,GO:0009117,GO:0009141,GO:0009143,GO:0009144,GO:0009146,GO:0009151,GO:0009155,GO:0009166,GO:0009200,GO:0009204,GO:0009215,GO:0009217,GO:0009262,GO:0009264,GO:…	3.1.5.1	ko:K01129	ko00230,map00230	-	R01856	RC00017	ko00000,ko00001,ko01000	-	-	iSF_1195.SF0152	HD,HD_assoc
24485_C_rodentium_ICC168-ROD_RS00835	637910.ROD_01651	0.0	879.0	COG0265@1|root,COG0265@2|Bacteria,1MU63@1224|Proteobacteria,1RN9T@1236|Gammaproteobacteria,3WVNV@544|Citrobacter	1236|Gammaproteobacteria	M	Trypsin	degP	GO:0003674,GO:0003824,GO:0004175,GO:0004252,GO:0005488,GO:0005515,GO:0005575,GO:0005623,GO:0005886,GO:0006457,GO:0006508,GO:0006515,GO:0006807,GO:0006950,GO:0006979,GO:0008150,GO:0008152,GO:0008233,GO:0008236,GO:0009056,GO:0009057,GO:0009266,GO:0009408,GO:0009628,GO:0009987,GO:0016020,GO:0016787,GO:0017171,GO:0019538,GO:0030163,GO:0030288,GO:0030313,GO:0031975,GO:0042597,GO:0042802,GO:0043170,GO:…	1.3.1.74,3.4.21.107	ko:K04771,ko:K04772,ko:K08070	ko01503,ko02020,map01503,map02020	M00728	-	-	ko00000,ko00001,ko00002,ko01000,ko01002,ko03110	-	-	-	PDZ,PDZ_2,Trypsin_2
24486_C_rodentium_ICC168-ROD_RS00840	637910.ROD_01661	5.42e-275	752.0	COG3835@1|root,COG3835@2|Bacteria,1NJZ9@1224|Proteobacteria,1RMEP@1236|Gammaproteobacteria,3WVD5@544|Citrobacter	1236|Gammaproteobacteria	KT	Putative sugar diacid recognition	cdaR	GO:0003674,GO:0003700,GO:0006355,GO:0008150,GO:0009889,GO:0009891,GO:0009893,GO:0010468,GO:0010556,GO:0010557,GO:0010604,GO:0010628,GO:0019219,GO:0019222,GO:0031323,GO:0031325,GO:0031326,GO:0031328,GO:0045893,GO:0045935,GO:0048518,GO:0048522,GO:0050789,GO:0050794,GO:0051171,GO:0051173,GO:0051252,GO:0051254,GO:0060255,GO:0065007,GO:0080090,GO:0140110,GO:1902680,GO:1903506,GO:1903508,GO:2000112,GO:…	-	ko:K02647	-	-	-	-	ko00000,ko03000	-	-	-	Diacid_rec,HTH_30
24487_C_rodentium_ICC168-ROD_RS00850	637910.ROD_01681	1.1e-85	252.0	28NXJ@1|root,2ZBV4@2|Bacteria,1RD2V@1224|Proteobacteria,1S3XU@1236|Gammaproteobacteria,3WYBS@544|Citrobacter	1236|Gammaproteobacteria	S	Protein of unknown function (DUF3461)	yaeH	-	-	-	-	-	-	-	-	-	-	-	DUF3461
24488_C_rodentium_ICC168-ROD_RS00855	637910.ROD_01691	4.34e-175	490.0	COG2171@1|root,COG2171@2|Bacteria,1MU0Y@1224|Proteobacteria,1RPCS@1236|Gammaproteobacteria,3WW6F@544|Citrobacter	1236|Gammaproteobacteria	E	Tetrahydrodipicolinate N-succinyltransferase N-terminal	dapD	GO:0003674,GO:0003824,GO:0005575,GO:0005622,GO:0005623,GO:0005737,GO:0005829,GO:0006082,GO:0006520,GO:0006553,GO:0006807,GO:0008150,GO:0008152,GO:0008652,GO:0008666,GO:0009058,GO:0009066,GO:0009067,GO:0009085,GO:0009987,GO:0016053,GO:0016410,GO:0016740,GO:0016746,GO:0016747,GO:0016748,GO:0016749,GO:0019752,GO:0019877,GO:0043436,GO:0043648,GO:0043650,GO:0044237,GO:0044238,GO:0044249,GO:0044281,GO:…	2.3.1.117	ko:K00674	ko00300,ko01100,ko01120,ko01230,map00300,map01100,map01120,map01230	M00016	R04365	RC00004,RC01136	ko00000,ko00001,ko00002,ko01000	-	-	iSbBS512_1146.SbBS512_E0158	Hexapep,Hexapep_2,THDPS_N_2
24489_C_rodentium_ICC168-ROD_RS00860	637910.ROD_01701	0.0	1792.0	COG2844@1|root,COG2844@2|Bacteria,1MV54@1224|Proteobacteria,1RN5T@1236|Gammaproteobacteria,3WWNQ@544|Citrobacter	1236|Gammaproteobacteria	O	Modifies, by uridylylation and deuridylylation, the PII regulatory proteins (GlnB and homologs), in response to the nitrogen status of the cell that GlnD senses through the glutamine level. Under low glutamine levels, catalyzes the conversion of the PII proteins and UTP to PII-UMP and PPi, while under higher glutamine levels, GlnD hydrolyzes PII-UMP to PII and UMP (deuridylylation). Thus, control…	glnD	GO:0003674,GO:0003824,GO:0006082,GO:0006464,GO:0006520,GO:0006541,GO:0006542,GO:0006807,GO:0008150,GO:0008152,GO:0008652,GO:0008773,GO:0009058,GO:0009064,GO:0009084,GO:0009987,GO:0016053,GO:0016740,GO:0016772,GO:0016779,GO:0019538,GO:0019752,GO:0036211,GO:0043170,GO:0043412,GO:0043436,GO:0044237,GO:0044238,GO:0044249,GO:0044260,GO:0044267,GO:0044281,GO:0044283,GO:0046394,GO:0070569,GO:0071704,GO:…	2.7.7.59	ko:K00990	ko02020,map02020	-	-	-	ko00000,ko00001,ko01000	-	-	-	ACT,GlnD_UR_UTase,HD,NTP_transf_2
24490_C_rodentium_ICC168-ROD_RS00865	637910.ROD_01711	3.57e-194	538.0	COG0024@1|root,COG0024@2|Bacteria,1MU99@1224|Proteobacteria,1RMHN@1236|Gammaproteobacteria,3WX54@544|Citrobacter	1236|Gammaproteobacteria	E	Metallopeptidase family M24	map	GO:0003674,GO:0003824,GO:0004177,GO:0005488,GO:0005506,GO:0005575,GO:0005622,GO:0005623,GO:0005737,GO:0005829,GO:0006464,GO:0006508,GO:0006807,GO:0008150,GO:0008152,GO:0008198,GO:0008233,GO:0008235,GO:0008237,GO:0008238,GO:0009987,GO:0016787,GO:0019538,GO:0036211,GO:0043167,GO:0043169,GO:0043170,GO:0043412,GO:0044237,GO:0044238,GO:0044260,GO:0044267,GO:0044424,GO:0044444,GO:0044464,GO:0046872,GO:…	3.4.11.18	ko:K01265	-	-	-	-	ko00000,ko01000,ko01002	-	-	-	Peptidase_M24
24491_C_rodentium_ICC168-ROD_RS00870	637910.ROD_01721	3.02e-170	475.0	COG0052@1|root,COG0052@2|Bacteria,1MU33@1224|Proteobacteria,1RN0Z@1236|Gammaproteobacteria,3WVZW@544|Citrobacter	1236|Gammaproteobacteria	J	Ribosomal protein S2	rpsB	GO:0000028,GO:0003674,GO:0003735,GO:0005198,GO:0005488,GO:0005575,GO:0005622,GO:0005623,GO:0005737,GO:0005829,GO:0005840,GO:0006412,GO:0006518,GO:0006807,GO:0006996,GO:0008150,GO:0008152,GO:0008270,GO:0009058,GO:0009059,GO:0009987,GO:0010467,GO:0015935,GO:0016043,GO:0019538,GO:0022607,GO:0022613,GO:0022618,GO:0022626,GO:0022627,GO:0032991,GO:0034622,GO:0034641,GO:0034645,GO:0042254,GO:0042255,GO:…	-	ko:K02967	ko03010,map03010	M00178,M00179	-	-	br01610,ko00000,ko00001,ko00002,ko03011	-	-	-	Ribosomal_S2
24492_C_rodentium_ICC168-ROD_RS00875	637910.ROD_01731	9e-193	536.0	COG0264@1|root,COG0264@2|Bacteria,1MUS2@1224|Proteobacteria,1RPBJ@1236|Gammaproteobacteria,3WX77@544|Citrobacter	1236|Gammaproteobacteria	J	Associates with the EF-Tu.GDP complex and induces the exchange of GDP to GTP. It remains bound to the aminoacyl-tRNA.EF- Tu.GTP complex up to the GTP hydrolysis stage on the ribosome	tsf	GO:0003674,GO:0003676,GO:0003723,GO:0003746,GO:0005085,GO:0005488,GO:0005515,GO:0005575,GO:0005622,GO:0005623,GO:0005737,GO:0005829,GO:0006412,GO:0006414,GO:0006518,GO:0006807,GO:0008135,GO:0008150,GO:0008152,GO:0008270,GO:0009058,GO:0009059,GO:0009987,GO:0010467,GO:0019538,GO:0019899,GO:0034641,GO:0034645,GO:0043043,GO:0043167,GO:0043169,GO:0043170,GO:0043603,GO:0043604,GO:0044237,GO:0044238,GO:…	-	ko:K02357	-	-	-	-	ko00000,ko03012,ko03029	-	-	-	EF_TS
24493_C_rodentium_ICC168-ROD_RS00880	637910.ROD_01741	4.12e-168	470.0	COG0528@1|root,COG0528@2|Bacteria,1MV3N@1224|Proteobacteria,1RMHX@1236|Gammaproteobacteria,3WW0V@544|Citrobacter	1236|Gammaproteobacteria	F	Catalyzes the reversible phosphorylation of UMP to UDP	pyrH	GO:0003674,GO:0003824,GO:0005488,GO:0005515,GO:0005575,GO:0005622,GO:0005623,GO:0005737,GO:0005829,GO:0006139,GO:0006220,GO:0006221,GO:0006725,GO:0006753,GO:0006793,GO:0006796,GO:0006807,GO:0008150,GO:0008152,GO:0009041,GO:0009058,GO:0009117,GO:0009123,GO:0009165,GO:0009987,GO:0016301,GO:0016310,GO:0016740,GO:0016772,GO:0016776,GO:0018130,GO:0019205,GO:0019438,GO:0019637,GO:0033862,GO:0034641,GO:…	2.7.4.22	ko:K09903	ko00240,ko01100,map00240,map01100	-	R00158	RC00002	ko00000,ko00001,ko01000	-	-	-	AA_kinase
24494_C_rodentium_ICC168-ROD_RS00885	637910.ROD_01751	8.22e-120	343.0	COG0233@1|root,COG0233@2|Bacteria,1N66T@1224|Proteobacteria,1RN75@1236|Gammaproteobacteria,3WY5T@544|Citrobacter	1236|Gammaproteobacteria	J	Responsible for the release of ribosomes from messenger RNA at the termination of protein biosynthesis. May increase the efficiency of translation by recycling ribosomes from one round of translation to another	frr	GO:0002181,GO:0002184,GO:0003674,GO:0005488,GO:0005575,GO:0005622,GO:0005623,GO:0005737,GO:0005829,GO:0006412,GO:0006415,GO:0006518,GO:0006807,GO:0008150,GO:0008152,GO:0009058,GO:0009059,GO:0009987,GO:0010467,GO:0016043,GO:0019538,GO:0022411,GO:0032984,GO:0034641,GO:0034645,GO:0043021,GO:0043023,GO:0043043,GO:0043170,GO:0043603,GO:0043604,GO:0043624,GO:0043933,GO:0044237,GO:0044238,GO:0044249,GO:…	-	ko:K02838	-	-	-	-	ko00000,ko03012	-	-	-	RRF
24495_C_rodentium_ICC168-ROD_RS00890	637910.ROD_01761	1.52e-283	775.0	COG0743@1|root,COG0743@2|Bacteria,1MU4G@1224|Proteobacteria,1RNNW@1236|Gammaproteobacteria,3WX3H@544|Citrobacter	1236|Gammaproteobacteria	I	Catalyzes the NADP-dependent rearrangement and reduction of 1-deoxy-D-xylulose-5-phosphate (DXP) to 2-C-methyl-D-erythritol 4-phosphate (MEP)	dxr	GO:0000166,GO:0003674,GO:0003824,GO:0005488,GO:0005515,GO:0006081,GO:0006082,GO:0006090,GO:0006629,GO:0006644,GO:0006720,GO:0006721,GO:0006793,GO:0006796,GO:0008150,GO:0008152,GO:0008299,GO:0008610,GO:0008654,GO:0009058,GO:0009240,GO:0009987,GO:0016114,GO:0016491,GO:0016614,GO:0016616,GO:0019288,GO:0019637,GO:0019682,GO:0019752,GO:0030145,GO:0030604,GO:0032787,GO:0036094,GO:0042802,GO:0043167,GO:…	1.1.1.267	ko:K00099	ko00900,ko01100,ko01110,ko01130,map00900,map01100,map01110,map01130	M00096	R05688	RC01452	ko00000,ko00001,ko00002,ko01000	-	-	iAPECO1_1312.APECO1_1814,iECOK1_1307.ECOK1_0174,iECS88_1305.ECS88_0183,iUMN146_1321.UM146_23670,iUTI89_1310.UTI89_C0188	DXPR_C,DXP_redisom_C,DXP_reductoisom
24496_C_rodentium_ICC168-ROD_RS00895	637910.ROD_01771	1.1e-182	508.0	COG0020@1|root,COG0020@2|Bacteria,1MVP1@1224|Proteobacteria,1RMVX@1236|Gammaproteobacteria,3WWIS@544|Citrobacter	1236|Gammaproteobacteria	H	Catalyzes the sequential condensation of isopentenyl diphosphate (IPP) with (2E,6E)-farnesyl diphosphate (E,E-FPP) to yield (2Z,6Z,10Z,14Z,18Z,22Z,26Z,30Z,34E,38E)-undecaprenyl diphosphate (di-trans,octa-cis-UPP). UPP is the precursor of glycosyl carrier lipid in the biosynthesis of bacterial cell wall polysaccharide components such as peptidoglycan and lipopolysaccharide	uppS	GO:0000270,GO:0000287,GO:0002094,GO:0003674,GO:0003824,GO:0004659,GO:0005488,GO:0005575,GO:0005622,GO:0005623,GO:0005737,GO:0005829,GO:0006022,GO:0006023,GO:0006024,GO:0006066,GO:0006629,GO:0006720,GO:0006807,GO:0008150,GO:0008152,GO:0008299,GO:0008610,GO:0008834,GO:0009058,GO:0009059,GO:0009252,GO:0009273,GO:0009987,GO:0016093,GO:0016094,GO:0016740,GO:0016765,GO:0030203,GO:0034645,GO:0042546,GO:…	2.5.1.31	ko:K00806	ko00900,ko01110,map00900,map01110	-	R06447	RC00279,RC02839	ko00000,ko00001,ko01000,ko01006	-	-	iECBD_1354.ECBD_3445,iECOK1_1307.ECOK1_0175,iECSE_1348.ECSE_0173,iECW_1372.ECW_m0170,iEKO11_1354.EKO11_3744,iEcDH1_1363.EcDH1_3429,iEcE24377_1341.EcE24377A_0178,iEcHS_1320.EcHS_A0176,iNRG857_1313.NRG857_00890,iSFV_1184.SFV_0157,iUMN146_1321.UM146_23675,iUMNK88_1353.UMNK88_178,iWFL_1372.ECW_m0170,iY75_1357.Y75_RS00880	Prenyltransf
24497_C_rodentium_ICC168-ROD_RS00900	637910.ROD_01781	6.7e-205	566.0	COG0575@1|root,COG0575@2|Bacteria,1MWSV@1224|Proteobacteria,1RQ6M@1236|Gammaproteobacteria,3WV9I@544|Citrobacter	1236|Gammaproteobacteria	I	Cytidylyltransferase family	cdsA	GO:0003674,GO:0003824,GO:0004605,GO:0005575,GO:0005623,GO:0005886,GO:0006139,GO:0006220,GO:0006221,GO:0006629,GO:0006644,GO:0006650,GO:0006655,GO:0006725,GO:0006753,GO:0006793,GO:0006796,GO:0006807,GO:0008150,GO:0008152,GO:0008610,GO:0008654,GO:0009058,GO:0009117,GO:0009165,GO:0009987,GO:0016020,GO:0016024,GO:0016740,GO:0016772,GO:0016779,GO:0018130,GO:0019438,GO:0019637,GO:0034641,GO:0034654,GO:…	2.7.7.41	ko:K00981	ko00564,ko01100,ko01110,ko04070,map00564,map01100,map01110,map04070	M00093	R01799	RC00002	ko00000,ko00001,ko00002,ko01000	-	-	iJN746.PP_1596,iSDY_1059.SDY_0191	CTP_transf_1
24498_C_rodentium_ICC168-ROD_RS00905	637910.ROD_01791	0.0	880.0	COG0750@1|root,COG0750@2|Bacteria,1MU91@1224|Proteobacteria,1RMIX@1236|Gammaproteobacteria,3WWDR@544|Citrobacter	1236|Gammaproteobacteria	M	Peptidase family M50	rseP	GO:0000988,GO:0000989,GO:0003674,GO:0003824,GO:0004175,GO:0004222,GO:0005488,GO:0005515,GO:0005575,GO:0005623,GO:0005886,GO:0005887,GO:0006355,GO:0006508,GO:0006807,GO:0008150,GO:0008152,GO:0008233,GO:0008237,GO:0009889,GO:0009891,GO:0009893,GO:0010468,GO:0010556,GO:0010557,GO:0010604,GO:0010628,GO:0016020,GO:0016021,GO:0016787,GO:0019219,GO:0019222,GO:0019538,GO:0031224,GO:0031226,GO:0031323,GO:…	-	ko:K11749	ko02024,ko04112,map02024,map04112	-	-	-	ko00000,ko00001,ko01000,ko01002	-	-	-	PDZ,PDZ_2,Peptidase_M50
24499_C_rodentium_ICC168-ROD_RS00910	637910.ROD_01801	0.0	1645.0	COG4775@1|root,COG4775@2|Bacteria,1MU0D@1224|Proteobacteria,1RMAP@1236|Gammaproteobacteria,3WV9K@544|Citrobacter	1236|Gammaproteobacteria	M	Part of the outer membrane protein assembly complex, which is involved in assembly and insertion of beta-barrel proteins into the outer membrane. Constitutes, with BamD, the core component of the assembly machinery	bamA	GO:0005575,GO:0005623,GO:0008104,GO:0008150,GO:0009279,GO:0009987,GO:0016020,GO:0016043,GO:0019867,GO:0022607,GO:0030312,GO:0030313,GO:0031224,GO:0031230,GO:0031241,GO:0031246,GO:0031975,GO:0032991,GO:0033036,GO:0034613,GO:0043163,GO:0043165,GO:0044085,GO:0044091,GO:0044425,GO:0044462,GO:0044464,GO:0045184,GO:0045229,GO:0051179,GO:0051205,GO:0051234,GO:0051641,GO:0061024,GO:0070727,GO:0071709,GO:…	-	ko:K07277	-	-	-	-	ko00000,ko02000,ko03029	1.B.33	-	-	Bac_surface_Ag,POTRA
24500_C_rodentium_ICC168-ROD_RS00915	637910.ROD_01811	2.34e-96	282.0	COG2825@1|root,COG2825@2|Bacteria,1RD8X@1224|Proteobacteria,1RQIE@1236|Gammaproteobacteria,3WWZZ@544|Citrobacter	1236|Gammaproteobacteria	M	Outer membrane protein (OmpH-like)	skp	GO:0001530,GO:0003674,GO:0005488,GO:0005515,GO:0005575,GO:0005623,GO:0006457,GO:0006807,GO:0008104,GO:0008150,GO:0008152,GO:0008289,GO:0009279,GO:0009987,GO:0010467,GO:0016020,GO:0016043,GO:0019538,GO:0019867,GO:0022417,GO:0022607,GO:0030288,GO:0030312,GO:0030313,GO:0031647,GO:0031975,GO:0032978,GO:0033036,GO:0034613,GO:0042597,GO:0042802,GO:0043163,GO:0043165,GO:0043170,GO:0044085,GO:0044091,GO:…	-	ko:K06142	-	-	-	-	ko00000	-	-	-	OmpH
24501_C_rodentium_ICC168-ROD_RS00920	637910.ROD_01821	6.49e-199	556.0	COG1044@1|root,COG1044@2|Bacteria,1MUX6@1224|Proteobacteria,1RNYI@1236|Gammaproteobacteria,3WXHQ@544|Citrobacter	1236|Gammaproteobacteria	M	Catalyzes the N-acylation of UDP-3-O- (hydroxytetradecanoyl)glucosamine using 3-hydroxytetradecanoyl-ACP as the acyl donor. Is involved in the biosynthesis of lipid A, a phosphorylated glycolipid that anchors the lipopolysaccharide to the outer membrane of the cell	lpxD	GO:0003674,GO:0003824,GO:0005488,GO:0005515,GO:0005575,GO:0005622,GO:0005623,GO:0005737,GO:0005829,GO:0005975,GO:0006629,GO:0006643,GO:0006644,GO:0006664,GO:0006793,GO:0006796,GO:0008150,GO:0008152,GO:0008610,GO:0008654,GO:0009058,GO:0009245,GO:0009247,GO:0009311,GO:0009312,GO:0009987,GO:0016051,GO:0016410,GO:0016740,GO:0016746,GO:0016747,GO:0019637,GO:0042802,GO:0044237,GO:0044238,GO:0044249,GO:…	2.3.1.191	ko:K02536	ko00540,ko01100,map00540,map01100	M00060	R04550	RC00039,RC00166	ko00000,ko00001,ko00002,ko01000,ko01005	-	-	ic_1306.c0216	Hexapep,Hexapep_2,LpxD
24502_C_rodentium_ICC168-ROD_RS00925	1114922.CIFAM_13_00220	7.84e-106	305.0	COG0764@1|root,COG0764@2|Bacteria,1RH2T@1224|Proteobacteria,1S63E@1236|Gammaproteobacteria,3WXG4@544|Citrobacter	1236|Gammaproteobacteria	I	Involved in unsaturated fatty acids biosynthesis. Catalyzes the dehydration of short chain beta-hydroxyacyl-ACPs and long chain saturated and unsaturated beta-hydroxyacyl-ACPs	fabZ	GO:0003674,GO:0003824,GO:0005488,GO:0005515,GO:0005575,GO:0005622,GO:0005623,GO:0005737,GO:0006082,GO:0006629,GO:0006631,GO:0006633,GO:0008150,GO:0008152,GO:0008610,GO:0008693,GO:0009058,GO:0009987,GO:0016053,GO:0016829,GO:0016835,GO:0016836,GO:0019171,GO:0019752,GO:0032787,GO:0042802,GO:0043436,GO:0044237,GO:0044238,GO:0044249,GO:0044255,GO:0044281,GO:0044283,GO:0044424,GO:0044464,GO:0046394,GO:…	4.2.1.59	ko:K02372	ko00061,ko00780,ko01100,ko01212,map00061,map00780,map01100,map01212	M00083,M00572	R04428,R04535,R04537,R04544,R04568,R04954,R04965,R07764,R10117,R10121	RC00831,RC01095	ko00000,ko00001,ko00002,ko01000,ko01004	-	-	iJN746.PP_1602	FabA
24503_C_rodentium_ICC168-ROD_RS00930	637910.ROD_01841	2.67e-179	500.0	COG1043@1|root,COG1043@2|Bacteria,1MUHQ@1224|Proteobacteria,1RPHB@1236|Gammaproteobacteria,3WW1B@544|Citrobacter	1236|Gammaproteobacteria	M	Involved in the biosynthesis of lipid A, a phosphorylated glycolipid that anchors the lipopolysaccharide to the outer membrane of the cell	lpxA	GO:0003674,GO:0003824,GO:0005488,GO:0005515,GO:0005575,GO:0005622,GO:0005623,GO:0005737,GO:0005829,GO:0005975,GO:0006629,GO:0006643,GO:0006644,GO:0006664,GO:0006793,GO:0006796,GO:0008150,GO:0008152,GO:0008374,GO:0008610,GO:0008654,GO:0008780,GO:0009058,GO:0009245,GO:0009247,GO:0009311,GO:0009312,GO:0009987,GO:0016051,GO:0016740,GO:0016746,GO:0016747,GO:0019637,GO:0042802,GO:0044237,GO:0044238,GO:…	2.3.1.129	ko:K00677	ko00540,ko01100,ko01503,map00540,map01100,map01503	M00060	R04567	RC00039,RC00055	ko00000,ko00001,ko00002,ko01000,ko01005	-	-	iPC815.YPO1056	Acetyltransf_11,Hexapep
24504_C_rodentium_ICC168-ROD_RS00935	637910.ROD_01851	3.83e-278	760.0	COG0763@1|root,COG0763@2|Bacteria,1MVBI@1224|Proteobacteria,1RNS1@1236|Gammaproteobacteria,3WX7W@544|Citrobacter	1236|Gammaproteobacteria	M	Condensation of UDP-2,3-diacylglucosamine and 2,3- diacylglucosamine-1-phosphate to form lipid A disaccharide, a precursor of lipid A, a phosphorylated glycolipid that anchors the lipopolysaccharide to the outer membrane of the cell	lpxB	GO:0003674,GO:0003824,GO:0005488,GO:0005543,GO:0005575,GO:0005622,GO:0005623,GO:0005737,GO:0005829,GO:0005886,GO:0005975,GO:0006629,GO:0006643,GO:0006644,GO:0006664,GO:0006793,GO:0006796,GO:0008150,GO:0008152,GO:0008194,GO:0008289,GO:0008610,GO:0008654,GO:0008915,GO:0009058,GO:0009245,GO:0009247,GO:0009311,GO:0009312,GO:0009987,GO:0016020,GO:0016051,GO:0016740,GO:0016757,GO:0016758,GO:0019637,GO:…	2.4.1.182	ko:K00748	ko00540,ko01100,map00540,map01100	M00060	R04606	RC00005,RC00059	ko00000,ko00001,ko00002,ko01000,ko01003,ko01005	-	GT19	iE2348C_1286.E2348C_0187,iEcolC_1368.EcolC_3478	LpxB
24505_C_rodentium_ICC168-ROD_RS00940	637910.ROD_01861	2.63e-136	386.0	COG0164@1|root,COG0164@2|Bacteria,1RA65@1224|Proteobacteria,1RQ4B@1236|Gammaproteobacteria,3WW0P@544|Citrobacter	1236|Gammaproteobacteria	L	Endonuclease that specifically degrades the RNA of RNA- DNA hybrids	rnhB	GO:0003674,GO:0003824,GO:0004518,GO:0004519,GO:0004521,GO:0004523,GO:0004540,GO:0005575,GO:0005622,GO:0005623,GO:0006139,GO:0006259,GO:0006260,GO:0006261,GO:0006271,GO:0006273,GO:0006281,GO:0006298,GO:0006401,GO:0006725,GO:0006807,GO:0006950,GO:0006974,GO:0008150,GO:0008152,GO:0009056,GO:0009057,GO:0009058,GO:0009059,GO:0009987,GO:0016070,GO:0016787,GO:0016788,GO:0016891,GO:0016893,GO:0019439,GO:…	3.1.26.4	ko:K03470	ko03030,map03030	-	-	-	ko00000,ko00001,ko01000,ko03032	-	-	-	RNase_HII
24506_C_rodentium_ICC168-ROD_RS00945	637910.ROD_01871	0.0	2317.0	COG0587@1|root,COG0587@2|Bacteria,1MUIF@1224|Proteobacteria,1RP0K@1236|Gammaproteobacteria,3WVCN@544|Citrobacter	1236|Gammaproteobacteria	L	Bacterial DNA polymerase III alpha subunit	dnaE	GO:0003674,GO:0003824,GO:0003887,GO:0005575,GO:0005622,GO:0005623,GO:0005737,GO:0005829,GO:0006139,GO:0006259,GO:0006260,GO:0006725,GO:0006807,GO:0008150,GO:0008152,GO:0009058,GO:0009059,GO:0009360,GO:0009987,GO:0016740,GO:0016772,GO:0016779,GO:0018130,GO:0019438,GO:0032991,GO:0034061,GO:0034641,GO:0034645,GO:0034654,GO:0042575,GO:0043170,GO:0044237,GO:0044238,GO:0044249,GO:0044260,GO:0044271,GO:…	2.7.7.7	ko:K02337	ko00230,ko00240,ko01100,ko03030,ko03430,ko03440,map00230,map00240,map01100,map03030,map03430,map03440	M00260	R00375,R00376,R00377,R00378	RC02795	ko00000,ko00001,ko00002,ko01000,ko03032,ko03400	-	-	-	DNA_pol3_alpha,HHH_6,PHP,tRNA_anti-codon
24507_C_rodentium_ICC168-ROD_RS00950	637910.ROD_01881	3.66e-226	623.0	COG0825@1|root,COG0825@2|Bacteria,1MURN@1224|Proteobacteria,1RNN8@1236|Gammaproteobacteria,3WWUJ@544|Citrobacter	1236|Gammaproteobacteria	I	Component of the acetyl coenzyme A carboxylase (ACC) complex. First, biotin carboxylase catalyzes the carboxylation of biotin on its carrier protein (BCCP) and then the CO(2) group is transferred by the carboxyltransferase to acetyl-CoA to form malonyl-CoA	accA	GO:0001676,GO:0003674,GO:0003824,GO:0003989,GO:0005488,GO:0005515,GO:0005575,GO:0005622,GO:0005623,GO:0005737,GO:0005829,GO:0006082,GO:0006629,GO:0006631,GO:0006633,GO:0008150,GO:0008152,GO:0008610,GO:0009058,GO:0009317,GO:0009329,GO:0009987,GO:0016053,GO:0016421,GO:0016874,GO:0016885,GO:0019752,GO:0032787,GO:0032991,GO:0042759,GO:0042802,GO:0043436,GO:0044237,GO:0044238,GO:0044249,GO:0044255,GO:…	2.1.3.15,6.4.1.2	ko:K01962	ko00061,ko00620,ko00640,ko00720,ko01100,ko01110,ko01120,ko01130,ko01200,ko01212,map00061,map00620,map00640,map00720,map01100,map01110,map01120,map01130,map01200,map01212	M00082,M00376	R00742,R04386	RC00040,RC00253,RC00367	ko00000,ko00001,ko00002,ko01000	-	-	iAF1260.b0185,iBWG_1329.BWG_0177,iEC55989_1330.EC55989_0179,iECDH10B_1368.ECDH10B_0165,iECDH1ME8569_1439.ECDH1ME8569_0178,iECED1_1282.ECED1_0191,iECH74115_1262.ECH74115_0195,iECIAI1_1343.ECIAI1_0185,iECNA114_1301.ECNA114_0175,iECO111_1330.ECO111_0186,iECO26_1355.ECO26_0187,iECP_1309.ECP_0193,iECSE_1348.ECSE_0184,iECSF_1327.ECSF_0200,iECSP_1301.ECSP_0184,iECW_1372.ECW_m0181,iECs_1301.ECs0187,iEKO1…	ACCA
24508_C_rodentium_ICC168-ROD_RS00960	637910.ROD_01901	7.47e-163	455.0	COG2963@1|root,COG2963@2|Bacteria,1R7Q1@1224|Proteobacteria,1RZE8@1236|Gammaproteobacteria,3WYXR@544|Citrobacter	1236|Gammaproteobacteria	L	30 bp terminal inverted repeat of ISCro1, contains 12 mismatches	-	-	-	ko:K07483	-	-	-	-	ko00000	-	-	-	HTH_Tnp_1
24509_C_rodentium_ICC168-ROD_RS00965	637910.ROD_01911	1.35e-82	243.0	COG3436@1|root,COG3436@2|Bacteria,1RHDW@1224|Proteobacteria,1S4DP@1236|Gammaproteobacteria,3WYIM@544|Citrobacter	1236|Gammaproteobacteria	L	IS66 Orf2 like protein	-	-	-	ko:K07484	-	-	-	-	ko00000	-	-	-	TnpB_IS66
24510_C_rodentium_ICC168-ROD_RS00970	637910.ROD_01921	0.0	1034.0	COG4372@1|root,COG4372@2|Bacteria,1MUCX@1224|Proteobacteria,1SU06@1236|Gammaproteobacteria,3WWTY@544|Citrobacter	1236|Gammaproteobacteria	L	30 bp terminal inverted repeat of ISCro1, contains 12 mismatches	-	-	-	ko:K07484	-	-	-	-	ko00000	-	-	-	DDE_Tnp_IS66,DDE_Tnp_IS66_C,LZ_Tnp_IS66,zf-IS66
24511_C_rodentium_ICC168-ROD_RS00980	637910.ROD_01941	0.0	1474.0	COG1982@1|root,COG1982@2|Bacteria,1MWK4@1224|Proteobacteria,1RMVF@1236|Gammaproteobacteria,3WW6U@544|Citrobacter	1236|Gammaproteobacteria	E	Orn/Lys/Arg decarboxylase, N-terminal domain	ldcC	GO:0003674,GO:0003824,GO:0005488,GO:0005515,GO:0006082,GO:0006520,GO:0006553,GO:0006554,GO:0006807,GO:0008150,GO:0008152,GO:0008923,GO:0009056,GO:0009063,GO:0009066,GO:0009068,GO:0009987,GO:0016054,GO:0016829,GO:0016830,GO:0016831,GO:0019752,GO:0042802,GO:0043436,GO:0044237,GO:0044238,GO:0044248,GO:0044281,GO:0044282,GO:0046395,GO:0071704,GO:1901564,GO:1901565,GO:1901575,GO:1901605,GO:1901606	4.1.1.18,4.1.1.19	ko:K01582,ko:K01584	ko00310,ko00330,ko00960,ko01100,ko01110,map00310,map00330,map00960,map01100,map01110	M00133	R00462,R00566	RC00299	ko00000,ko00001,ko00002,ko01000	-	-	iSbBS512_1146.SbBS512_E0179	OKR_DC_1,OKR_DC_1_C,OKR_DC_1_N
24512_C_rodentium_ICC168-ROD_RS00985	637910.ROD_01951	2.44e-94	275.0	COG0346@1|root,COG0346@2|Bacteria,1RGZ8@1224|Proteobacteria,1S66M@1236|Gammaproteobacteria,3WY81@544|Citrobacter	1236|Gammaproteobacteria	E	Glyoxalase/Bleomycin resistance protein/Dioxygenase superfamily	yaeR	-	-	ko:K08234	-	-	-	-	ko00000	-	-	-	Glyoxalase
24513_C_rodentium_ICC168-ROD_RS00990	637910.ROD_01961	0.0	880.0	COG0037@1|root,COG0037@2|Bacteria,1MU85@1224|Proteobacteria,1RN14@1236|Gammaproteobacteria,3WWVQ@544|Citrobacter	1236|Gammaproteobacteria	D	Ligates lysine onto the cytidine present at position 34 of the AUA codon-specific tRNA(Ile) that contains the anticodon CAU, in an ATP-dependent manner. Cytidine is converted to lysidine, thus changing the amino acid specificity of the tRNA from methionine to isoleucine	tilS	GO:0002097,GO:0002101,GO:0002136,GO:0003674,GO:0003824,GO:0005488,GO:0005515,GO:0005575,GO:0005622,GO:0005623,GO:0005737,GO:0005829,GO:0006139,GO:0006396,GO:0006399,GO:0006400,GO:0006725,GO:0006807,GO:0008033,GO:0008150,GO:0008152,GO:0009451,GO:0009987,GO:0010467,GO:0016070,GO:0016874,GO:0016879,GO:0032267,GO:0034470,GO:0034641,GO:0034660,GO:0042802,GO:0043170,GO:0043412,GO:0044237,GO:0044238,GO:…	6.3.4.19	ko:K04075	-	-	R09597	RC02633,RC02634	ko00000,ko01000,ko03016	-	-	-	ATP_bind_3,TilS,TilS_C
24514_C_rodentium_ICC168-ROD_RS00995	637910.ROD_01971	4.71e-56	174.0	COG4568@1|root,COG4568@2|Bacteria,1MZYG@1224|Proteobacteria,1S8Y7@1236|Gammaproteobacteria,3WYMV@544|Citrobacter	1236|Gammaproteobacteria	K	Modulator of Rho-dependent transcription termination (ROF)	rof	GO:0006355,GO:0008150,GO:0009889,GO:0010468,GO:0010556,GO:0019219,GO:0019222,GO:0031323,GO:0031326,GO:0031554,GO:0031564,GO:0043244,GO:0050789,GO:0050794,GO:0051128,GO:0051171,GO:0051252,GO:0060255,GO:0065007,GO:0080090,GO:1903506,GO:2000112,GO:2001141	-	ko:K19000	-	-	-	-	ko00000,ko03021	-	-	-	ROF
24515_C_rodentium_ICC168-ROD_RS01000	1197719.A464_243	2.36e-38	128.0	2E480@1|root,32Z3X@2|Bacteria,1N70N@1224|Proteobacteria,1SD0N@1236|Gammaproteobacteria,3ZMKX@590|Salmonella	1236|Gammaproteobacteria	S	Uncharacterised protein family (UPF0253)	yaeP	-	-	-	-	-	-	-	-	-	-	-	UPF0253
24516_C_rodentium_ICC168-ROD_RS01005	637910.ROD_01981	1.06e-129	368.0	COG4681@1|root,COG4681@2|Bacteria,1RDR9@1224|Proteobacteria,1S43N@1236|Gammaproteobacteria,3WVK0@544|Citrobacter	1236|Gammaproteobacteria	S	YaeQ	yaeQ	-	-	-	-	-	-	-	-	-	-	-	YaeQ
24517_C_rodentium_ICC168-ROD_RS01010	637910.ROD_01991	2.14e-86	255.0	COG1186@1|root,COG1186@2|Bacteria,1RH75@1224|Proteobacteria,1S5YQ@1236|Gammaproteobacteria,3WYBN@544|Citrobacter	1236|Gammaproteobacteria	J	RF-1 domain	yaeJ	GO:0003674,GO:0003676,GO:0003723,GO:0003747,GO:0003824,GO:0004045,GO:0005488,GO:0006412,GO:0006414,GO:0006415,GO:0006417,GO:0006518,GO:0006807,GO:0008079,GO:0008135,GO:0008150,GO:0008152,GO:0009058,GO:0009059,GO:0009889,GO:0009987,GO:0010467,GO:0010468,GO:0010556,GO:0010608,GO:0016043,GO:0016150,GO:0016787,GO:0016788,GO:0019222,GO:0019538,GO:0022411,GO:0031323,GO:0031326,GO:0032268,GO:0032984,GO:…	-	ko:K15034	-	-	-	-	ko00000,ko03012	-	-	-	RF-1
24518_C_rodentium_ICC168-ROD_RS01015	637910.ROD_02001	5.46e-169	471.0	COG3015@1|root,COG3015@2|Bacteria,1NZ8R@1224|Proteobacteria,1S0ZA@1236|Gammaproteobacteria,3WWD3@544|Citrobacter	1236|Gammaproteobacteria	MP	NlpE C-terminal OB domain	cutF	GO:0003674,GO:0005488,GO:0005515,GO:0005575,GO:0005623,GO:0008150,GO:0009279,GO:0010810,GO:0016020,GO:0019867,GO:0030155,GO:0030312,GO:0030313,GO:0031975,GO:0042802,GO:0044462,GO:0044464,GO:0050789,GO:0065007,GO:0071944	-	ko:K06079	ko01503,map01503	-	-	-	ko00000,ko00001	-	-	-	META,NlpE,NlpE_C
24519_C_rodentium_ICC168-ROD_RS25530	637910.ROD_02011	1.01e-217	612.0	28RJ3@1|root,2ZDXZ@2|Bacteria,1P908@1224|Proteobacteria,1SU4I@1236|Gammaproteobacteria	1236|Gammaproteobacteria	S	YadA-like membrane anchor domain	-	-	-	-	-	-	-	-	-	-	-	-	-
24520_C_rodentium_ICC168-ROD_RS01025	637910.ROD_02021	2.54e-267	731.0	COG3203@1|root,COG3203@2|Bacteria,1MVRY@1224|Proteobacteria,1RNBS@1236|Gammaproteobacteria	1236|Gammaproteobacteria	M	Belongs to the Gram-negative porin family	ompF	GO:0005575,GO:0005623,GO:0009279,GO:0016020,GO:0019867,GO:0030312,GO:0030313,GO:0031975,GO:0044462,GO:0044464,GO:0071944	-	ko:K09475,ko:K09476,ko:K11929,ko:K14062,ko:K16076	ko01501,ko02020,map01501,map02020	M00746	-	-	ko00000,ko00001,ko00002,ko01504,ko02000	1.B.1.1,1.B.1.1.1,1.B.1.1.2,1.B.1.1.3,1.B.1.1.4,1.B.1.1.5	-	-	Porin_1
24521_C_rodentium_ICC168-ROD_RS01035	637910.ROD_02041	0.0	1122.0	COG0442@1|root,COG0442@2|Bacteria,1MU7E@1224|Proteobacteria,1RN5R@1236|Gammaproteobacteria,3WWD1@544|Citrobacter	1236|Gammaproteobacteria	J	Catalyzes the attachment of proline to tRNA(Pro) in a two-step reaction proline is first activated by ATP to form Pro- AMP and then transferred to the acceptor end of tRNA(Pro). As ProRS can inadvertently accommodate and process non-cognate amino acids such as alanine and cysteine, to avoid such errors it has two additional distinct editing activities against alanine. One activity is designated a…	proS	GO:0002161,GO:0003674,GO:0003824,GO:0004812,GO:0004827,GO:0005575,GO:0005622,GO:0005623,GO:0005737,GO:0005829,GO:0006082,GO:0006139,GO:0006399,GO:0006412,GO:0006418,GO:0006433,GO:0006450,GO:0006518,GO:0006520,GO:0006725,GO:0006807,GO:0008150,GO:0008152,GO:0009058,GO:0009059,GO:0009987,GO:0010467,GO:0016070,GO:0016787,GO:0016788,GO:0016874,GO:0016875,GO:0019538,GO:0019752,GO:0034641,GO:0034645,GO:…	6.1.1.15	ko:K01881	ko00970,map00970	M00359,M00360	R03661	RC00055,RC00523	ko00000,ko00001,ko00002,ko01000,ko01007,ko03016	-	-	iUTI89_1310.UTI89_C0210	HGTP_anticodon,tRNA-synt_2b,tRNA_edit
24522_C_rodentium_ICC168-ROD_RS01040	637910.ROD_02051	1.02e-174	486.0	COG1720@1|root,COG1720@2|Bacteria,1MUF0@1224|Proteobacteria,1RPCX@1236|Gammaproteobacteria,3WXTW@544|Citrobacter	1236|Gammaproteobacteria	S	Uncharacterised protein family UPF0066	yaeB	GO:0000049,GO:0001510,GO:0003674,GO:0003676,GO:0003723,GO:0003824,GO:0005488,GO:0006139,GO:0006396,GO:0006399,GO:0006400,GO:0006725,GO:0006807,GO:0008033,GO:0008150,GO:0008152,GO:0008168,GO:0008173,GO:0008175,GO:0008757,GO:0009451,GO:0009987,GO:0010467,GO:0016070,GO:0016426,GO:0016740,GO:0016741,GO:0030488,GO:0032259,GO:0034470,GO:0034641,GO:0034660,GO:0043170,GO:0043412,GO:0043414,GO:0044237,GO:…	-	-	-	-	-	-	-	-	-	-	UPF0066
24523_C_rodentium_ICC168-ROD_RS01045	637910.ROD_02061	1.59e-90	265.0	2B4JI@1|root,31XBN@2|Bacteria,1RIKW@1224|Proteobacteria,1S6DZ@1236|Gammaproteobacteria,3WY7Z@544|Citrobacter	1236|Gammaproteobacteria	M	Essential component of the Rcs signaling system, which controls transcription of numerous genes. Plays a role in signal transduction from the cell surface to the histidine kinase RcsC. May detect outer membrane defects	rcsF	GO:0000271,GO:0005575,GO:0005623,GO:0005975,GO:0005976,GO:0007154,GO:0007165,GO:0008150,GO:0008152,GO:0009058,GO:0009059,GO:0009242,GO:0009279,GO:0009987,GO:0016020,GO:0016051,GO:0019867,GO:0023052,GO:0030312,GO:0030313,GO:0031240,GO:0031241,GO:0031975,GO:0033692,GO:0034637,GO:0034645,GO:0035556,GO:0043170,GO:0044237,GO:0044238,GO:0044249,GO:0044260,GO:0044262,GO:0044264,GO:0044425,GO:0044462,GO:…	-	ko:K06080	ko02020,map02020	-	-	-	ko00000,ko00001	-	-	-	RcsF
24524_C_rodentium_ICC168-ROD_RS01050	637910.ROD_02071	1.97e-190	529.0	COG1464@1|root,COG1464@2|Bacteria,1MUVY@1224|Proteobacteria,1RS3R@1236|Gammaproteobacteria,3WW7D@544|Citrobacter	1236|Gammaproteobacteria	P	NLPA lipoprotein	metQ	GO:0000101,GO:0005575,GO:0005623,GO:0005886,GO:0006810,GO:0006811,GO:0006812,GO:0006820,GO:0006865,GO:0008150,GO:0015711,GO:0015821,GO:0015849,GO:0016020,GO:0016021,GO:0030288,GO:0030313,GO:0031224,GO:0031225,GO:0031226,GO:0031975,GO:0032991,GO:0042597,GO:0042940,GO:0043190,GO:0044425,GO:0044459,GO:0044464,GO:0046658,GO:0046942,GO:0048473,GO:0051179,GO:0051234,GO:0055052,GO:0071702,GO:0071705,GO:…	-	ko:K02072,ko:K02073	ko02010,map02010	M00238	-	-	ko00000,ko00001,ko00002,ko02000	3.A.1.24	-	ic_1306.c0238	Lipoprotein_9
24525_C_rodentium_ICC168-ROD_RS01055	637910.ROD_02081	1.45e-115	335.0	COG2011@1|root,COG2011@2|Bacteria,1MW8E@1224|Proteobacteria,1RPKY@1236|Gammaproteobacteria,3WVEN@544|Citrobacter	1236|Gammaproteobacteria	P	Binding-protein-dependent transport system inner membrane component	metI	GO:0000099,GO:0000101,GO:0003333,GO:0003674,GO:0005215,GO:0005342,GO:0005575,GO:0005623,GO:0005886,GO:0005887,GO:0006810,GO:0006811,GO:0006812,GO:0006820,GO:0006855,GO:0006865,GO:0008150,GO:0008324,GO:0008509,GO:0008514,GO:0015075,GO:0015171,GO:0015179,GO:0015191,GO:0015238,GO:0015318,GO:0015711,GO:0015807,GO:0015821,GO:0015849,GO:0015893,GO:0016020,GO:0016021,GO:0022857,GO:0031224,GO:0031226,GO:…	-	ko:K02072	ko02010,map02010	M00238	-	-	ko00000,ko00001,ko00002,ko02000	3.A.1.24	-	iPC815.YPO1072	BPD_transp_1
24526_C_rodentium_ICC168-ROD_RS01060	637910.ROD_02091	2.34e-241	664.0	COG1135@1|root,COG1135@2|Bacteria,1QTTK@1224|Proteobacteria,1RMQD@1236|Gammaproteobacteria,3WVVI@544|Citrobacter	1236|Gammaproteobacteria	P	Part of the ABC transporter complex MetNIQ involved in methionine import. Responsible for energy coupling to the transport system	metN	GO:0000099,GO:0000101,GO:0000166,GO:0003333,GO:0003674,GO:0003824,GO:0005215,GO:0005342,GO:0005488,GO:0005524,GO:0005575,GO:0005623,GO:0005886,GO:0006810,GO:0006811,GO:0006812,GO:0006820,GO:0006855,GO:0006865,GO:0008144,GO:0008150,GO:0008324,GO:0008509,GO:0008514,GO:0015075,GO:0015171,GO:0015179,GO:0015191,GO:0015238,GO:0015318,GO:0015399,GO:0015405,GO:0015711,GO:0015807,GO:0015821,GO:0015849,GO:…	-	ko:K02071	ko02010,map02010	M00238	-	-	ko00000,ko00001,ko00002,ko02000	3.A.1.24	-	iAF1260.b0199,iBWG_1329.BWG_0192,iECDH10B_1368.ECDH10B_0180,iECDH1ME8569_1439.ECDH1ME8569_0193,iECP_1309.ECP_0209,iEcDH1_1363.EcDH1_3403,iEcSMS35_1347.EcSMS35_0211,iJO1366.b0199,iJR904.b0199,iUMNK88_1353.UMNK88_205,iY75_1357.Y75_RS01010	ABC_tran,NIL
24527_C_rodentium_ICC168-ROD_RS01065	637910.ROD_02101	2.89e-135	382.0	COG0241@1|root,COG0241@2|Bacteria,1RDGR@1224|Proteobacteria,1S3UD@1236|Gammaproteobacteria,3WVK1@544|Citrobacter	1236|Gammaproteobacteria	E	Polynucleotide kinase 3 phosphatase	gmhB	GO:0000271,GO:0000287,GO:0003674,GO:0003824,GO:0005488,GO:0005575,GO:0005622,GO:0005623,GO:0005737,GO:0005829,GO:0005975,GO:0005976,GO:0006629,GO:0006793,GO:0006796,GO:0008150,GO:0008152,GO:0008270,GO:0008610,GO:0008653,GO:0009058,GO:0009059,GO:0009103,GO:0009244,GO:0009311,GO:0009312,GO:0009987,GO:0016051,GO:0016311,GO:0016787,GO:0016788,GO:0016791,GO:0033692,GO:0034200,GO:0034637,GO:0034645,GO:…	3.1.3.82,3.1.3.83	ko:K03273	ko00540,ko01100,map00540,map01100	M00064	R05647,R09771	RC00017	ko00000,ko00001,ko00002,ko01000,ko01005	-	-	iB21_1397.B21_00198,iEC55989_1330.EC55989_0198,iECBD_1354.ECBD_3418,iECB_1328.ECB_00199,iECD_1391.ECD_00199,iECIAI1_1343.ECIAI1_0202,iECO103_1326.ECO103_0200,iECSE_1348.ECSE_0202,iETEC_1333.ETEC_0196,iEcHS_1320.EcHS_A0204,iEcolC_1368.EcolC_3459	HAD_2,Hydrolase_like
24528_C_rodentium_ICC168-ROD_RS01100	637910.ROD_02111	0.0	1634.0	COG3468@1|root,COG3468@2|Bacteria,1QT8H@1224|Proteobacteria,1RX0G@1236|Gammaproteobacteria,3WZ6G@544|Citrobacter	1236|Gammaproteobacteria	MU	Autotransporter beta-domain	-	-	-	-	-	-	-	-	-	-	-	-	Autotransporter
24529_C_rodentium_ICC168-ROD_RS01105	637910.ROD_02121	3.98e-188	523.0	COG0656@1|root,COG0656@2|Bacteria,1MWFS@1224|Proteobacteria,1RMX6@1236|Gammaproteobacteria,3WWWH@544|Citrobacter	1236|Gammaproteobacteria	S	Aldo/keto reductase family	dkgB	GO:0003674,GO:0003824,GO:0004033,GO:0006081,GO:0008150,GO:0008152,GO:0009056,GO:0009438,GO:0009987,GO:0016491,GO:0016614,GO:0016616,GO:0042180,GO:0042182,GO:0044237,GO:0044248,GO:0044281,GO:0044282,GO:0046185,GO:0047681,GO:0051596,GO:0055114,GO:0071704,GO:1901575,GO:1990002	1.1.1.346	ko:K06221,ko:K06222	-	-	R08878	RC00089	ko00000,ko01000	-	-	iEcolC_1368.EcolC_3458	Aldo_ket_red
24530_C_rodentium_ICC168-ROD_RS01110	637910.ROD_02131	1.85e-212	587.0	COG0583@1|root,COG0583@2|Bacteria,1MU7H@1224|Proteobacteria,1RPF8@1236|Gammaproteobacteria,3WVQG@544|Citrobacter	1236|Gammaproteobacteria	K	LysR substrate binding domain	yafC	GO:0006139,GO:0006351,GO:0006725,GO:0006807,GO:0008150,GO:0008152,GO:0009058,GO:0009059,GO:0009314,GO:0009628,GO:0009987,GO:0010212,GO:0010467,GO:0016070,GO:0018130,GO:0019438,GO:0032774,GO:0034641,GO:0034645,GO:0034654,GO:0043170,GO:0044237,GO:0044238,GO:0044249,GO:0044260,GO:0044271,GO:0046483,GO:0050896,GO:0071704,GO:0090304,GO:0097659,GO:1901360,GO:1901362,GO:1901576	-	-	-	-	-	-	-	-	-	-	HTH_1,LysR_substrate
24531_C_rodentium_ICC168-ROD_RS01115	637910.ROD_02141	5.69e-192	532.0	COG3021@1|root,COG3021@2|Bacteria,1MVPP@1224|Proteobacteria,1RMBH@1236|Gammaproteobacteria,3WW68@544|Citrobacter	1236|Gammaproteobacteria	S	Endonuclease/Exonuclease/phosphatase family	yafD	-	-	-	-	-	-	-	-	-	-	-	Exo_endo_phos
24532_C_rodentium_ICC168-ROD_RS01120	637910.ROD_02151	1.38e-178	498.0	COG0500@1|root,COG2226@2|Bacteria,1PN45@1224|Proteobacteria,1RP4K@1236|Gammaproteobacteria,3WVGB@544|Citrobacter	1236|Gammaproteobacteria	Q	Putative S-adenosyl-L-methionine-dependent methyltransferase	yafE	GO:0003674,GO:0003824,GO:0005575,GO:0005622,GO:0005623,GO:0005737,GO:0008150,GO:0008152,GO:0008168,GO:0008757,GO:0016740,GO:0016741,GO:0032259,GO:0044424,GO:0044464	-	-	-	-	-	-	-	-	-	-	Methyltransf_11,Methyltransf_25
24533_C_rodentium_ICC168-ROD_RS01125	637910.ROD_02161	0.0	890.0	COG0741@1|root,COG1388@1|root,COG0741@2|Bacteria,COG1388@2|Bacteria,1MWKE@1224|Proteobacteria,1RMFZ@1236|Gammaproteobacteria,3WY1K@544|Citrobacter	1236|Gammaproteobacteria	M	Lysin motif	mltD	GO:0003674,GO:0003824,GO:0005575,GO:0005623,GO:0008150,GO:0008932,GO:0008933,GO:0009893,GO:0016020,GO:0016740,GO:0016757,GO:0019222,GO:0030288,GO:0030313,GO:0031975,GO:0042597,GO:0043085,GO:0044093,GO:0044464,GO:0048518,GO:0050789,GO:0050790,GO:0051341,GO:0051353,GO:0061783,GO:0065007,GO:0065009	-	ko:K08307	-	-	-	-	ko00000,ko01000,ko01011	-	-	-	LysM,SLT
24534_C_rodentium_ICC168-ROD_RS01130	637910.ROD_02171	4.7e-188	521.0	COG0491@1|root,COG0491@2|Bacteria,1MU8Q@1224|Proteobacteria,1S22I@1236|Gammaproteobacteria,3WWTZ@544|Citrobacter	1236|Gammaproteobacteria	S	Thiolesterase that catalyzes the hydrolysis of S-D- lactoyl-glutathione to form glutathione and D-lactic acid	gloB	GO:0003674,GO:0003824,GO:0004416,GO:0005488,GO:0006081,GO:0006082,GO:0006089,GO:0006950,GO:0008150,GO:0008152,GO:0008270,GO:0009056,GO:0009266,GO:0009408,GO:0009438,GO:0009628,GO:0009987,GO:0016787,GO:0016788,GO:0016790,GO:0019243,GO:0019752,GO:0032787,GO:0042180,GO:0042182,GO:0043167,GO:0043169,GO:0043436,GO:0044237,GO:0044248,GO:0044281,GO:0044282,GO:0046185,GO:0046872,GO:0046914,GO:0050896,GO:…	3.1.2.6	ko:K01069	ko00620,map00620	-	R01736	RC00004,RC00137	ko00000,ko00001,ko01000	-	-	iECABU_c1320.ECABU_c02250	HAGH_C,Lactamase_B
24535_C_rodentium_ICC168-ROD_RS01135	637910.ROD_02181	5.93e-183	508.0	COG0500@1|root,COG2226@2|Bacteria,1QTWC@1224|Proteobacteria,1RS4G@1236|Gammaproteobacteria,3WVFA@544|Citrobacter	1236|Gammaproteobacteria	Q	Methyltransferase domain	yafS	-	-	-	-	-	-	-	-	-	-	-	Methyltransf_11
24536_C_rodentium_ICC168-ROD_RS01140	637910.ROD_02191	1.83e-115	330.0	COG0328@1|root,COG0328@2|Bacteria,1RCZ1@1224|Proteobacteria,1S3YC@1236|Gammaproteobacteria,3WVXB@544|Citrobacter	1236|Gammaproteobacteria	L	Endonuclease that specifically degrades the RNA of RNA- DNA hybrids	rnhA	GO:0003674,GO:0003676,GO:0003824,GO:0004518,GO:0004519,GO:0004521,GO:0004523,GO:0004540,GO:0005488,GO:0006139,GO:0006259,GO:0006260,GO:0006261,GO:0006271,GO:0006273,GO:0006401,GO:0006725,GO:0006807,GO:0008150,GO:0008152,GO:0009056,GO:0009057,GO:0009058,GO:0009059,GO:0009987,GO:0016070,GO:0016787,GO:0016788,GO:0016891,GO:0016893,GO:0019439,GO:0022616,GO:0033567,GO:0034641,GO:0034645,GO:0034655,GO:…	3.1.26.4	ko:K03469	ko03030,map03030	-	-	-	ko00000,ko00001,ko01000,ko03032	-	-	-	RNase_H
24537_C_rodentium_ICC168-ROD_RS01145	637910.ROD_02201	3.68e-172	480.0	COG0847@1|root,COG0847@2|Bacteria,1MV8Z@1224|Proteobacteria,1RNHQ@1236|Gammaproteobacteria,3WXAB@544|Citrobacter	1236|Gammaproteobacteria	L	DNA polymerase III is a complex, multichain enzyme responsible for most of the replicative synthesis in bacteria. The epsilon subunit contain the editing function and is a proofreading 3'-5' exonuclease	dnaQ	GO:0003674,GO:0003824,GO:0004518,GO:0004527,GO:0005575,GO:0005622,GO:0005623,GO:0005737,GO:0005829,GO:0006139,GO:0006259,GO:0006260,GO:0006261,GO:0006281,GO:0006725,GO:0006807,GO:0006950,GO:0006974,GO:0008150,GO:0008152,GO:0008408,GO:0009058,GO:0009059,GO:0009360,GO:0009987,GO:0016787,GO:0016788,GO:0032991,GO:0033554,GO:0034641,GO:0034645,GO:0042575,GO:0043170,GO:0044237,GO:0044238,GO:0044249,GO:…	2.7.7.7,3.1.26.4	ko:K02342,ko:K14159	ko00230,ko00240,ko01100,ko03030,ko03430,ko03440,map00230,map00240,map01100,map03030,map03430,map03440	M00260	R00375,R00376,R00377,R00378	RC02795	ko00000,ko00001,ko00002,ko01000,ko03032,ko03400	-	-	-	RNase_H,RNase_T
24538_C_rodentium_ICC168-ROD_RS01160	637910.ROD_02211	9.13e-193	533.0	COG0388@1|root,COG0388@2|Bacteria,1MXBR@1224|Proteobacteria,1RQ4Z@1236|Gammaproteobacteria,3WWZE@544|Citrobacter	1236|Gammaproteobacteria	S	Carbon-nitrogen hydrolase	yafV	GO:0003674,GO:0003824,GO:0005575,GO:0005623,GO:0005886,GO:0016020,GO:0016787,GO:0016810,GO:0016811,GO:0044464,GO:0050152,GO:0071944,GO:0106008	3.5.1.3	ko:K11206,ko:K13566	ko00250,map00250	-	R00269,R00348	RC00010	ko00000,ko00001,ko01000	-	-	-	CN_hydrolase
24539_C_rodentium_ICC168-ROD_RS01165	637910.ROD_02221	0.0	1620.0	COG1960@1|root,COG1960@2|Bacteria,1MUDR@1224|Proteobacteria,1RPM5@1236|Gammaproteobacteria,3WVUS@544|Citrobacter	1236|Gammaproteobacteria	I	Domain of unknown function (DUF1974)	fadE	GO:0003674,GO:0003824,GO:0003995,GO:0005575,GO:0005623,GO:0005886,GO:0006082,GO:0006629,GO:0006631,GO:0006635,GO:0008150,GO:0008152,GO:0009056,GO:0009062,GO:0009987,GO:0016020,GO:0016042,GO:0016054,GO:0016491,GO:0016627,GO:0019395,GO:0019752,GO:0030258,GO:0032787,GO:0033539,GO:0034440,GO:0043436,GO:0044237,GO:0044238,GO:0044242,GO:0044248,GO:0044255,GO:0044281,GO:0044282,GO:0044464,GO:0046395,GO:…	-	ko:K06445	ko00071,ko01100,ko01212,map00071,map01100,map01212	M00087	R01175,R01279,R03777,R03857,R03990,R04751,R04754	RC00052,RC00076	ko00000,ko00001,ko00002,ko01000	-	-	iSbBS512_1146.SbBS512_E0217	Acyl-CoA_dh_1,Acyl-CoA_dh_M,Acyl-CoA_dh_N,DUF1974
24540_C_rodentium_ICC168-ROD_RS01170	637910.ROD_02231	4.4e-132	375.0	COG0279@1|root,COG0279@2|Bacteria,1NVIE@1224|Proteobacteria,1RP6M@1236|Gammaproteobacteria,3WXJF@544|Citrobacter	1236|Gammaproteobacteria	G	Catalyzes the isomerization of sedoheptulose 7-phosphate in D-glycero-D-manno-heptose 7-phosphate	gmhA	GO:0000271,GO:0003674,GO:0003824,GO:0005575,GO:0005622,GO:0005623,GO:0005737,GO:0005829,GO:0005975,GO:0005976,GO:0006629,GO:0008150,GO:0008152,GO:0008610,GO:0008653,GO:0008968,GO:0009058,GO:0009059,GO:0009103,GO:0009244,GO:0009311,GO:0009312,GO:0009987,GO:0016051,GO:0016853,GO:0016866,GO:0016868,GO:0033692,GO:0034637,GO:0034645,GO:0043170,GO:0044237,GO:0044238,GO:0044249,GO:0044255,GO:0044260,GO:…	5.3.1.28	ko:K03271,ko:K12961	ko00540,ko01100,map00540,map01100	M00064	R05645,R09768,R09769	RC00434	ko00000,ko00001,ko00002,ko01000,ko01005,ko03036	-	-	-	SIS_2
24541_C_rodentium_ICC168-ROD_RS01175	637910.ROD_02241	1.85e-196	543.0	COG0121@1|root,COG0121@2|Bacteria,1MU1J@1224|Proteobacteria,1RNEK@1236|Gammaproteobacteria,3WX02@544|Citrobacter	1236|Gammaproteobacteria	S	Glutamine amidotransferases class-II	yafJ	-	-	-	-	-	-	-	-	-	-	-	GATase_4
24542_C_rodentium_ICC168-ROD_RS01180	637910.ROD_02251	4.01e-182	506.0	COG3034@1|root,COG3034@2|Bacteria,1MXY6@1224|Proteobacteria,1RPXT@1236|Gammaproteobacteria,3WWQQ@544|Citrobacter	1236|Gammaproteobacteria	S	L,D-transpeptidase catalytic domain	yafK	-	-	-	-	-	-	-	-	-	-	-	YkuD
24543_C_rodentium_ICC168-ROD_RS01185	637910.ROD_02261	4.76e-180	501.0	COG0791@1|root,COG0791@2|Bacteria,1N0EE@1224|Proteobacteria,1RP3P@1236|Gammaproteobacteria,3WX4G@544|Citrobacter	1236|Gammaproteobacteria	M	NlpC/P60 family	yafL	-	3.2.1.14	ko:K01183,ko:K19303	ko00520,ko01100,map00520,map01100	-	R01206,R02334	RC00467	ko00000,ko00001,ko01000,ko01002,ko01011	-	GH18	-	NLPC_P60
24545_C_rodentium_ICC168-ROD_RS01195	637910.ROD_02271	0.0	1290.0	COG1298@1|root,COG1298@2|Bacteria,1MUF3@1224|Proteobacteria,1RMSM@1236|Gammaproteobacteria,3WXCK@544|Citrobacter	1236|Gammaproteobacteria	N	flagellar biosynthesis protein FlhA	flhA	-	-	ko:K02400	ko02040,map02040	-	-	-	ko00000,ko00001,ko02035,ko02044	3.A.6.2,3.A.6.3	-	-	FHIPEP
24546_C_rodentium_ICC168-ROD_RS01200	637910.ROD_02281	7.2e-261	716.0	COG1377@1|root,COG1377@2|Bacteria,1MUWI@1224|Proteobacteria,1RMHA@1236|Gammaproteobacteria,3WWMG@544|Citrobacter	1236|Gammaproteobacteria	N	Required for formation of the rod structure in the basal body of the flagellar apparatus. Together with FliI and FliH, may constitute the export apparatus of flagellin	flhB	-	-	ko:K02401	ko02040,map02040	-	-	-	ko00000,ko00001,ko02035,ko02044	3.A.6.2	-	-	Bac_export_2
24547_C_rodentium_ICC168-ROD_RS01205	637910.ROD_02291	1.77e-167	470.0	COG1684@1|root,COG1684@2|Bacteria,1NIF4@1224|Proteobacteria,1RMYW@1236|Gammaproteobacteria,3WXNC@544|Citrobacter	1236|Gammaproteobacteria	N	Bacterial export proteins, family 1	fliR	-	-	ko:K02421	ko02040,map02040	-	-	-	ko00000,ko00001,ko02035,ko02044	3.A.6.2	-	-	Bac_export_1
24548_C_rodentium_ICC168-ROD_RS01210	637910.ROD_02301	1.33e-48	155.0	COG1987@1|root,COG1987@2|Bacteria,1QN86@1224|Proteobacteria,1TKQN@1236|Gammaproteobacteria,3WYRM@544|Citrobacter	1236|Gammaproteobacteria	N	Bacterial export proteins, family 3	-	-	-	ko:K02420	ko02040,map02040	-	-	-	ko00000,ko00001,ko02035,ko02044	3.A.6.2	-	-	Bac_export_3
24549_C_rodentium_ICC168-ROD_RS01215	637910.ROD_02311	2.08e-162	456.0	COG1338@1|root,COG1338@2|Bacteria,1MVBU@1224|Proteobacteria,1RMYH@1236|Gammaproteobacteria,3WXMX@544|Citrobacter	1236|Gammaproteobacteria	N	Plays a role in the flagellum-specific transport system	fliP	-	-	ko:K02419	ko02040,map02040	-	-	-	ko00000,ko00001,ko02035,ko02044	3.A.6.2	-	-	FliP
24550_C_rodentium_ICC168-ROD_RS01220	637910.ROD_02321	1.53e-76	229.0	COG1886@1|root,COG1886@2|Bacteria,1N815@1224|Proteobacteria,1SEUM@1236|Gammaproteobacteria,3WYJ3@544|Citrobacter	1236|Gammaproteobacteria	N	Type III flagellar switch regulator (C-ring) FliN C-term	fliN	-	-	ko:K02417	ko02030,ko02040,map02030,map02040	-	-	-	ko00000,ko00001,ko02035,ko02044	3.A.6.2,3.A.6.3	-	-	FliMN_C
24551_C_rodentium_ICC168-ROD_RS01225	637910.ROD_02331	9.87e-204	564.0	COG1868@1|root,COG1868@2|Bacteria,1R6AH@1224|Proteobacteria,1RQYR@1236|Gammaproteobacteria,3WXWA@544|Citrobacter	1236|Gammaproteobacteria	N	Type III flagellar switch regulator (C-ring) FliN C-term	fliM	-	-	ko:K02416	ko02030,ko02040,map02030,map02040	-	-	-	ko00000,ko00001,ko02035	-	-	-	FliMN_C
24552_C_rodentium_ICC168-ROD_RS01230	637910.ROD_02351	3.18e-236	649.0	COG2204@1|root,COG2204@2|Bacteria,1MU0N@1224|Proteobacteria,1RMCK@1236|Gammaproteobacteria,3WX5U@544|Citrobacter	1236|Gammaproteobacteria	T	Bacterial regulatory protein, Fis family	lafK	-	-	-	-	-	-	-	-	-	-	-	HTH_8,Response_reg,Sigma54_activat
24553_C_rodentium_ICC168-ROD_RS01235	637910.ROD_02361	1.9e-70	213.0	COG1677@1|root,COG1677@2|Bacteria,1N6TP@1224|Proteobacteria,1SCK1@1236|Gammaproteobacteria,3WYUG@544|Citrobacter	1236|Gammaproteobacteria	N	Flagellar hook-basal body complex protein FliE	fliE	-	-	ko:K02408	ko02040,map02040	-	-	-	ko00000,ko00001,ko02035	-	-	-	FliE
24554_C_rodentium_ICC168-ROD_RS01240	637910.ROD_02371	0.0	1040.0	COG1766@1|root,COG1766@2|Bacteria,1MUQR@1224|Proteobacteria,1RN6T@1236|Gammaproteobacteria,3WXY8@544|Citrobacter	1236|Gammaproteobacteria	N	The M ring may be actively involved in energy transduction	fliF	-	-	ko:K02409	ko02040,map02040	-	-	-	ko00000,ko00001,ko02035,ko02044	3.A.6.2,3.A.6.3	-	-	YscJ_FliF,YscJ_FliF_C
24555_C_rodentium_ICC168-ROD_RS01250	637910.ROD_02391	6.26e-133	377.0	COG2801@1|root,COG2801@2|Bacteria,1RBCW@1224|Proteobacteria,1S2Z3@1236|Gammaproteobacteria	1236|Gammaproteobacteria	L	Domain of unknown function (DUF4376)	-	-	-	-	-	-	-	-	-	-	-	-	DUF4376
24556_C_rodentium_ICC168-ROD_RS01255	637910.ROD_02401	1.45e-285	792.0	2DPH1@1|root,32UM3@2|Bacteria,1QWXA@1224|Proteobacteria,1T2YB@1236|Gammaproteobacteria	1236|Gammaproteobacteria	S	Prophage tail fibre N-terminal	-	-	-	-	-	-	-	-	-	-	-	-	phage_tail_N
24557_C_rodentium_ICC168-ROD_RS01260	637910.ROD_02411	2.19e-136	385.0	COG2110@1|root,COG2110@2|Bacteria,1RCHZ@1224|Proteobacteria,1S2XQ@1236|Gammaproteobacteria,3WZGE@544|Citrobacter	1236|Gammaproteobacteria	S	Caudovirales tail fibre assembly protein, lambda gpK	tfa	-	-	-	-	-	-	-	-	-	-	-	Caudo_TAP
24558_C_rodentium_ICC168-ROD_RS01265	637910.ROD_02421	6.63e-164	466.0	COG4675@1|root,COG5301@1|root,COG4675@2|Bacteria,COG5301@2|Bacteria,1MWNN@1224|Proteobacteria,1RR74@1236|Gammaproteobacteria,3WZ8Q@544|Citrobacter	1236|Gammaproteobacteria	S	Phage Tail Collar Domain	-	-	-	-	-	-	-	-	-	-	-	-	Collar,DUF3751,Phage_T4_gp36,Phage_fiber,Phage_fiber_2
24559_C_rodentium_ICC168-ROD_RS01270	637910.ROD_02431	1.13e-133	379.0	COG3778@1|root,COG3778@2|Bacteria,1N3CF@1224|Proteobacteria,1S7JG@1236|Gammaproteobacteria	1236|Gammaproteobacteria	S	Uncharacterised protein conserved in bacteria (DUF2313)	-	-	-	-	-	-	-	-	-	-	-	-	DUF2313
24560_C_rodentium_ICC168-ROD_RS01275	637910.ROD_02441	6.07e-252	692.0	COG3299@1|root,COG3299@2|Bacteria,1PYEJ@1224|Proteobacteria,1RQIC@1236|Gammaproteobacteria	1236|Gammaproteobacteria	S	Baseplate J-like protein	-	-	-	-	-	-	-	-	-	-	-	-	Baseplate_J
24561_C_rodentium_ICC168-ROD_RS01280	637910.ROD_02451	1.63e-79	236.0	COG4381@1|root,COG4381@2|Bacteria,1N1MI@1224|Proteobacteria,1SB8B@1236|Gammaproteobacteria	1236|Gammaproteobacteria	S	Phage protein GP46	-	-	-	-	-	-	-	-	-	-	-	-	GP46
24562_C_rodentium_ICC168-ROD_RS01285	637910.ROD_02461	4.51e-155	435.0	COG4384@1|root,COG4384@2|Bacteria,1RAUF@1224|Proteobacteria,1S53S@1236|Gammaproteobacteria	1236|Gammaproteobacteria	S	Bacteriophage Mu Gp45 protein	-	-	-	-	-	-	-	-	-	-	-	-	Phage_Mu_Gp45
24563_C_rodentium_ICC168-ROD_RS01290	637910.ROD_02471	1.88e-291	795.0	COG4379@1|root,COG4379@2|Bacteria,1N4TU@1224|Proteobacteria,1RSKF@1236|Gammaproteobacteria	1236|Gammaproteobacteria	S	Tail protein	-	-	-	-	-	-	-	-	-	-	-	-	-
24564_C_rodentium_ICC168-ROD_RS01295	637910.ROD_02481	8.33e-316	861.0	COG4228@1|root,COG4228@2|Bacteria,1N1RE@1224|Proteobacteria,1RPGQ@1236|Gammaproteobacteria	1236|Gammaproteobacteria	S	DNA circularisation protein N-terminus	-	-	-	-	-	-	-	-	-	-	-	-	DNA_circ_N
24565_C_rodentium_ICC168-ROD_RS01300	637910.ROD_02491	0.0	1241.0	COG5283@1|root,COG5283@2|Bacteria,1R3QP@1224|Proteobacteria,1RY2Q@1236|Gammaproteobacteria	1236|Gammaproteobacteria	S	Phage-related minor tail protein	-	-	-	-	-	-	-	-	-	-	-	-	PhageMin_Tail
24567_C_rodentium_ICC168-ROD_RS01305	637910.ROD_02501	2.63e-83	246.0	2EJ69@1|root,33CXG@2|Bacteria,1NGZX@1224|Proteobacteria,1SH6S@1236|Gammaproteobacteria	1236|Gammaproteobacteria	-	-	-	-	-	-	-	-	-	-	-	-	-	-	-
24568_C_rodentium_ICC168-ROD_RS01310	637910.ROD_02511	9.18e-83	244.0	2DBW5@1|root,32TY9@2|Bacteria,1NB51@1224|Proteobacteria,1S652@1236|Gammaproteobacteria	1236|Gammaproteobacteria	-	-	-	-	-	-	-	-	-	-	-	-	-	-	-
24569_C_rodentium_ICC168-ROD_RS01315	637910.ROD_02521	0.0	893.0	COG4386@1|root,COG4386@2|Bacteria,1MXZD@1224|Proteobacteria,1RN4Q@1236|Gammaproteobacteria	1236|Gammaproteobacteria	N	Tail sheath protein	-	-	-	-	-	-	-	-	-	-	-	-	Phage_sheath_1,Phage_sheath_1C
24570_C_rodentium_ICC168-ROD_RS01320	637910.ROD_02522	1.12e-44	145.0	2EGJY@1|root,33AC3@2|Bacteria,1NGJI@1224|Proteobacteria,1SGB6@1236|Gammaproteobacteria	1236|Gammaproteobacteria	S	Protein of unknown function (DUF2635)	-	-	-	-	-	-	-	-	-	-	-	-	DUF2635
24571_C_rodentium_ICC168-ROD_RS01325	637910.ROD_02531	5.87e-142	401.0	COG5003@1|root,COG5003@2|Bacteria,1RDI4@1224|Proteobacteria,1S4DX@1236|Gammaproteobacteria	1236|Gammaproteobacteria	S	Domain of unknown function (DUF1834)	-	-	-	-	-	-	-	-	-	-	-	-	DUF1834
24572_C_rodentium_ICC168-ROD_RS01330	637910.ROD_02541	1.49e-97	283.0	COG4387@1|root,COG4387@2|Bacteria,1N1K0@1224|Proteobacteria,1S9W3@1236|Gammaproteobacteria	1236|Gammaproteobacteria	S	Mu-like prophage protein GP36	-	-	-	-	-	-	-	-	-	-	-	-	DUF1320
24573_C_rodentium_ICC168-ROD_RS01335	1216966.BAUC01000059_gene1759	1.61e-13	68.9	2EGBW@1|root,33A3P@2|Bacteria,1NHPJ@1224|Proteobacteria,1SHGR@1236|Gammaproteobacteria	1236|Gammaproteobacteria	-	-	-	-	-	-	-	-	-	-	-	-	-	-	-
24574_C_rodentium_ICC168-ROD_RS01340	637910.ROD_02561	7.37e-222	611.0	COG4397@1|root,COG4397@2|Bacteria,1MWX8@1224|Proteobacteria,1RR4A@1236|Gammaproteobacteria	1236|Gammaproteobacteria	S	Mu-like prophage major head subunit gpT	-	-	-	-	-	-	-	-	-	-	-	-	Mu-like_gpT
24575_C_rodentium_ICC168-ROD_RS01345	637910.ROD_02571	2.11e-89	262.0	2CDSP@1|root,32RYD@2|Bacteria,1N213@1224|Proteobacteria,1S7BM@1236|Gammaproteobacteria	1236|Gammaproteobacteria	-	-	-	-	-	-	-	-	-	-	-	-	-	-	-
24576_C_rodentium_ICC168-ROD_RS01350	637910.ROD_02581	5.35e-261	716.0	COG4388@1|root,COG4388@2|Bacteria,1RA2J@1224|Proteobacteria,1RZEI@1236|Gammaproteobacteria	1236|Gammaproteobacteria	S	Mu-like prophage I protein	-	-	-	-	-	-	-	-	-	-	-	-	Mu-like_Pro
24577_C_rodentium_ICC168-ROD_RS01355	637910.ROD_02591	2.79e-126	359.0	COG5005@1|root,COG5005@2|Bacteria,1RIYA@1224|Proteobacteria,1S7M5@1236|Gammaproteobacteria	1236|Gammaproteobacteria	S	Phage virion morphogenesis family	-	-	-	-	-	-	-	-	-	-	-	-	Phage_tail_S
24578_C_rodentium_ICC168-ROD_RS01360	637910.ROD_02601	4.56e-289	788.0	COG2369@1|root,COG2369@2|Bacteria,1R40R@1224|Proteobacteria,1RPEA@1236|Gammaproteobacteria	1236|Gammaproteobacteria	L	protein homolog of phage Mu protein gp30	-	-	-	-	-	-	-	-	-	-	-	-	Phage_Mu_F
24579_C_rodentium_ICC168-ROD_RS01365	637910.ROD_02611	0.0	1060.0	COG4383@1|root,COG4383@2|Bacteria,1MWNS@1224|Proteobacteria,1RNBP@1236|Gammaproteobacteria	1236|Gammaproteobacteria	S	Mu-like prophage protein gp29	-	-	-	-	-	-	-	-	-	-	-	-	DUF935
24580_C_rodentium_ICC168-ROD_RS01370	637910.ROD_02621	0.0	1118.0	COG5362@1|root,COG5362@2|Bacteria,1N1KT@1224|Proteobacteria,1RRC7@1236|Gammaproteobacteria	1236|Gammaproteobacteria	S	TIGRFAM Phage	-	-	-	-	-	-	-	-	-	-	-	-	-
24581_C_rodentium_ICC168-ROD_RS01375	637910.ROD_02631	1.58e-188	522.0	COG0863@1|root,COG0863@2|Bacteria,1R7KV@1224|Proteobacteria,1RZ25@1236|Gammaproteobacteria,3WZ18@544|Citrobacter	1236|Gammaproteobacteria	L	DNA methylase	VP0394	-	2.1.1.72	ko:K00571,ko:K07319	-	-	-	-	ko00000,ko01000,ko02048	-	-	-	N6_N4_Mtase
24582_C_rodentium_ICC168-ROD_RS01380	637910.ROD_02641	6.01e-115	329.0	2BZMR@1|root,2ZTY5@2|Bacteria,1RHEP@1224|Proteobacteria,1S6ME@1236|Gammaproteobacteria	1236|Gammaproteobacteria	S	Protein of unknown function (DUF1804)	-	-	-	-	-	-	-	-	-	-	-	-	DUF1804
24583_C_rodentium_ICC168-ROD_RS01385	103807.Q8W634_9CAUD	3.33e-28	105.0	4QE2J@10239|Viruses,4R040@35237|dsDNA viruses no RNA stage,4QUCA@28883|Caudovirales	28883|Caudovirales	-	-	-	-	-	-	-	-	-	-	-	-	-	-	-
24584_C_rodentium_ICC168-ROD_RS28575	637910.ROD_02661	4.48e-38	127.0	2A0Y8@1|root,30P3G@2|Bacteria,1QNFU@1224|Proteobacteria,1TM1M@1236|Gammaproteobacteria,3WZNB@544|Citrobacter	1236|Gammaproteobacteria	-	-	-	-	-	-	-	-	-	-	-	-	-	-	-
24585_C_rodentium_ICC168-ROD_RS01395	637910.ROD_02671	4.66e-133	376.0	COG3926@1|root,COG3926@2|Bacteria,1MVXW@1224|Proteobacteria,1RRB6@1236|Gammaproteobacteria	1236|Gammaproteobacteria	S	secretion activating protein	-	-	-	-	-	-	-	-	-	-	-	-	Glyco_hydro_108,PG_binding_3
24586_C_rodentium_ICC168-ROD_RS01400	637910.ROD_02681	1.41e-67	204.0	2DN6I@1|root,32VTH@2|Bacteria,1N3YE@1224|Proteobacteria,1TCHY@1236|Gammaproteobacteria,3WYXT@544|Citrobacter	1236|Gammaproteobacteria	S	Putative 3TM holin, Phage_holin_3	-	-	-	-	-	-	-	-	-	-	-	-	Phage_holin_3_7
24587_C_rodentium_ICC168-ROD_RS01405	637910.ROD_02691	1.05e-84	250.0	2BIF6@1|root,32CMP@2|Bacteria,1RIND@1224|Proteobacteria,1SES8@1236|Gammaproteobacteria,3WZS4@544|Citrobacter	1236|Gammaproteobacteria	S	Putative phage holin	-	-	-	-	-	-	-	-	-	-	-	-	Phage_holin_8
24588_C_rodentium_ICC168-ROD_RS01410	637910.ROD_02701	3.48e-58	180.0	299RG@1|root,2ZWTQ@2|Bacteria,1P62G@1224|Proteobacteria,1SU3J@1236|Gammaproteobacteria	1236|Gammaproteobacteria	-	-	-	-	-	-	-	-	-	-	-	-	-	-	-
24589_C_rodentium_ICC168-ROD_RS01415	637910.ROD_02711	0.0	884.0	COG3385@1|root,COG3385@2|Bacteria,1MVRM@1224|Proteobacteria,1RRFT@1236|Gammaproteobacteria	1236|Gammaproteobacteria	L	COG3385 FOG Transposase and inactivated derivatives	-	-	-	-	-	-	-	-	-	-	-	-	DDE_Tnp_1,Nterm_IS4
24590_C_rodentium_ICC168-ROD_RS01420	1197719.A464_473	5.93e-62	194.0	COG5566@1|root,COG5566@2|Bacteria,1N84Q@1224|Proteobacteria,1SE3S@1236|Gammaproteobacteria	1236|Gammaproteobacteria	S	Mor transcription activator family	-	-	-	-	-	-	-	-	-	-	-	-	Mor
24591_C_rodentium_ICC168-ROD_RS01425	637910.ROD_02731	1.25e-93	273.0	COG4382@1|root,COG4382@2|Bacteria,1N7CA@1224|Proteobacteria,1SECS@1236|Gammaproteobacteria	1236|Gammaproteobacteria	S	Protein of unknown function (DUF1018)	-	-	-	-	-	-	-	-	-	-	-	-	DUF1018
24596_C_rodentium_ICC168-ROD_RS01450	637910.ROD_02781	4.6e-63	192.0	2EPDB@1|root,33GZX@2|Bacteria,1NHPP@1224|Proteobacteria,1SGHP@1236|Gammaproteobacteria	1236|Gammaproteobacteria	S	Domain of unknown function (DUF4752)	-	-	-	-	-	-	-	-	-	-	-	-	DUF4752
24597_C_rodentium_ICC168-ROD_RS01455	637910.ROD_02791	1.76e-51	162.0	2C035@1|root,33G60@2|Bacteria,1NKZD@1224|Proteobacteria,1SIDI@1236|Gammaproteobacteria	1236|Gammaproteobacteria	-	-	-	-	-	-	-	-	-	-	-	-	-	-	-
24598_C_rodentium_ICC168-ROD_RS01465	637910.ROD_02811	7.17e-171	476.0	2CPPK@1|root,32SJJ@2|Bacteria,1MZQ2@1224|Proteobacteria,1SABH@1236|Gammaproteobacteria	1236|Gammaproteobacteria	S	Protein of unknown function (DUF2786)	-	-	-	-	-	-	-	-	-	-	-	-	DUF2786
24599_C_rodentium_ICC168-ROD_RS01470	637910.ROD_02831	2.95e-238	654.0	COG3039@1|root,COG3039@2|Bacteria,1MXTN@1224|Proteobacteria,1RM94@1236|Gammaproteobacteria,3WY9M@544|Citrobacter	1236|Gammaproteobacteria	L	18 bp terminal inverted repeat of IS102	-	-	-	-	-	-	-	-	-	-	-	-	DDE_Tnp_1_5
24601_C_rodentium_ICC168-ROD_RS25780	637910.ROD_02842	8.4e-42	136.0	2C3DC@1|root,2ZM69@2|Bacteria,1P7AC@1224|Proteobacteria,1ST7E@1236|Gammaproteobacteria	1236|Gammaproteobacteria	-	-	-	-	-	-	-	-	-	-	-	-	-	-	-
24602_C_rodentium_ICC168-ROD_RS01480	637910.ROD_02851	4.81e-54	168.0	293WG@1|root,2ZRBM@2|Bacteria,1P6NZ@1224|Proteobacteria,1SVCQ@1236|Gammaproteobacteria	1236|Gammaproteobacteria	-	-	-	-	-	-	-	-	-	-	-	-	-	-	-
24603_C_rodentium_ICC168-ROD_RS01485	637910.ROD_02861	1.19e-149	421.0	28NH3@1|root,2ZBJ1@2|Bacteria,1R5ME@1224|Proteobacteria,1S2CY@1236|Gammaproteobacteria	1236|Gammaproteobacteria	S	Protein of unknown function (DUF3164)	-	-	-	-	-	-	-	-	-	-	-	-	DUF3164
24606_C_rodentium_ICC168-ROD_RS01500	637910.ROD_02891	3.29e-51	161.0	2FJ3J@1|root,34ATW@2|Bacteria,1P2G8@1224|Proteobacteria,1SRGR@1236|Gammaproteobacteria	1236|Gammaproteobacteria	-	-	-	-	-	-	-	-	-	-	-	-	-	-	-
24608_C_rodentium_ICC168-ROD_RS01505	637910.ROD_02911	1.12e-209	580.0	COG2842@1|root,COG2842@2|Bacteria,1QMW0@1224|Proteobacteria,1RY4M@1236|Gammaproteobacteria	1236|Gammaproteobacteria	S	AAA domain	-	-	3.6.1.3	ko:K07132	-	-	-	-	ko00000,ko01000	-	-	-	AAA_22,HTH_3
24609_C_rodentium_ICC168-ROD_RS01510	637910.ROD_02921	0.0	1361.0	COG2801@1|root,COG2801@2|Bacteria,1MVXV@1224|Proteobacteria,1RR5U@1236|Gammaproteobacteria	1236|Gammaproteobacteria	L	Transposase	-	-	-	ko:K07497	-	-	-	-	ko00000	-	-	-	HTH_Tnp_Mu_1,Mu-transpos_C,rve
24610_C_rodentium_ICC168-ROD_RS01515	637910.ROD_02931	1.67e-50	159.0	COG3423@1|root,COG3423@2|Bacteria,1N8W7@1224|Proteobacteria,1S966@1236|Gammaproteobacteria,3WYZN@544|Citrobacter	1236|Gammaproteobacteria	K	Winged helix-turn-helix DNA-binding	-	-	-	-	-	-	-	-	-	-	-	-	HTH_35
24611_C_rodentium_ICC168-ROD_RS01520	637910.ROD_02941	3.17e-150	422.0	2DPX6@1|root,333SE@2|Bacteria,1NBY5@1224|Proteobacteria,1SFYG@1236|Gammaproteobacteria	1236|Gammaproteobacteria	-	-	-	-	-	-	-	-	-	-	-	-	-	-	Phage_CI_repr
24612_C_rodentium_ICC168-ROD_RS01530	637910.ROD_02961	4.07e-97	283.0	2CRF8@1|root,336SD@2|Bacteria,1NDIG@1224|Proteobacteria,1SG4S@1236|Gammaproteobacteria,3WYIC@544|Citrobacter	1236|Gammaproteobacteria	N	Flagellar FliJ protein	-	-	-	-	-	-	-	-	-	-	-	-	FliJ
24613_C_rodentium_ICC168-ROD_RS01535	637910.ROD_02971	3.24e-89	261.0	COG0615@1|root,COG0615@2|Bacteria,1RAJP@1224|Proteobacteria,1S65A@1236|Gammaproteobacteria,3WZH6@544|Citrobacter	1236|Gammaproteobacteria	H	Cytidylyltransferase-like	tagD	-	2.7.7.15,2.7.7.39	ko:K00968,ko:K00980	ko00440,ko00564,ko01100,ko05231,map00440,map00564,map01100,map05231	M00090	R00856,R01890,R02590	RC00002	ko00000,ko00001,ko00002,ko01000	-	-	iECO111_1330.ECO111_0266,iECO26_1355.ECO26_0260,iEKO11_1354.EKO11_3657	CTP_transf_like
24614_C_rodentium_ICC168-ROD_RS01540	637910.ROD_02981	7.24e-195	539.0	2F47K@1|root,33WYH@2|Bacteria,1NWFY@1224|Proteobacteria,1SP7A@1236|Gammaproteobacteria	1236|Gammaproteobacteria	S	Capsular polysaccharide synthesis protein	-	-	-	-	-	-	-	-	-	-	-	-	Caps_synth
24615_C_rodentium_ICC168-ROD_RS01550	637910.ROD_03011	1.82e-228	629.0	2EZZF@1|root,33T3I@2|Bacteria,1QZ7F@1224|Proteobacteria,1T4IQ@1236|Gammaproteobacteria	1236|Gammaproteobacteria	-	-	-	-	-	ko:K18475	-	-	-	-	ko00000,ko01000,ko02035	-	-	-	-
24616_C_rodentium_ICC168-ROD_RS01555	637910.ROD_03021	8.01e-97	281.0	2C59R@1|root,337DD@2|Bacteria,1NCBH@1224|Proteobacteria,1SD85@1236|Gammaproteobacteria,3WYIT@544|Citrobacter	1236|Gammaproteobacteria	N	FlgN protein	lfgN	-	-	ko:K02399	ko02040,map02040	-	-	-	ko00000,ko00001,ko02035	-	-	-	FlgN
24617_C_rodentium_ICC168-ROD_RS01560	637910.ROD_03031	4.47e-56	175.0	2ESVW@1|root,33KE9@2|Bacteria,1NNCY@1224|Proteobacteria,1SHNW@1236|Gammaproteobacteria,3WYYA@544|Citrobacter	1236|Gammaproteobacteria	N	Anti-sigma-28 factor, FlgM	-	-	-	ko:K02398	ko02020,ko02025,ko02026,ko02040,map02020,map02025,map02026,map02040	-	-	-	ko00000,ko00001,ko02035	-	-	-	FlgM
24618_C_rodentium_ICC168-ROD_RS01565	637910.ROD_03041	2.13e-167	469.0	COG1261@1|root,COG1261@2|Bacteria,1N1SA@1224|Proteobacteria,1S8SQ@1236|Gammaproteobacteria,3WVYG@544|Citrobacter	1236|Gammaproteobacteria	N	Chaperone for flagella basal body P-ring formation	flgA	-	-	ko:K02386	ko02040,map02040	-	-	-	ko00000,ko00001,ko02035	-	-	-	ChapFlgA
24619_C_rodentium_ICC168-ROD_RS01570	637910.ROD_03051	5.73e-75	224.0	COG1815@1|root,COG1815@2|Bacteria,1MZ8P@1224|Proteobacteria,1S9DS@1236|Gammaproteobacteria,3WYJ1@544|Citrobacter	1236|Gammaproteobacteria	N	Structural component of flagellum, the bacterial motility apparatus. Part of the rod structure of flagellar basal body	flgB	-	-	ko:K02387	ko02040,map02040	-	-	-	ko00000,ko00001,ko02035	-	-	-	Flg_bb_rod
24620_C_rodentium_ICC168-ROD_RS01575	637910.ROD_03061	1.43e-95	278.0	COG1558@1|root,COG1558@2|Bacteria,1RHI3@1224|Proteobacteria,1S653@1236|Gammaproteobacteria,3WYA2@544|Citrobacter	1236|Gammaproteobacteria	N	Flagellar basal body rod FlgEFG protein C-terminal	flgC	-	-	ko:K02388	ko02040,map02040	-	-	-	ko00000,ko00001,ko02035	-	-	-	Flg_bb_rod,Flg_bbr_C
24621_C_rodentium_ICC168-ROD_RS01580	637910.ROD_03071	1.89e-144	412.0	COG1843@1|root,COG1843@2|Bacteria,1R4QI@1224|Proteobacteria,1RRRM@1236|Gammaproteobacteria,3WVCE@544|Citrobacter	1236|Gammaproteobacteria	N	Required for flagellar hook formation. May act as a scaffolding protein	flgD	-	-	ko:K02389	ko02040,map02040	-	-	-	ko00000,ko00001,ko02035	-	-	-	FLgD_tudor,FlgD,FlgD_ig
24622_C_rodentium_ICC168-ROD_RS01585	637910.ROD_03081	9.43e-279	763.0	COG1749@1|root,COG1749@2|Bacteria,1MU5J@1224|Proteobacteria,1RMWX@1236|Gammaproteobacteria,3WVFE@544|Citrobacter	1236|Gammaproteobacteria	N	Flagellar basal body protein FlaE	flgE	-	-	ko:K02390	ko02040,map02040	-	-	-	ko00000,ko00001,ko02035	-	-	-	FlaE,Flg_bb_rod,Flg_bbr_C
24623_C_rodentium_ICC168-ROD_RS01595	637910.ROD_03111	3.14e-182	507.0	COG4786@1|root,COG4786@2|Bacteria,1MVMA@1224|Proteobacteria,1RMJ2@1236|Gammaproteobacteria,3WWVA@544|Citrobacter	1236|Gammaproteobacteria	N	Flagellar basal body rod FlgEFG protein C-terminal	flgG	-	-	ko:K02392	ko02040,map02040	-	-	-	ko00000,ko00001,ko02035	-	-	-	Flg_bb_rod,Flg_bbr_C
24624_C_rodentium_ICC168-ROD_RS01600	637910.ROD_03121	1.7e-157	441.0	COG2063@1|root,COG2063@2|Bacteria,1RDEY@1224|Proteobacteria,1S3XK@1236|Gammaproteobacteria,3WW1S@544|Citrobacter	1236|Gammaproteobacteria	N	Assembles around the rod to form the L-ring and probably protects the motor basal body from shearing forces during rotation	flgH	-	-	ko:K02393	ko02040,map02040	-	-	-	ko00000,ko00001,ko02035	-	-	-	FlgH
24625_C_rodentium_ICC168-ROD_RS01605	637910.ROD_03131	2.38e-237	655.0	COG1706@1|root,COG1706@2|Bacteria,1MVKW@1224|Proteobacteria,1RMRB@1236|Gammaproteobacteria,3WXH1@544|Citrobacter	1236|Gammaproteobacteria	N	Assembles around the rod to form the L-ring and probably protects the motor basal body from shearing forces during rotation	flgI	-	-	ko:K02394	ko02040,map02040	-	-	-	ko00000,ko00001,ko02035	-	-	-	FlgI
24626_C_rodentium_ICC168-ROD_RS01610	637910.ROD_03141	6.77e-71	213.0	COG3951@1|root,COG3951@2|Bacteria,1N249@1224|Proteobacteria,1S8TS@1236|Gammaproteobacteria,3WYKZ@544|Citrobacter	1236|Gammaproteobacteria	MNO	Rod binding protein	-	-	-	ko:K02395	-	-	-	-	ko00000,ko02035	-	-	-	Rod-binding
24627_C_rodentium_ICC168-ROD_RS01615	637910.ROD_03151	8.29e-294	806.0	COG1256@1|root,COG1256@2|Bacteria,1MV2M@1224|Proteobacteria,1RMEA@1236|Gammaproteobacteria,3WW4K@544|Citrobacter	1236|Gammaproteobacteria	N	Flagellar basal body rod FlgEFG protein C-terminal	flgK	-	-	ko:K02396	ko02040,map02040	-	-	-	ko00000,ko00001,ko02035	-	-	-	Flg_bb_rod,Flg_bbr_C
24628_C_rodentium_ICC168-ROD_RS01620	637910.ROD_03161	8.1e-209	578.0	COG1344@1|root,COG1344@2|Bacteria,1PJUJ@1224|Proteobacteria,1RPNR@1236|Gammaproteobacteria,3WXEH@544|Citrobacter	1236|Gammaproteobacteria	N	Bacterial flagellin N-terminal helical region	flgL	-	-	ko:K02397	ko02040,map02040	-	-	-	ko00000,ko00001,ko02035	-	-	-	Flagellin_C,Flagellin_N
24629_C_rodentium_ICC168-ROD_RS01625	637910.ROD_03171	4.13e-230	634.0	2CH1M@1|root,302U0@2|Bacteria,1RFS8@1224|Proteobacteria,1S4AK@1236|Gammaproteobacteria,3WVGV@544|Citrobacter	1236|Gammaproteobacteria	-	-	-	-	-	-	-	-	-	-	-	-	-	-	-
24630_C_rodentium_ICC168-ROD_RS01630	637910.ROD_03181	1.16e-92	271.0	2AYIS@1|root,31QNI@2|Bacteria,1QN8J@1224|Proteobacteria,1TKRA@1236|Gammaproteobacteria,3WYTH@544|Citrobacter	1236|Gammaproteobacteria	-	-	-	-	-	-	-	-	-	-	-	-	-	-	-
24631_C_rodentium_ICC168-ROD_RS01635	637910.ROD_03191	2.86e-226	624.0	COG3710@1|root,COG3710@2|Bacteria,1PFK1@1224|Proteobacteria,1SB2N@1236|Gammaproteobacteria,3WY8I@544|Citrobacter	1236|Gammaproteobacteria	K	Transcriptional regulatory protein, C terminal	-	-	-	-	-	-	-	-	-	-	-	-	Trans_reg_C
24632_C_rodentium_ICC168-ROD_RS01640	637910.ROD_03211	4.89e-190	530.0	COG1344@1|root,COG1344@2|Bacteria,1MV1N@1224|Proteobacteria,1RN0Y@1236|Gammaproteobacteria,3WY6T@544|Citrobacter	1236|Gammaproteobacteria	N	Flagellin is the subunit protein which polymerizes to form the filaments of bacterial flagella	lafA	-	-	ko:K02406	ko02020,ko02040,ko04621,ko04626,ko05132,ko05134,map02020,map02040,map04621,map04626,map05132,map05134	-	-	-	ko00000,ko00001,ko02035	-	-	-	Flagellin_C,Flagellin_N
24633_C_rodentium_ICC168-ROD_RS01645	637910.ROD_03221	3.37e-278	765.0	COG1345@1|root,COG1345@2|Bacteria,1MUVP@1224|Proteobacteria,1S11E@1236|Gammaproteobacteria,3WVCA@544|Citrobacter	1236|Gammaproteobacteria	N	Required for morphogenesis and for the elongation of the flagellar filament by facilitating polymerization of the flagellin monomers at the tip of growing filament. Forms a capping structure, which prevents flagellin subunits (transported through the central channel of the flagellum) from leaking out without polymerization at the distal end	fliD	GO:0005575,GO:0005576,GO:0005623,GO:0009288,GO:0042995,GO:0043226,GO:0043228,GO:0044464	-	ko:K02407	ko02040,map02040	-	-	-	ko00000,ko00001,ko02035	-	-	-	Flagellin_IN,FliD_C,FliD_N
24634_C_rodentium_ICC168-ROD_RS01650	637910.ROD_03231	1.89e-87	257.0	COG1516@1|root,COG1516@2|Bacteria,1MZ3G@1224|Proteobacteria,1S9BC@1236|Gammaproteobacteria,3WYA5@544|Citrobacter	1236|Gammaproteobacteria	N	Flagellar protein FliS	fliS	-	-	ko:K02422	ko02040,map02040	-	-	-	ko00000,ko00001,ko02035	-	-	-	FliS
24635_C_rodentium_ICC168-ROD_RS01655	637910.ROD_03241	1.47e-61	189.0	2FCFB@1|root,344IU@2|Bacteria,1P00U@1224|Proteobacteria,1SRS4@1236|Gammaproteobacteria,3WYVY@544|Citrobacter	1236|Gammaproteobacteria	-	-	-	-	-	-	-	-	-	-	-	-	-	-	-
24636_C_rodentium_ICC168-ROD_RS01660	637910.ROD_03251	2.7e-258	710.0	COG3144@1|root,COG3144@2|Bacteria,1N86W@1224|Proteobacteria,1SER0@1236|Gammaproteobacteria,3WY4M@544|Citrobacter	1236|Gammaproteobacteria	N	Flagellar hook-length control protein FliK	lafE	-	-	ko:K02414	ko02040,map02040	-	-	-	ko00000,ko00001,ko02035	-	-	-	Flg_hook
24637_C_rodentium_ICC168-ROD_RS01665	637910.ROD_03261	1.48e-92	271.0	COG1580@1|root,COG1580@2|Bacteria,1PWUZ@1224|Proteobacteria,1SN6H@1236|Gammaproteobacteria,3WYEZ@544|Citrobacter	1236|Gammaproteobacteria	N	Controls the rotational direction of flagella during chemotaxis	-	-	-	ko:K02415	-	-	-	-	ko00000,ko02035	-	-	-	FliL
24638_C_rodentium_ICC168-ROD_RS01670	637910.ROD_03271	2.3e-168	470.0	COG1191@1|root,COG1191@2|Bacteria,1MWEU@1224|Proteobacteria,1RMKJ@1236|Gammaproteobacteria,3WWWP@544|Citrobacter	1236|Gammaproteobacteria	K	Sigma-70 region 2	-	-	-	ko:K02405	ko02020,ko02025,ko02026,ko02040,ko05111,map02020,map02025,map02026,map02040,map05111	-	-	-	ko00000,ko00001,ko02035,ko03021	-	-	-	Sigma70_r2,Sigma70_r4
24639_C_rodentium_ICC168-ROD_RS01675	637910.ROD_03281	3.06e-202	560.0	COG1291@1|root,COG1291@2|Bacteria,1MXK3@1224|Proteobacteria,1RNTF@1236|Gammaproteobacteria,3WX13@544|Citrobacter	1236|Gammaproteobacteria	N	MotA/TolQ/ExbB proton channel family	motA	GO:0005575,GO:0005623,GO:0005886,GO:0016020,GO:0044464,GO:0071944	-	ko:K02556	ko02020,ko02030,ko02040,map02020,map02030,map02040	-	-	-	ko00000,ko00001,ko02000,ko02035	1.A.30.1	-	-	MotA_ExbB
24640_C_rodentium_ICC168-ROD_RS01680	637910.ROD_03291	8.68e-231	636.0	COG1360@1|root,COG1360@2|Bacteria,1MW1Y@1224|Proteobacteria,1RPQ9@1236|Gammaproteobacteria,3WV8Z@544|Citrobacter	1236|Gammaproteobacteria	N	OmpA family	lafU	GO:0005575,GO:0005623,GO:0005886,GO:0016020,GO:0044464,GO:0071944	-	ko:K02557	ko02030,ko02040,map02030,map02040	-	-	-	ko00000,ko00001,ko02000,ko02035	1.A.30.1	-	-	MotB_plug,OmpA
24641_C_rodentium_ICC168-ROD_RS01685	637910.ROD_03301	2.84e-161	450.0	2EMWQ@1|root,33FJ0@2|Bacteria,1R6GH@1224|Proteobacteria,1SGSM@1236|Gammaproteobacteria,3WYD7@544|Citrobacter	1236|Gammaproteobacteria	-	-	-	-	-	-	-	-	-	-	-	-	-	-	-
24642_C_rodentium_ICC168-ROD_RS01690	637910.ROD_03311	5.87e-255	699.0	COG0389@1|root,COG0389@2|Bacteria,1MUUH@1224|Proteobacteria,1RMFM@1236|Gammaproteobacteria,3WVGH@544|Citrobacter	1236|Gammaproteobacteria	L	Poorly processive, error-prone DNA polymerase involved in untargeted mutagenesis. Copies undamaged DNA at stalled replication forks, which arise in vivo from mismatched or misaligned primer ends. These misaligned primers can be extended by PolIV. Exhibits no 3'-5' exonuclease (proofreading) activity. May be involved in translesional synthesis, in conjunction with the beta clamp from PolIII	dinB	GO:0000731,GO:0003674,GO:0003824,GO:0003887,GO:0005575,GO:0005622,GO:0005623,GO:0005737,GO:0006139,GO:0006259,GO:0006281,GO:0006301,GO:0006725,GO:0006807,GO:0006950,GO:0006974,GO:0007154,GO:0008150,GO:0008152,GO:0009058,GO:0009059,GO:0009432,GO:0009605,GO:0009987,GO:0009991,GO:0016740,GO:0016772,GO:0016779,GO:0018130,GO:0019438,GO:0019985,GO:0031668,GO:0033554,GO:0034061,GO:0034641,GO:0034645,GO:…	2.7.7.7	ko:K02346	-	-	-	-	ko00000,ko01000,ko03400	-	-	-	IMS,IMS_C,IMS_HHH
24643_C_rodentium_ICC168-ROD_RS01695	637910.ROD_03321	0.0	967.0	COG2195@1|root,COG2195@2|Bacteria,1MUWK@1224|Proteobacteria,1RP5F@1236|Gammaproteobacteria,3WV6I@544|Citrobacter	1236|Gammaproteobacteria	E	Peptidase dimerisation domain	pepD	GO:0003674,GO:0003824,GO:0005488,GO:0005575,GO:0005622,GO:0005623,GO:0005737,GO:0005829,GO:0006508,GO:0006518,GO:0006807,GO:0008150,GO:0008152,GO:0008233,GO:0008235,GO:0008237,GO:0008238,GO:0008270,GO:0009056,GO:0009987,GO:0016787,GO:0016805,GO:0019538,GO:0034641,GO:0043167,GO:0043169,GO:0043170,GO:0043171,GO:0043603,GO:0044237,GO:0044238,GO:0044248,GO:0044424,GO:0044444,GO:0044464,GO:0046872,GO:…	-	ko:K01270	ko00480,ko01100,map00480,map01100	-	R00899,R04951	RC00096,RC00141	ko00000,ko00001,ko01000,ko01002	-	-	iPC815.YPO3230,iSBO_1134.SBO_0243	M20_dimer,Peptidase_M20
24644_C_rodentium_ICC168-ROD_RS01700	500640.CIT292_08606	4.53e-110	316.0	COG2236@1|root,COG2236@2|Bacteria,1MWNE@1224|Proteobacteria,1RQ4C@1236|Gammaproteobacteria,3WXH0@544|Citrobacter	1236|Gammaproteobacteria	F	Acts on guanine, xanthine and to a lesser extent hypoxanthine	gpt	GO:0000310,GO:0003674,GO:0003824,GO:0004422,GO:0005575,GO:0005622,GO:0005623,GO:0005737,GO:0005829,GO:0006139,GO:0006163,GO:0006164,GO:0006166,GO:0006177,GO:0006188,GO:0006725,GO:0006753,GO:0006793,GO:0006796,GO:0006807,GO:0008150,GO:0008152,GO:0009058,GO:0009116,GO:0009117,GO:0009119,GO:0009123,GO:0009124,GO:0009126,GO:0009127,GO:0009150,GO:0009152,GO:0009156,GO:0009161,GO:0009163,GO:0009165,GO:…	2.4.2.22	ko:K00769	ko00230,ko01100,ko01110,map00230,map01100,map01110	-	R01229,R02142	RC00063,RC00122	ko00000,ko00001,ko01000	-	-	iSbBS512_1146.SbBS512_E0235	Pribosyltran
24645_C_rodentium_ICC168-ROD_RS01705	637910.ROD_03341	6.02e-316	858.0	COG1073@1|root,COG1073@2|Bacteria,1N5CG@1224|Proteobacteria,1RR2Y@1236|Gammaproteobacteria,3WX2F@544|Citrobacter	1236|Gammaproteobacteria	S	Alpha/beta hydrolase of unknown function (DUF1100)	frsA	GO:0003674,GO:0003824,GO:0005575,GO:0006109,GO:0006629,GO:0008150,GO:0008152,GO:0009894,GO:0016020,GO:0016298,GO:0016787,GO:0016788,GO:0019222,GO:0043470,GO:0044238,GO:0050789,GO:0065007,GO:0071704,GO:0080090	-	ko:K11750	-	-	-	-	ko00000,ko01000	-	-	-	DUF1100
24646_C_rodentium_ICC168-ROD_RS01710	637910.ROD_03351	3.48e-98	284.0	292QM@1|root,2ZQ8E@2|Bacteria,1N4UT@1224|Proteobacteria,1S3WH@1236|Gammaproteobacteria,3WY7W@544|Citrobacter	1236|Gammaproteobacteria	K	Binds to the sigma-S subunit of RNA polymerase, activating expression of sigma-S-regulated genes. Stimulates RNA polymerase holoenzyme formation and may bind to several other sigma factors, such as sigma-70 and sigma-32	crl	GO:0003674,GO:0003700,GO:0005575,GO:0005622,GO:0005623,GO:0005737,GO:0005829,GO:0006355,GO:0008150,GO:0009889,GO:0009891,GO:0009893,GO:0010468,GO:0010556,GO:0010557,GO:0010604,GO:0010628,GO:0019219,GO:0019222,GO:0031323,GO:0031325,GO:0031326,GO:0031328,GO:0044424,GO:0044444,GO:0044464,GO:0045893,GO:0045935,GO:0048518,GO:0048522,GO:0050789,GO:0050794,GO:0051171,GO:0051173,GO:0051252,GO:0051254,GO:…	-	ko:K11926	-	-	-	-	ko00000,ko03000	-	-	-	Crl
24647_C_rodentium_ICC168-ROD_RS01715	637910.ROD_03361	7.18e-260	711.0	COG3203@1|root,COG3203@2|Bacteria,1MVRY@1224|Proteobacteria,1RNBS@1236|Gammaproteobacteria,3WX0Z@544|Citrobacter	1236|Gammaproteobacteria	M	Gram-negative porin	phoE	GO:0005575,GO:0005622,GO:0005623,GO:0005737,GO:0005829,GO:0006355,GO:0008150,GO:0009279,GO:0009889,GO:0009891,GO:0009893,GO:0010468,GO:0010556,GO:0010557,GO:0010604,GO:0010628,GO:0016020,GO:0016021,GO:0019219,GO:0019222,GO:0019867,GO:0030312,GO:0030313,GO:0031224,GO:0031323,GO:0031325,GO:0031326,GO:0031328,GO:0031975,GO:0032991,GO:0044424,GO:0044425,GO:0044444,GO:0044462,GO:0044464,GO:0045893,GO:…	-	ko:K09475,ko:K09476,ko:K11929,ko:K14062,ko:K16076	ko01501,ko02020,map01501,map02020	M00746	-	-	ko00000,ko00001,ko00002,ko01504,ko02000	1.B.1.1,1.B.1.1.1,1.B.1.1.2,1.B.1.1.3,1.B.1.1.4,1.B.1.1.5	-	iECO26_1355.ECO26_0297	Porin_1
24648_C_rodentium_ICC168-ROD_RS01720	637910.ROD_03371	2.23e-258	709.0	COG0263@1|root,COG0263@2|Bacteria,1MUBG@1224|Proteobacteria,1RM7X@1236|Gammaproteobacteria,3WVFP@544|Citrobacter	1236|Gammaproteobacteria	E	Catalyzes the transfer of a phosphate group to glutamate to form L-glutamate 5-phosphate	proB	GO:0000287,GO:0003674,GO:0003824,GO:0004349,GO:0005488,GO:0005515,GO:0005575,GO:0005622,GO:0005623,GO:0005737,GO:0005829,GO:0006082,GO:0006520,GO:0006560,GO:0006561,GO:0006793,GO:0006796,GO:0006807,GO:0008150,GO:0008152,GO:0008652,GO:0009058,GO:0009064,GO:0009084,GO:0009987,GO:0016053,GO:0016301,GO:0016310,GO:0016597,GO:0016740,GO:0016772,GO:0016774,GO:0017144,GO:0018130,GO:0019202,GO:0019752,GO:…	2.7.2.11	ko:K00931	ko00330,ko00332,ko01100,ko01130,ko01230,map00330,map00332,map01100,map01130,map01230	M00015	R00239	RC00002,RC00043	ko00000,ko00001,ko00002,ko01000	-	-	-	AA_kinase,PUA
24649_C_rodentium_ICC168-ROD_RS01725	637910.ROD_03381	1.97e-295	806.0	COG0014@1|root,COG0014@2|Bacteria,1MUGJ@1224|Proteobacteria,1RMAY@1236|Gammaproteobacteria,3WW0Z@544|Citrobacter	1236|Gammaproteobacteria	E	Catalyzes the NADPH-dependent reduction of L-glutamate 5-phosphate into L-glutamate 5-semialdehyde and phosphate. The product spontaneously undergoes cyclization to form 1-pyrroline-5- carboxylate	proA	GO:0003674,GO:0003824,GO:0004350,GO:0005488,GO:0005515,GO:0005575,GO:0005622,GO:0005623,GO:0005737,GO:0005829,GO:0006082,GO:0006520,GO:0006560,GO:0006561,GO:0006807,GO:0008150,GO:0008152,GO:0008652,GO:0009058,GO:0009064,GO:0009084,GO:0009987,GO:0016053,GO:0016491,GO:0016620,GO:0016903,GO:0017144,GO:0018130,GO:0019752,GO:0042802,GO:0043436,GO:0044237,GO:0044238,GO:0044249,GO:0044281,GO:0044283,GO:…	1.2.1.41	ko:K00147	ko00330,ko00332,ko01100,ko01110,ko01130,ko01230,map00330,map00332,map01100,map01110,map01130,map01230	M00015	R03313	RC00684	ko00000,ko00001,ko00002,ko01000	-	-	iB21_1397.B21_00243,iECBD_1354.ECBD_3376,iECB_1328.ECB_00240,iECD_1391.ECD_00240,iYL1228.KPN_00280	Aldedh
24650_C_rodentium_ICC168-ROD_RS25785	637910.ROD_03391	3.77e-214	590.0	2CTYA@1|root,32SUB@2|Bacteria,1MZTY@1224|Proteobacteria,1S909@1236|Gammaproteobacteria	1236|Gammaproteobacteria	-	-	-	-	-	-	-	-	-	-	-	-	-	-	-
24651_C_rodentium_ICC168-ROD_RS01735	637910.ROD_03401	0.0	892.0	2EYV7@1|root,33S2B@2|Bacteria,1NR2H@1224|Proteobacteria,1SKVZ@1236|Gammaproteobacteria	1236|Gammaproteobacteria	-	-	-	-	-	ko:K16041	ko05130,map05130	M00542	-	-	ko00000,ko00001,ko00002	-	-	-	-
24657_C_rodentium_ICC168-ROD_RS01765	637910.ROD_03481	3.71e-146	412.0	COG1136@1|root,COG1136@2|Bacteria	2|Bacteria	V	lipoprotein transporter activity	-	-	-	ko:K02003	-	M00258	-	-	ko00000,ko00002,ko02000	3.A.1	-	-	ABC_tran,FtsX
24658_C_rodentium_ICC168-ROD_RS01770	637910.ROD_03491	0.0	937.0	COG3659@1|root,COG3659@2|Bacteria,1QMC3@1224|Proteobacteria,1TBHV@1236|Gammaproteobacteria,3WZ9S@544|Citrobacter	1236|Gammaproteobacteria	M	Carbohydrate-selective porin, OprB family	-	-	-	ko:K07267	-	-	-	-	ko00000,ko02000	1.B.19.1	-	-	OprB
24659_C_rodentium_ICC168-ROD_RS01775	637910.ROD_03501	0.0	892.0	COG2271@1|root,COG2271@2|Bacteria,1P24P@1224|Proteobacteria,1T1SQ@1236|Gammaproteobacteria,3WZ6C@544|Citrobacter	1236|Gammaproteobacteria	G	Uncharacterised MFS-type transporter YbfB	-	-	-	ko:K08369	-	-	-	-	ko00000,ko02000	2.A.1	-	-	MFS_1,MFS_4,Sugar_tr
24660_C_rodentium_ICC168-ROD_RS01780	637910.ROD_03511	1.41e-242	667.0	COG1609@1|root,COG1609@2|Bacteria,1NNJH@1224|Proteobacteria,1RRMH@1236|Gammaproteobacteria,3WZ70@544|Citrobacter	1236|Gammaproteobacteria	K	helix_turn _helix lactose operon repressor	-	-	-	ko:K02529	-	-	-	-	ko00000,ko03000	-	-	-	LacI,Peripla_BP_3
24661_C_rodentium_ICC168-ROD_RS01785	637910.ROD_03521	1.88e-223	615.0	COG0329@1|root,COG0329@2|Bacteria,1MWAH@1224|Proteobacteria,1S05J@1236|Gammaproteobacteria,3WZAJ@544|Citrobacter	1236|Gammaproteobacteria	H	Dihydrodipicolinate synthetase family	-	-	4.3.3.7	ko:K01714	ko00261,ko00300,ko01100,ko01110,ko01120,ko01130,ko01230,map00261,map00300,map01100,map01110,map01120,map01130,map01230	M00016,M00525,M00526,M00527	R10147	RC03062,RC03063	ko00000,ko00001,ko00002,ko01000	-	-	-	DHDPS
24662_C_rodentium_ICC168-ROD_RS01790	637910.ROD_03541	5.56e-288	789.0	COG2704@1|root,COG2704@2|Bacteria,1R6C9@1224|Proteobacteria,1S14G@1236|Gammaproteobacteria,3WZAK@544|Citrobacter	1236|Gammaproteobacteria	P	Responsible for the transport of C4-dicarboxylates from the periplasm across the inner membrane	-	-	-	ko:K07791	-	-	-	-	ko00000,ko02000	2.A.13.1	-	-	DcuA_DcuB
24663_C_rodentium_ICC168-ROD_RS01795	637910.ROD_03551	0.0	903.0	COG0531@1|root,COG0531@2|Bacteria,1MXNJ@1224|Proteobacteria,1RMKV@1236|Gammaproteobacteria,3WXM2@544|Citrobacter	1236|Gammaproteobacteria	E	Amino acid permease	puuP	GO:0003674,GO:0005215,GO:0005575,GO:0005623,GO:0005886,GO:0006576,GO:0006595,GO:0006598,GO:0006807,GO:0006810,GO:0006811,GO:0006812,GO:0006950,GO:0006974,GO:0008150,GO:0008152,GO:0008324,GO:0008519,GO:0009056,GO:0009308,GO:0009310,GO:0009445,GO:0009447,GO:0009987,GO:0015075,GO:0015077,GO:0015078,GO:0015101,GO:0015203,GO:0015291,GO:0015293,GO:0015294,GO:0015295,GO:0015318,GO:0015489,GO:0015672,GO:…	-	ko:K14052	-	-	-	-	ko00000,ko02000	2.A.3.1.13	-	iSBO_1134.SBO_1766	AA_permease
24664_C_rodentium_ICC168-ROD_RS01800	637910.ROD_03561	0.0	961.0	COG0174@1|root,COG0174@2|Bacteria,1MU6V@1224|Proteobacteria,1RPNZ@1236|Gammaproteobacteria,3WXIF@544|Citrobacter	1236|Gammaproteobacteria	E	Glutamine synthetase, catalytic domain	puuA	GO:0003674,GO:0003824,GO:0006576,GO:0006595,GO:0006598,GO:0006807,GO:0008150,GO:0008152,GO:0009056,GO:0009308,GO:0009310,GO:0009445,GO:0009447,GO:0009987,GO:0016874,GO:0016879,GO:0016880,GO:0034024,GO:0034641,GO:0042402,GO:0044106,GO:0044237,GO:0071704,GO:0097164,GO:1901564,GO:1901565,GO:1901575	6.3.1.11,6.3.1.2	ko:K01915,ko:K09470	ko00220,ko00250,ko00330,ko00630,ko00910,ko01100,ko01120,ko01230,ko02020,ko04217,ko04724,ko04727,map00220,map00250,map00330,map00630,map00910,map01100,map01120,map01230,map02020,map04217,map04724,map04727	M00136	R00253,R07414	RC00010,RC00090,RC00096,RC02798	ko00000,ko00001,ko00002,ko01000,ko04147	-	-	iB21_1397.B21_01285,iECBD_1354.ECBD_2320,iECB_1328.ECB_01274,iECD_1391.ECD_01274,iSF_1195.SF1302	Gln-synt_C
24665_C_rodentium_ICC168-ROD_RS01805	637910.ROD_03571	1.2e-187	520.0	COG2071@1|root,COG2071@2|Bacteria,1MV8E@1224|Proteobacteria,1RS51@1236|Gammaproteobacteria,3WWUW@544|Citrobacter	1236|Gammaproteobacteria	S	Peptidase C26	puuD	GO:0003674,GO:0003824,GO:0006576,GO:0006595,GO:0006598,GO:0006807,GO:0008150,GO:0008152,GO:0009056,GO:0009308,GO:0009310,GO:0009445,GO:0009447,GO:0009987,GO:0016787,GO:0016810,GO:0016811,GO:0033969,GO:0034641,GO:0042402,GO:0044106,GO:0044237,GO:0071704,GO:0097164,GO:1901564,GO:1901565,GO:1901575	3.5.1.94	ko:K07010,ko:K09473	ko00330,ko01100,map00330,map01100	M00136	R07419	RC00090,RC00096	ko00000,ko00001,ko00002,ko01000,ko01002	-	-	-	Peptidase_C26
24666_C_rodentium_ICC168-ROD_RS01810	637910.ROD_03581	5.84e-129	366.0	COG1396@1|root,COG1917@1|root,COG1396@2|Bacteria,COG1917@2|Bacteria,1RCYA@1224|Proteobacteria,1S4B9@1236|Gammaproteobacteria,3WW4R@544|Citrobacter	1236|Gammaproteobacteria	K	Helix-turn-helix domain	puuR	GO:0003674,GO:0003676,GO:0003677,GO:0005488,GO:0006139,GO:0006351,GO:0006725,GO:0006807,GO:0008150,GO:0008152,GO:0009058,GO:0009059,GO:0009987,GO:0010467,GO:0016070,GO:0018130,GO:0019438,GO:0032774,GO:0034641,GO:0034645,GO:0034654,GO:0043170,GO:0044237,GO:0044238,GO:0044249,GO:0044260,GO:0044271,GO:0046483,GO:0071704,GO:0090304,GO:0097159,GO:0097659,GO:1901360,GO:1901362,GO:1901363,GO:1901576	-	ko:K14056	-	-	-	-	ko00000,ko03000	-	-	-	Cupin_2,HTH_3
24667_C_rodentium_ICC168-ROD_RS01815	637910.ROD_03591	0.0	982.0	COG1012@1|root,COG1012@2|Bacteria,1MU1V@1224|Proteobacteria,1RMBQ@1236|Gammaproteobacteria,3WWPR@544|Citrobacter	1236|Gammaproteobacteria	C	Involved in the biosynthesis of the osmoprotectant glycine betaine. Catalyzes the reversible oxidation of betaine aldehyde to the corresponding acid	puuC	GO:0003674,GO:0003824,GO:0004030,GO:0006576,GO:0006595,GO:0006598,GO:0006807,GO:0008150,GO:0008152,GO:0009056,GO:0009308,GO:0009310,GO:0009445,GO:0009447,GO:0009987,GO:0016491,GO:0016620,GO:0016903,GO:0034641,GO:0042402,GO:0044106,GO:0044237,GO:0055114,GO:0071704,GO:0097164,GO:1901564,GO:1901565,GO:1901575	1.2.1.3,1.2.1.99	ko:K00128,ko:K09472	ko00010,ko00053,ko00071,ko00280,ko00310,ko00330,ko00340,ko00380,ko00410,ko00561,ko00620,ko00625,ko00903,ko00981,ko01100,ko01110,ko01120,ko01130,map00010,map00053,map00071,map00280,map00310,map00330,map00340,map00380,map00410,map00561,map00620,map00625,map00903,map00981,map01100,map01110,map01120,map01130	M00135,M00136	R00264,R00631,R00710,R00904,R01752,R01986,R02549,R02678,R02940,R02957,R03283,R03869,R04065,R04506,R04903,R05050,R05237,R05238,R05286,R06366,R07417,R07418,R08146	RC00047,RC00071,RC00080,RC00186,RC00218,RC00242,RC00816,RC01500	ko00000,ko00001,ko00002,ko01000	-	-	iAF1260.b1300,iB21_1397.B21_01288,iBWG_1329.BWG_1132,iECBD_1354.ECBD_2317,iECB_1328.ECB_01277,iECDH10B_1368.ECDH10B_1417,iECDH1ME8569_1439.ECDH1ME8569_1242,iECD_1391.ECD_01277,iECW_1372.ECW_m1396,iEKO11_1354.EKO11_2550,iETEC_1333.ETEC_1404,iEcDH1_1363.EcDH1_2346,iEcHS_1320.EcHS_A1415,iJO1366.b1300,iJR904.b1300,iUMNK88_1353.UMNK88_1636,iWFL_1372.ECW_m1396,iY75_1357.Y75_RS06830	Aldedh
24668_C_rodentium_ICC168-ROD_RS01820	637910.ROD_03601	0.0	865.0	COG0665@1|root,COG0665@2|Bacteria,1MVGP@1224|Proteobacteria,1RNJ9@1236|Gammaproteobacteria,3WVVQ@544|Citrobacter	1236|Gammaproteobacteria	C	FAD dependent oxidoreductase	puuB	GO:0003674,GO:0003824,GO:0005575,GO:0005622,GO:0005623,GO:0005737,GO:0008150,GO:0008152,GO:0016491,GO:0044424,GO:0044464,GO:0055114	-	ko:K09471	ko00330,ko01100,map00330,map01100	M00136	R07415	RC00062	ko00000,ko00001,ko00002,ko01000	-	-	iSDY_1059.SDY_1943,iYL1228.KPN_01017	DAO
24669_C_rodentium_ICC168-ROD_RS25540	637910.ROD_03611	0.0	1648.0	COG3468@1|root,COG3468@2|Bacteria,1R9A8@1224|Proteobacteria,1RS0C@1236|Gammaproteobacteria,3WXV9@544|Citrobacter	1236|Gammaproteobacteria	MU	Autotransporter beta-domain	-	-	-	-	-	-	-	-	-	-	-	-	Autotransporter,Pertactin
24670_C_rodentium_ICC168-ROD_RS01830	637910.ROD_03621	3.34e-138	390.0	2961R@1|root,2ZTC9@2|Bacteria,1P8RD@1224|Proteobacteria,1STM8@1236|Gammaproteobacteria	1236|Gammaproteobacteria	-	-	-	-	-	-	-	-	-	-	-	-	-	-	-
24671_C_rodentium_ICC168-ROD_RS01835	637910.ROD_03631	3.4e-102	295.0	COG5435@1|root,COG5435@2|Bacteria,1P6N5@1224|Proteobacteria,1STYW@1236|Gammaproteobacteria	1236|Gammaproteobacteria	S	Pfam:DUF1795	-	-	-	-	-	-	-	-	-	-	-	-	DcrB
24672_C_rodentium_ICC168-ROD_RS01840	637910.ROD_03641	2.12e-251	689.0	COG3539@1|root,COG3539@2|Bacteria	2|Bacteria	NU	cell adhesion	-	-	-	-	-	-	-	-	-	-	-	-	Fimbrial
24673_C_rodentium_ICC168-ROD_RS01845	637910.ROD_03651	0.0	1710.0	COG3188@1|root,COG3188@2|Bacteria,1MUHE@1224|Proteobacteria,1RMPU@1236|Gammaproteobacteria,3WW72@544|Citrobacter	1236|Gammaproteobacteria	NU	PapC N-terminal domain	htrE_1	-	-	ko:K07347	ko05133,map05133	-	-	-	ko00000,ko00001,ko02000,ko02035,ko02044	1.B.11.3	-	-	PapC_C,PapC_N,Usher
24674_C_rodentium_ICC168-ROD_RS01850	637910.ROD_03661	3.53e-168	470.0	COG3121@1|root,COG3121@2|Bacteria,1R3Z4@1224|Proteobacteria,1S1DZ@1236|Gammaproteobacteria,3WYMB@544|Citrobacter	1236|Gammaproteobacteria	NU	Pili assembly chaperone PapD, C-terminal domain	-	-	-	ko:K15540	-	-	-	-	ko00000	-	-	-	PapD_C,PapD_N
24675_C_rodentium_ICC168-ROD_RS01855	637910.ROD_03671	2.65e-108	313.0	COG3539@1|root,COG3539@2|Bacteria,1Q011@1224|Proteobacteria,1TBYV@1236|Gammaproteobacteria,3WYWE@544|Citrobacter	1236|Gammaproteobacteria	NU	Type-1 fimbrial protein, A	-	-	-	ko:K07345	ko05133,map05133	-	-	-	ko00000,ko00001,ko02035,ko02044	-	-	-	FimA
24677_C_rodentium_ICC168-ROD_RS01865	637910.ROD_03691	6.15e-33	117.0	2E3IF@1|root,32YGX@2|Bacteria,1NFX0@1224|Proteobacteria,1SICK@1236|Gammaproteobacteria	1236|Gammaproteobacteria	S	Colicin V	-	-	-	-	-	-	-	-	-	-	-	-	-
24678_C_rodentium_ICC168-ROD_RS01870	637910.ROD_03701	0.0	1355.0	COG2274@1|root,COG2274@2|Bacteria,1R2T0@1224|Proteobacteria,1SBE1@1236|Gammaproteobacteria,3WVD2@544|Citrobacter	1236|Gammaproteobacteria	V	Peptidase C39 family	cvaB	-	-	ko:K06147,ko:K13409	ko02010,ko04626,map02010,map04626	M00339	-	-	ko00000,ko00001,ko00002,ko02000,ko02044	3.A.1.106,3.A.1.109,3.A.1.110,3.A.1.21	-	-	ABC_membrane,ABC_tran,Peptidase_C39,cNMP_binding
24679_C_rodentium_ICC168-ROD_RS01875	637910.ROD_03711	6.26e-282	773.0	COG0845@1|root,COG0845@2|Bacteria,1R3R4@1224|Proteobacteria,1RNSG@1236|Gammaproteobacteria	1236|Gammaproteobacteria	M	Secretion Protein	-	-	-	ko:K13408	ko04626,map04626	M00339	-	-	ko00000,ko00001,ko00002,ko02000,ko02044	8.A.1	-	-	Biotin_lipoyl_2,HlyD,HlyD_3
24680_C_rodentium_ICC168-ROD_RS01880	637910.ROD_03721	4.43e-291	798.0	COG1538@1|root,COG1538@2|Bacteria,1MWCJ@1224|Proteobacteria,1RQQV@1236|Gammaproteobacteria,3WXB8@544|Citrobacter	1236|Gammaproteobacteria	MU	Outer membrane efflux protein	tolC	-	-	ko:K12340,ko:K12538	ko01501,ko01503,ko02020,ko03070,ko04626,ko05133,map01501,map01503,map02020,map03070,map04626,map05133	M00325,M00326,M00328,M00339,M00571,M00575,M00646,M00647,M00696,M00697,M00709,M00720,M00821	-	-	ko00000,ko00001,ko00002,ko01504,ko02000,ko02044	1.B.17,1.B.17.1,2.A.6.2	-	-	OEP
24681_C_rodentium_ICC168-ROD_RS01885	637910.ROD_03731	4.33e-154	432.0	COG2197@1|root,COG2197@2|Bacteria,1NDTS@1224|Proteobacteria,1SD59@1236|Gammaproteobacteria	1236|Gammaproteobacteria	K	helix_turn_helix, Lux Regulon	-	-	-	-	-	-	-	-	-	-	-	-	GerE
24682_C_rodentium_ICC168-ROD_RS01890	637910.ROD_03751	6.05e-108	311.0	COG1403@1|root,COG1403@2|Bacteria,1NE62@1224|Proteobacteria,1S9QW@1236|Gammaproteobacteria	1236|Gammaproteobacteria	V	HNH nucleases	-	-	-	-	-	-	-	-	-	-	-	-	HNH
24683_C_rodentium_ICC168-ROD_RS01895	637910.ROD_03761	4.62e-225	620.0	COG2390@1|root,COG2390@2|Bacteria,1MX3F@1224|Proteobacteria,1RMEZ@1236|Gammaproteobacteria	1236|Gammaproteobacteria	K	Transcriptional regulator	lsrR	-	-	-	-	-	-	-	-	-	-	-	HTH_24,HTH_28,Sigma70_r4,Sugar-bind
24684_C_rodentium_ICC168-ROD_RS01900	637910.ROD_03771	0.0	1117.0	COG2376@1|root,COG2376@2|Bacteria,1MVSR@1224|Proteobacteria,1RNRQ@1236|Gammaproteobacteria,3WVUW@544|Citrobacter	1236|Gammaproteobacteria	G	Dak1 domain	-	-	2.7.1.121,2.7.1.28,2.7.1.29,4.6.1.15	ko:K00863,ko:K05878	ko00051,ko00561,ko00680,ko01100,ko01120,ko01200,ko04622,map00051,map00561,map00680,map01100,map01120,map01200,map04622	M00344	R01011,R01012,R01059	RC00002,RC00015,RC00017	ko00000,ko00001,ko00002,ko01000	-	-	-	Dak1,Dak2
24685_C_rodentium_ICC168-ROD_RS01905	637910.ROD_03781	5.25e-106	306.0	COG0698@1|root,COG0698@2|Bacteria,1RHBF@1224|Proteobacteria,1S58E@1236|Gammaproteobacteria,3WYZT@544|Citrobacter	1236|Gammaproteobacteria	G	Ribose/Galactose Isomerase	rpiB	-	5.3.1.34,5.3.1.6	ko:K01808,ko:K21911	ko00030,ko00051,ko00710,ko01100,ko01110,ko01120,ko01130,ko01200,ko01230,map00030,map00051,map00710,map01100,map01110,map01120,map01130,map01200,map01230	M00004,M00007,M00165,M00167	R01056,R09030	RC00376,RC00434	ko00000,ko00001,ko00002,ko01000	-	-	iPC815.YPO3353	LacAB_rpiB
24686_C_rodentium_ICC168-ROD_RS01910	637910.ROD_03791	3.66e-310	845.0	COG2271@1|root,COG2271@2|Bacteria,1MVPS@1224|Proteobacteria,1S0GA@1236|Gammaproteobacteria	1236|Gammaproteobacteria	G	Major Facilitator Superfamily	-	-	-	-	-	-	-	-	-	-	-	-	MFS_1
24687_C_rodentium_ICC168-ROD_RS01915	637910.ROD_03801	3.98e-256	701.0	COG1995@1|root,COG1995@2|Bacteria,1MXGJ@1224|Proteobacteria,1RZEQ@1236|Gammaproteobacteria,3WZGK@544|Citrobacter	1236|Gammaproteobacteria	H	Pyridoxal phosphate biosynthetic protein PdxA	-	-	1.1.1.262	ko:K00097	ko00750,ko01100,map00750,map01100	M00124	R05681,R05837,R07406	RC00089,RC00675,RC01475	ko00000,ko00001,ko00002,ko01000	-	-	-	PdxA
24688_C_rodentium_ICC168-ROD_RS01920	637910.ROD_03811	6.42e-199	551.0	COG1082@1|root,COG1082@2|Bacteria,1R963@1224|Proteobacteria,1RYMM@1236|Gammaproteobacteria	1236|Gammaproteobacteria	G	Xylose isomerase-like TIM barrel	-	-	-	-	-	-	-	-	-	-	-	-	AP_endonuc_2
24689_C_rodentium_ICC168-ROD_RS01925	637910.ROD_03821	1.4e-261	715.0	COG1064@1|root,COG1064@2|Bacteria,1MUTT@1224|Proteobacteria,1RN4D@1236|Gammaproteobacteria,3WXK5@544|Citrobacter	1236|Gammaproteobacteria	C	Alanine dehydrogenase/PNT, C-terminal domain	yahK	GO:0003674,GO:0003824,GO:0004033,GO:0008106,GO:0008150,GO:0008152,GO:0016491,GO:0016614,GO:0016616,GO:0055114	-	ko:K13979	-	-	-	-	ko00000,ko01000	-	-	-	ADH_N,ADH_zinc_N
24690_C_rodentium_ICC168-ROD_RS01930	637910.ROD_03831	7.06e-132	374.0	COG2068@1|root,COG2068@2|Bacteria,1MW0X@1224|Proteobacteria,1SCSV@1236|Gammaproteobacteria,3WZFU@544|Citrobacter	1236|Gammaproteobacteria	S	MobA-like NTP transferase domain	ygfJ	-	2.7.7.76	ko:K07141	ko00790,map00790	-	R11582	-	ko00000,ko00001,ko01000	-	-	-	NTP_transf_3
24691_C_rodentium_ICC168-ROD_RS01935	637910.ROD_03841	2.02e-219	605.0	COG1975@1|root,COG1975@2|Bacteria,1MXKU@1224|Proteobacteria,1RQRT@1236|Gammaproteobacteria,3WZSE@544|Citrobacter	1236|Gammaproteobacteria	O	XdhC and CoxI family	yagQ	GO:0003674,GO:0005488,GO:0043546,GO:0048037,GO:0050662,GO:0097159,GO:1901363	-	ko:K07402	-	-	-	-	ko00000	-	-	-	XdhC_C,XdhC_CoxI
24692_C_rodentium_ICC168-ROD_RS01940	637910.ROD_03851	0.0	1446.0	COG1529@1|root,COG1529@2|Bacteria,1MUEA@1224|Proteobacteria,1RN40@1236|Gammaproteobacteria,3WXBM@544|Citrobacter	1236|Gammaproteobacteria	C	Aldehyde oxidase and xanthine dehydrogenase, a/b hammerhead domain	yagR	GO:0003674,GO:0003824,GO:0005488,GO:0005575,GO:0005623,GO:0006950,GO:0006974,GO:0008150,GO:0008152,GO:0009987,GO:0016491,GO:0016903,GO:0030151,GO:0033554,GO:0042597,GO:0043167,GO:0043169,GO:0044464,GO:0046872,GO:0046914,GO:0050896,GO:0051716,GO:0055114	1.17.1.4	ko:K11177	ko00230,ko01100,ko01120,map00230,map01100,map01120	M00546	R01768,R02103	RC00143	ko00000,ko00001,ko00002,ko01000	-	-	-	Ald_Xan_dh_C,Ald_Xan_dh_C2
24693_C_rodentium_ICC168-ROD_RS01945	637910.ROD_03861	2.04e-223	615.0	COG1319@1|root,COG1319@2|Bacteria,1MVJS@1224|Proteobacteria,1RY6A@1236|Gammaproteobacteria,3WZSC@544|Citrobacter	1236|Gammaproteobacteria	C	CO dehydrogenase flavoprotein C-terminal domain	yagS	GO:0000166,GO:0003674,GO:0003824,GO:0005488,GO:0005575,GO:0005623,GO:0008150,GO:0008152,GO:0016491,GO:0016903,GO:0036094,GO:0042597,GO:0043167,GO:0043168,GO:0044464,GO:0048037,GO:0050660,GO:0050662,GO:0055114,GO:0097159,GO:1901265,GO:1901363	1.17.1.4	ko:K11178	ko00230,ko01100,ko01120,map00230,map01100,map01120	M00546	R01768,R02103	RC00143	ko00000,ko00001,ko00002,ko01000	-	-	-	CO_deh_flav_C,FAD_binding_5
24694_C_rodentium_ICC168-ROD_RS01950	637910.ROD_03871	1.49e-138	391.0	COG2080@1|root,COG2080@2|Bacteria,1MY3F@1224|Proteobacteria,1SYEX@1236|Gammaproteobacteria,3WZTJ@544|Citrobacter	1236|Gammaproteobacteria	C	[2Fe-2S] binding domain	yagT	GO:0003674,GO:0003824,GO:0005488,GO:0005575,GO:0005623,GO:0008150,GO:0008152,GO:0016491,GO:0016903,GO:0042597,GO:0044464,GO:0048037,GO:0051536,GO:0051537,GO:0051540,GO:0055114	-	ko:K13483	ko00230,ko01100,ko01120,map00230,map01100,map01120	M00546	R01768,R02103	RC00143	ko00000,ko00001,ko00002	-	-	-	Fer2,Fer2_2,TAT_signal
24695_C_rodentium_ICC168-ROD_RS01955	637910.ROD_03881	0.0	1013.0	COG3104@1|root,COG3104@2|Bacteria,1MW6W@1224|Proteobacteria,1RM8P@1236|Gammaproteobacteria,3WXPY@544|Citrobacter	1236|Gammaproteobacteria	P	POT family	dtpT	-	-	ko:K03305	-	-	-	-	ko00000	2.A.17	-	-	PTR2
24696_C_rodentium_ICC168-ROD_RS01960	637910.ROD_03891	0.0	1821.0	COG3468@1|root,COG3468@2|Bacteria,1R8WV@1224|Proteobacteria,1RPXJ@1236|Gammaproteobacteria,3WXTY@544|Citrobacter	1236|Gammaproteobacteria	MU	Autotransporter beta-domain	-	-	-	-	-	-	-	-	-	-	-	-	Autotransporter,Pertactin
24698_C_rodentium_ICC168-ROD_RS01970	637910.ROD_03901	0.0	940.0	COG1271@1|root,COG1271@2|Bacteria,1MV60@1224|Proteobacteria,1RN2U@1236|Gammaproteobacteria,3WWZX@544|Citrobacter	1236|Gammaproteobacteria	C	Cytochrome bd terminal oxidase subunit I	cioA	-	1.10.3.14	ko:K00425	ko00190,ko01100,ko02020,map00190,map01100,map02020	M00153	R11325	RC00061	ko00000,ko00001,ko00002,ko01000	3.D.4.3	-	-	Cyt_bd_oxida_I
24699_C_rodentium_ICC168-ROD_RS01975	637910.ROD_03911	4.23e-245	672.0	COG1294@1|root,COG1294@2|Bacteria,1MURP@1224|Proteobacteria,1RN0N@1236|Gammaproteobacteria,3WVX8@544|Citrobacter	1236|Gammaproteobacteria	C	Cytochrome bd terminal oxidase subunit II	cioB	-	1.10.3.14	ko:K00426	ko00190,ko01100,ko02020,map00190,map01100,map02020	M00153	R11325	RC00061	ko00000,ko00001,ko00002,ko01000	3.D.4.3	-	-	Cyt_bd_oxida_II
24701_C_rodentium_ICC168-ROD_RS25545	637910.ROD_03921	0.0	1664.0	COG3468@1|root,COG4625@1|root,COG3468@2|Bacteria,COG4625@2|Bacteria,1MU92@1224|Proteobacteria,1T1T4@1236|Gammaproteobacteria,3WXWK@544|Citrobacter	1236|Gammaproteobacteria	MU	Autotransporter beta-domain	-	-	-	ko:K12678	-	-	-	-	ko00000,ko02000,ko02044	1.B.12.1.1,1.B.12.1.3	-	-	Autotransporter,PATR,Pertactin
24702_C_rodentium_ICC168-ROD_RS01990	637910.ROD_03931	0.0	1025.0	COG3829@1|root,COG3829@2|Bacteria,1NU8B@1224|Proteobacteria,1RMHY@1236|Gammaproteobacteria,3WX05@544|Citrobacter	1236|Gammaproteobacteria	KT	Propionate catabolism activator	prpR	GO:0003674,GO:0003700,GO:0006355,GO:0008150,GO:0009314,GO:0009628,GO:0009889,GO:0009890,GO:0009891,GO:0009892,GO:0009893,GO:0010468,GO:0010556,GO:0010557,GO:0010558,GO:0010604,GO:0010605,GO:0010628,GO:0010629,GO:0019219,GO:0019222,GO:0031323,GO:0031324,GO:0031325,GO:0031326,GO:0031327,GO:0031328,GO:0045892,GO:0045893,GO:0045934,GO:0045935,GO:0048518,GO:0048519,GO:0048522,GO:0048523,GO:0050789,GO:…	-	ko:K02688,ko:K11914	-	-	-	-	ko00000,ko02044,ko03000	-	-	-	HTH_8,PrpR_N,Sigma54_activat
24703_C_rodentium_ICC168-ROD_RS01995	637910.ROD_03941	1.83e-202	561.0	COG2513@1|root,COG2513@2|Bacteria,1N4VT@1224|Proteobacteria,1RMR5@1236|Gammaproteobacteria,3WVFZ@544|Citrobacter	1236|Gammaproteobacteria	G	Catalyzes the thermodynamically favored C-C bond cleavage of (2R,3S)-2-methylisocitrate to yield pyruvate and succinate	prpB	GO:0000287,GO:0003674,GO:0003824,GO:0005488,GO:0006082,GO:0006091,GO:0006113,GO:0006629,GO:0006631,GO:0008150,GO:0008152,GO:0009056,GO:0009062,GO:0009987,GO:0015980,GO:0016042,GO:0016054,GO:0016829,GO:0016830,GO:0016833,GO:0016999,GO:0017001,GO:0017144,GO:0019541,GO:0019543,GO:0019626,GO:0019629,GO:0019752,GO:0032787,GO:0042737,GO:0043167,GO:0043169,GO:0043436,GO:0044237,GO:0044238,GO:0044242,GO:…	4.1.3.30	ko:K03417	ko00640,map00640	-	R00409	RC00286,RC00287	ko00000,ko00001,ko01000	-	-	iECNA114_1301.ECNA114_0319,iECP_1309.ECP_0407	PEP_mutase
24704_C_rodentium_ICC168-ROD_RS02000	637910.ROD_03951	4.93e-289	788.0	COG0372@1|root,COG0372@2|Bacteria,1MUKX@1224|Proteobacteria,1RNT1@1236|Gammaproteobacteria,3WWKE@544|Citrobacter	1236|Gammaproteobacteria	C	Citrate synthase, C-terminal domain	prpC	GO:0003674,GO:0003824,GO:0004108,GO:0006082,GO:0006091,GO:0006113,GO:0006629,GO:0006631,GO:0008150,GO:0008152,GO:0009987,GO:0015980,GO:0016740,GO:0016746,GO:0016829,GO:0016830,GO:0016833,GO:0016999,GO:0017144,GO:0019541,GO:0019679,GO:0019752,GO:0032787,GO:0036440,GO:0043436,GO:0044237,GO:0044238,GO:0044255,GO:0044281,GO:0046459,GO:0046912,GO:0050440,GO:0055114,GO:0071704	2.3.3.5	ko:K01659	ko00640,map00640	-	R00931	RC00004,RC00406,RC02827	ko00000,ko00001,ko01000	-	-	iECED1_1282.ECED1_0365,iECIAI1_1343.ECIAI1_0334,iECIAI39_1322.ECIAI39_0347,iECP_1309.ECP_0408,iECSF_1327.ECSF_0308,iEcE24377_1341.EcE24377A_0357,iJN746.PP_2335,iLF82_1304.LF82_1740,iNRG857_1313.NRG857_01630	Citrate_synt
24705_C_rodentium_ICC168-ROD_RS02005	637910.ROD_03961	0.0	966.0	COG2079@1|root,COG2079@2|Bacteria,1MUIG@1224|Proteobacteria,1RPQN@1236|Gammaproteobacteria,3WVB8@544|Citrobacter	1236|Gammaproteobacteria	S	MmgE/PrpD family	prpD	GO:0003674,GO:0003824,GO:0005488,GO:0006082,GO:0006629,GO:0006631,GO:0008150,GO:0008152,GO:0009056,GO:0009062,GO:0009987,GO:0016042,GO:0016054,GO:0016829,GO:0016835,GO:0016836,GO:0016999,GO:0017001,GO:0017144,GO:0019541,GO:0019543,GO:0019626,GO:0019629,GO:0019679,GO:0019752,GO:0032787,GO:0042737,GO:0043436,GO:0044237,GO:0044238,GO:0044242,GO:0044248,GO:0044255,GO:0044281,GO:0044282,GO:0046395,GO:…	4.2.1.79	ko:K01720	ko00640,map00640	-	R04424	RC01152	ko00000,ko00001,ko01000	-	-	iEcolC_1368.EcolC_3291	MmgE_PrpD
24706_C_rodentium_ICC168-ROD_RS02010	637910.ROD_03971	0.0	1274.0	COG0365@1|root,COG0365@2|Bacteria,1MUF5@1224|Proteobacteria,1RR14@1236|Gammaproteobacteria,3WWBE@544|Citrobacter	1236|Gammaproteobacteria	I	Acetyl-coenzyme A synthetase N-terminus	prpE	GO:0003674,GO:0003824,GO:0016405,GO:0016874,GO:0016877,GO:0016878,GO:0050218	6.2.1.17	ko:K01908	ko00640,ko01100,map00640,map01100	-	R00926,R01354	RC00004,RC00043,RC00070,RC02816	ko00000,ko00001,ko01000,ko01004	-	-	-	ACAS_N,AMP-binding,AMP-binding_C
24707_C_rodentium_ICC168-ROD_RS02015	637910.ROD_03981	1.38e-291	797.0	COG2223@1|root,COG2223@2|Bacteria,1MYS9@1224|Proteobacteria,1RMRW@1236|Gammaproteobacteria,3WVCV@544|Citrobacter	1236|Gammaproteobacteria	P	LacY proton/sugar symporter	lacY	GO:0003674,GO:0005215,GO:0005351,GO:0005402,GO:0005488,GO:0005575,GO:0005623,GO:0005886,GO:0005887,GO:0006810,GO:0006811,GO:0006812,GO:0008150,GO:0008324,GO:0008643,GO:0015075,GO:0015077,GO:0015078,GO:0015144,GO:0015154,GO:0015155,GO:0015157,GO:0015291,GO:0015293,GO:0015294,GO:0015295,GO:0015318,GO:0015528,GO:0015672,GO:0015766,GO:0015767,GO:0015772,GO:0016020,GO:0016021,GO:0022804,GO:0022857,GO:…	-	ko:K02532	-	-	-	-	ko00000,ko02000	2.A.1.5	-	iAF1260.b0343,iAPECO1_1312.APECO1_1650,iB21_1397.B21_00301,iBWG_1329.BWG_3743,iE2348C_1286.E2348C_0298,iECABU_c1320.ECABU_c04330,iECBD_1354.ECBD_3314,iECB_1328.ECB_00297,iECDH10B_1368.ECDH10B_1356,iECDH1ME8569_1439.ECDH1ME8569_0330,iECD_1391.ECD_00297,iECED1_1282.ECED1_0371,iECO103_1326.ECO103_0325,iECO111_1330.ECO111_0379,iECO26_1355.ECO26_0379,iECOK1_1307.ECOK1_0335,iECP_1309.ECP_0416,iECS88_13…	LacY_symp
24708_C_rodentium_ICC168-ROD_RS02020	637910.ROD_03991	0.0	2177.0	COG3250@1|root,COG3250@2|Bacteria,1MVBN@1224|Proteobacteria,1RMER@1236|Gammaproteobacteria,3WW20@544|Citrobacter	1236|Gammaproteobacteria	G	Beta galactosidase small chain	lacZ	GO:0000287,GO:0003674,GO:0003824,GO:0004553,GO:0004565,GO:0005488,GO:0005515,GO:0005575,GO:0005975,GO:0005984,GO:0005988,GO:0005990,GO:0008150,GO:0008152,GO:0009056,GO:0009311,GO:0009313,GO:0009341,GO:0009987,GO:0015925,GO:0016052,GO:0016787,GO:0016798,GO:0031420,GO:0032991,GO:0042802,GO:0043167,GO:0043169,GO:0044237,GO:0044238,GO:0044248,GO:0044262,GO:0044275,GO:0046352,GO:0046872,GO:0071704,GO:…	3.2.1.23	ko:K01190	ko00052,ko00511,ko00600,ko01100,map00052,map00511,map00600,map01100	-	R01105,R01678,R03355,R04783,R06114	RC00049,RC00452	ko00000,ko00001,ko01000	-	-	iAF1260.b0344,iB21_1397.B21_00302,iECBD_1354.ECBD_3313,iECB_1328.ECB_00298,iECDH1ME8569_1439.ECDH1ME8569_0331,iECD_1391.ECD_00298,iECNA114_1301.ECNA114_0327,iEcDH1_1363.EcDH1_3262,iJO1366.b0344,iJR904.b0344,iY75_1357.Y75_RS01775	Bgal_small_N,DUF4981,Glyco_hydro_2,Glyco_hydro_2_C,Glyco_hydro_2_N
24709_C_rodentium_ICC168-ROD_RS02025	637910.ROD_04001	1.43e-251	691.0	COG1609@1|root,COG1609@2|Bacteria,1MVZ4@1224|Proteobacteria,1RMGU@1236|Gammaproteobacteria,3WVRM@544|Citrobacter	1236|Gammaproteobacteria	K	helix_turn _helix lactose operon repressor	lacI	-	-	-	-	-	-	-	-	-	-	-	LacI,Peripla_BP_3
24710_C_rodentium_ICC168-ROD_RS02030	637910.ROD_04011	2.22e-231	636.0	COG4977@1|root,COG4977@2|Bacteria,1MUDK@1224|Proteobacteria,1RP9W@1236|Gammaproteobacteria,3WVVR@544|Citrobacter	1236|Gammaproteobacteria	K	DJ-1/PfpI family	adpA	-	-	-	-	-	-	-	-	-	-	-	DJ-1_PfpI,HTH_18
24711_C_rodentium_ICC168-ROD_RS02035	637910.ROD_04021	6.92e-189	524.0	COG2220@1|root,COG2220@2|Bacteria,1MVP2@1224|Proteobacteria,1RRSZ@1236|Gammaproteobacteria,3WV84@544|Citrobacter	1236|Gammaproteobacteria	S	Beta-lactamase superfamily domain	-	-	-	-	-	-	-	-	-	-	-	-	Lactamase_B_2,Lactamase_B_3
24712_C_rodentium_ICC168-ROD_RS02040	637910.ROD_04031	3.46e-115	330.0	2ED49@1|root,33711@2|Bacteria,1N4IK@1224|Proteobacteria,1SB8E@1236|Gammaproteobacteria	1236|Gammaproteobacteria	S	Protein of unknown function (DUF2569)	-	-	-	-	-	-	-	-	-	-	-	-	DUF2569
24713_C_rodentium_ICC168-ROD_RS02045	637910.ROD_04041	3.66e-252	691.0	COG3842@1|root,COG3842@2|Bacteria,1MU3I@1224|Proteobacteria,1RMTS@1236|Gammaproteobacteria,3WX7H@544|Citrobacter	1236|Gammaproteobacteria	P	Part of the ABC transporter complex FbpABC involved in Fe(3 ) ions import. Responsible for energy coupling to the transport system	fbpC	GO:0000041,GO:0003674,GO:0003824,GO:0005215,GO:0005381,GO:0006810,GO:0006811,GO:0006812,GO:0006826,GO:0008150,GO:0008324,GO:0015075,GO:0015318,GO:0015399,GO:0015405,GO:0016462,GO:0016787,GO:0016817,GO:0016818,GO:0016887,GO:0017111,GO:0022804,GO:0022857,GO:0022890,GO:0030001,GO:0034220,GO:0034755,GO:0042623,GO:0042626,GO:0043492,GO:0046873,GO:0046915,GO:0051179,GO:0051234,GO:0055085,GO:0098655,GO:…	3.6.3.30	ko:K02010	ko02010,map02010	M00190	-	-	ko00000,ko00001,ko00002,ko01000,ko02000	3.A.1.10	-	-	ABC_tran,TOBE_2
24714_C_rodentium_ICC168-ROD_RS02050	637910.ROD_04051	0.0	1322.0	COG1178@1|root,COG1178@2|Bacteria,1MXZZ@1224|Proteobacteria,1RY3W@1236|Gammaproteobacteria,3WWVY@544|Citrobacter	1236|Gammaproteobacteria	P	Binding-protein-dependent transport system inner membrane component	afuB	GO:0005575,GO:0005623,GO:0005886,GO:0016020,GO:0044464,GO:0071944	-	ko:K02011	ko02010,map02010	M00190	-	-	ko00000,ko00001,ko00002,ko02000	3.A.1.10	-	-	BPD_transp_1
24715_C_rodentium_ICC168-ROD_RS02055	637910.ROD_04061	1.13e-248	682.0	COG1840@1|root,COG1840@2|Bacteria,1MXZ8@1224|Proteobacteria,1RPPC@1236|Gammaproteobacteria,3WXV8@544|Citrobacter	1236|Gammaproteobacteria	P	Bacterial extracellular solute-binding protein	afuA	-	-	ko:K02012	ko02010,map02010	M00190	-	-	ko00000,ko00001,ko00002,ko02000	3.A.1.10	-	-	SBP_bac_6
24716_C_rodentium_ICC168-ROD_RS02060	637910.ROD_04071	0.0	870.0	COG2271@1|root,COG2271@2|Bacteria,1MX4V@1224|Proteobacteria,1RMB3@1236|Gammaproteobacteria,3WVE4@544|Citrobacter	1236|Gammaproteobacteria	G	Major Facilitator Superfamily	uhpC	-	-	ko:K07783	ko02020,map02020	-	-	-	ko00000,ko00001,ko02000	2.A.1.4.4,2.A.1.4.6	-	-	MFS_1
24717_C_rodentium_ICC168-ROD_RS02065	637910.ROD_04081	0.0	983.0	COG3851@1|root,COG3851@2|Bacteria,1QUAD@1224|Proteobacteria,1RMGY@1236|Gammaproteobacteria,3WX7D@544|Citrobacter	1236|Gammaproteobacteria	T	Histidine kinase	uhpB	-	2.7.13.3	ko:K07675,ko:K20263	ko02020,ko02024,map02020,map02024	M00473,M00818	-	-	ko00000,ko00001,ko00002,ko01000,ko01001,ko02022	-	-	-	HATPase_c,HisKA_3,MASE1
24718_C_rodentium_ICC168-ROD_RS02070	637910.ROD_04091	7.5e-146	411.0	COG2197@1|root,COG2197@2|Bacteria,1QW4D@1224|Proteobacteria,1RVMQ@1236|Gammaproteobacteria,3WWEK@544|Citrobacter	1236|Gammaproteobacteria	T	helix_turn_helix, Lux Regulon	uhpA	-	-	ko:K07686,ko:K07689,ko:K20264	ko02020,ko02024,ko02025,ko02026,ko05111,map02020,map02024,map02025,map02026,map05111	M00473,M00475,M00818	-	-	ko00000,ko00001,ko00002,ko02022	-	-	-	GerE,Response_reg
24719_C_rodentium_ICC168-ROD_RS02075	637910.ROD_04101	1.88e-224	619.0	COG4521@1|root,COG4521@2|Bacteria,1MVH2@1224|Proteobacteria,1RRRT@1236|Gammaproteobacteria,3WV7M@544|Citrobacter	1236|Gammaproteobacteria	P	NMT1-like family	tauA	GO:0003674,GO:0005215,GO:0005575,GO:0005623,GO:0006810,GO:0006811,GO:0006820,GO:0006950,GO:0007154,GO:0008150,GO:0009267,GO:0009605,GO:0009970,GO:0009987,GO:0009991,GO:0015711,GO:0015734,GO:0015849,GO:0030288,GO:0030313,GO:0031667,GO:0031668,GO:0031669,GO:0031975,GO:0033554,GO:0042594,GO:0042597,GO:0042908,GO:0044464,GO:0050896,GO:0051179,GO:0051234,GO:0051716,GO:0071496,GO:0071702,GO:0071705,GO:…	-	ko:K15551	ko00920,ko02010,map00920,map02010	M00435	-	-	ko00000,ko00001,ko00002,ko02000	3.A.1.17.1,3.A.1.17.4	-	iECOK1_1307.ECOK1_0347,iECS88_1305.ECS88_0362,iUMN146_1321.UM146_15535	NMT1,OpuAC
24720_C_rodentium_ICC168-ROD_RS02080	637910.ROD_04111	1.39e-182	508.0	COG4525@1|root,COG4525@2|Bacteria,1QTUA@1224|Proteobacteria,1RPAF@1236|Gammaproteobacteria,3WWMS@544|Citrobacter	1236|Gammaproteobacteria	P	Part of the ABC transporter complex TauABC involved in taurine import. Responsible for energy coupling to the transport system	tauB	GO:0000166,GO:0003674,GO:0005488,GO:0005524,GO:0006950,GO:0007154,GO:0008144,GO:0008150,GO:0009267,GO:0009605,GO:0009987,GO:0009991,GO:0010438,GO:0017076,GO:0030554,GO:0031667,GO:0031668,GO:0031669,GO:0032553,GO:0032555,GO:0032559,GO:0033554,GO:0035639,GO:0036094,GO:0042594,GO:0043167,GO:0043168,GO:0050896,GO:0051716,GO:0071496,GO:0097159,GO:0097367,GO:1901265,GO:1901363	3.6.3.36	ko:K10831	ko00920,ko02010,map00920,map02010	M00435	-	-	ko00000,ko00001,ko00002,ko01000,ko02000	3.A.1.17.1,3.A.1.17.4	-	iE2348C_1286.E2348C_0306,iEcHS_1320.EcHS_A0430	ABC_tran
24721_C_rodentium_ICC168-ROD_RS02085	637910.ROD_04121	9.64e-185	515.0	COG0600@1|root,COG0600@2|Bacteria,1MWDJ@1224|Proteobacteria,1RQ0A@1236|Gammaproteobacteria,3WVZ6@544|Citrobacter	1236|Gammaproteobacteria	P	Binding-protein-dependent transport system inner membrane component	tauC	GO:0003674,GO:0005215,GO:0005575,GO:0005623,GO:0005886,GO:0005887,GO:0006810,GO:0006950,GO:0007154,GO:0008150,GO:0009267,GO:0009605,GO:0009987,GO:0009991,GO:0010438,GO:0016020,GO:0016021,GO:0022857,GO:0031224,GO:0031226,GO:0031667,GO:0031668,GO:0031669,GO:0033554,GO:0042594,GO:0042908,GO:0042910,GO:0042918,GO:0042959,GO:0044425,GO:0044459,GO:0044464,GO:0050896,GO:0051179,GO:0051234,GO:0051716,GO:…	-	ko:K15552	ko00920,ko02010,map00920,map02010	M00435	-	-	ko00000,ko00001,ko00002,ko02000	3.A.1.17.1,3.A.1.17.4	-	iAPECO1_1312.APECO1_1637,iECOK1_1307.ECOK1_0349,iECS88_1305.ECS88_0364,iUMN146_1321.UM146_15525,iUTI89_1310.UTI89_C0386	BPD_transp_1
24722_C_rodentium_ICC168-ROD_RS02090	637910.ROD_04131	6.49e-211	582.0	COG2175@1|root,COG2175@2|Bacteria,1MV5K@1224|Proteobacteria,1RQRU@1236|Gammaproteobacteria,3WW4I@544|Citrobacter	1236|Gammaproteobacteria	Q	Taurine catabolism dioxygenase TauD, TfdA family	tauD	GO:0000907,GO:0000908,GO:0003674,GO:0003824,GO:0005575,GO:0005622,GO:0005623,GO:0005737,GO:0006790,GO:0008150,GO:0008152,GO:0009056,GO:0009987,GO:0016491,GO:0016705,GO:0016706,GO:0044237,GO:0044248,GO:0044273,GO:0044424,GO:0044464,GO:0051213,GO:0055114	1.14.11.17	ko:K03119	ko00430,ko00920,map00430,map00920	-	R05320	RC01331	ko00000,ko00001,ko01000	-	-	iB21_1397.B21_00322,iECBD_1354.ECBD_3293,iECB_1328.ECB_00318,iECD_1391.ECD_00318,iECH74115_1262.ECH74115_0443,iECSP_1301.ECSP_0431,iECs_1301.ECs0422,iETEC_1333.ETEC_0422,iEcolC_1368.EcolC_3260,iG2583_1286.G2583_0480,iJN746.PP_0230,iZ_1308.Z0467	TauD
24723_C_rodentium_ICC168-ROD_RS02095	637910.ROD_04141	3.97e-228	629.0	COG0113@1|root,COG0113@2|Bacteria,1MWMW@1224|Proteobacteria,1RP6Q@1236|Gammaproteobacteria,3WXHA@544|Citrobacter	1236|Gammaproteobacteria	H	Delta-aminolevulinic acid dehydratase	hemB	GO:0000287,GO:0003674,GO:0003824,GO:0004655,GO:0005488,GO:0005575,GO:0005622,GO:0005623,GO:0005737,GO:0005829,GO:0006725,GO:0006778,GO:0006779,GO:0006783,GO:0006807,GO:0008150,GO:0008152,GO:0008270,GO:0009058,GO:0009987,GO:0016829,GO:0016835,GO:0016836,GO:0018130,GO:0019438,GO:0033013,GO:0033014,GO:0034641,GO:0042168,GO:0042440,GO:0043167,GO:0043169,GO:0044237,GO:0044249,GO:0044271,GO:0044424,GO:…	4.2.1.24	ko:K01698	ko00860,ko01100,ko01110,ko01120,map00860,map01100,map01110,map01120	M00121	R00036	RC00918,RC01781	ko00000,ko00001,ko00002,ko01000,ko04147	-	-	iECABU_c1320.ECABU_c04500,iEcSMS35_1347.EcSMS35_0398,iJN746.PP_2913,ic_1306.c0477	ALAD
24724_C_rodentium_ICC168-ROD_RS02100	637910.ROD_04151	0.0	1939.0	COG3468@1|root,COG3468@2|Bacteria,1R5PB@1224|Proteobacteria,1RNAE@1236|Gammaproteobacteria,3WY4K@544|Citrobacter	1236|Gammaproteobacteria	MU	Autotransporter beta-domain	yaiT	-	-	-	-	-	-	-	-	-	-	-	Autotransporter,Pertactin
24725_C_rodentium_ICC168-ROD_RS02105	637910.ROD_04161	4.18e-150	422.0	COG0664@1|root,COG0664@2|Bacteria,1PAMQ@1224|Proteobacteria,1RSN8@1236|Gammaproteobacteria,3WWHX@544|Citrobacter	1236|Gammaproteobacteria	T	Involved in oxidative stress resistance	iprA	-	-	-	-	-	-	-	-	-	-	-	HTH_46
24726_C_rodentium_ICC168-ROD_RS02110	637910.ROD_04171	9.77e-278	759.0	COG1680@1|root,COG1680@2|Bacteria,1MVPR@1224|Proteobacteria,1RPF1@1236|Gammaproteobacteria,3WXZD@544|Citrobacter	1236|Gammaproteobacteria	V	Beta-lactamase	ampH	GO:0000270,GO:0003674,GO:0003824,GO:0004175,GO:0004180,GO:0005488,GO:0006022,GO:0006026,GO:0006027,GO:0006508,GO:0006807,GO:0008144,GO:0008150,GO:0008152,GO:0008233,GO:0008238,GO:0008360,GO:0008658,GO:0009056,GO:0009057,GO:0009253,GO:0016787,GO:0019538,GO:0022603,GO:0022604,GO:0030203,GO:0031406,GO:0033218,GO:0033293,GO:0036094,GO:0043167,GO:0043168,GO:0043170,GO:0043177,GO:0044238,GO:0050789,GO:…	3.4.16.4	ko:K18988	-	-	-	-	ko00000,ko01000,ko01002,ko01011	-	-	-	Beta-lactamase
24727_C_rodentium_ICC168-ROD_RS02115	637910.ROD_04181	6.8e-291	794.0	COG1133@1|root,COG1133@2|Bacteria,1QU39@1224|Proteobacteria,1T1PR@1236|Gammaproteobacteria,3WVZC@544|Citrobacter	1236|Gammaproteobacteria	I	SbmA/BacA-like family	sbmA	GO:0003674,GO:0005215,GO:0005575,GO:0005623,GO:0005886,GO:0005887,GO:0006810,GO:0006855,GO:0008150,GO:0015238,GO:0015291,GO:0015638,GO:0015833,GO:0015893,GO:0016020,GO:0016021,GO:0019534,GO:0022804,GO:0022857,GO:0031224,GO:0031226,GO:0042221,GO:0042493,GO:0042884,GO:0042885,GO:0042886,GO:0042887,GO:0042891,GO:0042895,GO:0044425,GO:0044459,GO:0044464,GO:0046677,GO:0050896,GO:0051179,GO:0051234,GO:…	-	ko:K17938	-	-	-	-	ko00000,ko02000	9.A.18.1	-	-	SbmA_BacA
24728_C_rodentium_ICC168-ROD_RS02120	637910.ROD_04191	1.35e-262	719.0	28HWK@1|root,2Z82H@2|Bacteria,1MVDT@1224|Proteobacteria,1RQ61@1236|Gammaproteobacteria,3WX87@544|Citrobacter	1236|Gammaproteobacteria	S	Protein of unknown function (DUF1615)	yaiW	GO:0005575,GO:0005622,GO:0005623,GO:0005737,GO:0005829,GO:0008150,GO:0009279,GO:0010033,GO:0010243,GO:0016020,GO:0019867,GO:0030312,GO:0030313,GO:0031240,GO:0031975,GO:0042221,GO:0044424,GO:0044425,GO:0044444,GO:0044462,GO:0044464,GO:0050896,GO:0071944,GO:0098552,GO:1901652,GO:1901698,GO:1901700	-	-	-	-	-	-	-	-	-	-	DUF1615
24729_C_rodentium_ICC168-ROD_RS02125	1218086.BBNB01000002_gene2995	7.09e-72	215.0	2CHSJ@1|root,32S6F@2|Bacteria,1MZ02@1224|Proteobacteria,1S9IH@1236|Gammaproteobacteria,3WYMP@544|Citrobacter	1236|Gammaproteobacteria	S	Protein of unknown function (DUF2755)	yaiY	GO:0005575,GO:0005623,GO:0005886,GO:0016020,GO:0044464,GO:0071944	-	-	-	-	-	-	-	-	-	-	DUF2755
24730_C_rodentium_ICC168-ROD_RS02130	637910.ROD_04211	6.45e-47	150.0	2CZ6J@1|root,32T5P@2|Bacteria,1N38Y@1224|Proteobacteria,1SA26@1236|Gammaproteobacteria,3WYU5@544|Citrobacter	1236|Gammaproteobacteria	S	Protein of unknown function (DUF2754)	yaiZ	GO:0005575,GO:0005623,GO:0005886,GO:0016020,GO:0044464,GO:0071944	-	-	-	-	-	-	-	-	-	-	DUF2754
24731_C_rodentium_ICC168-ROD_RS02135	637910.ROD_04231	1.58e-261	716.0	COG1181@1|root,COG1181@2|Bacteria,1MUTB@1224|Proteobacteria,1RMTM@1236|Gammaproteobacteria,3WXAZ@544|Citrobacter	1236|Gammaproteobacteria	M	Belongs to the D-alanine--D-alanine ligase family	ddl	GO:0000270,GO:0003674,GO:0003824,GO:0005575,GO:0005622,GO:0005623,GO:0005737,GO:0005829,GO:0006022,GO:0006023,GO:0006024,GO:0006807,GO:0008150,GO:0008152,GO:0008716,GO:0009058,GO:0009059,GO:0009252,GO:0009273,GO:0009314,GO:0009628,GO:0009987,GO:0010165,GO:0010212,GO:0016874,GO:0016879,GO:0016881,GO:0030203,GO:0034645,GO:0042546,GO:0043170,GO:0044036,GO:0044038,GO:0044085,GO:0044237,GO:0044249,GO:…	6.3.2.4	ko:K01921	ko00473,ko00550,ko01100,ko01502,map00473,map00550,map01100,map01502	-	R01150	RC00064,RC00141	ko00000,ko00001,ko01000,ko01011	-	-	iAF1260.b0381,iB21_1397.B21_00332,iBWG_1329.BWG_0265,iE2348C_1286.E2348C_0317,iEC042_1314.EC042_0413,iEC55989_1330.EC55989_0386,iECBD_1354.ECBD_3283,iECB_1328.ECB_00328,iECDH10B_1368.ECDH10B_0338,iECDH1ME8569_1439.ECDH1ME8569_0367,iECD_1391.ECD_00328,iECH74115_1262.ECH74115_0453,iECIAI1_1343.ECIAI1_0377,iECIAI39_1322.ECIAI39_0301,iECO103_1326.ECO103_0356,iECO111_1330.ECO111_0411,iECO26_1355.ECO26…	Dala_Dala_lig_C,Dala_Dala_lig_N
24732_C_rodentium_ICC168-ROD_RS02140	637910.ROD_04241	4.5e-173	482.0	COG3921@1|root,COG3921@2|Bacteria,1N3WR@1224|Proteobacteria,1RSB5@1236|Gammaproteobacteria,3WXWT@544|Citrobacter	1236|Gammaproteobacteria	S	Extensin-like protein C-terminus	-	-	-	-	-	-	-	-	-	-	-	-	Extensin-like_C
24733_C_rodentium_ICC168-ROD_RS02145	637910.ROD_04251	7.51e-265	728.0	COG0477@1|root,COG2814@2|Bacteria,1MUBP@1224|Proteobacteria,1RNXS@1236|Gammaproteobacteria,3WW0M@544|Citrobacter	1236|Gammaproteobacteria	EGP	MFS_1 like family	mdtG	-	-	ko:K08161	-	-	-	-	ko00000,ko02000	2.A.1.2.20	-	-	MFS_1,Sugar_tr
24734_C_rodentium_ICC168-ROD_RS02150	637910.ROD_04261	3.73e-50	160.0	2CMK9@1|root,32SF1@2|Bacteria,1N3ZW@1224|Proteobacteria,1SB6X@1236|Gammaproteobacteria,3WYR9@544|Citrobacter	1236|Gammaproteobacteria	S	Inhibits RpoS proteolysis by regulating RssB activity, thereby increasing the stability of the sigma stress factor RpoS especially during phosphate starvation, but also in stationary phase and during nitrogen starvation. Its effect on RpoS stability is due to its interaction with RssB, which probably blocks the interaction of RssB with RpoS, and the consequent delivery of the RssB-RpoS complex to…	iraP	GO:0000988,GO:0000989,GO:0003674,GO:0006355,GO:0006950,GO:0007154,GO:0008150,GO:0009267,GO:0009605,GO:0009889,GO:0009891,GO:0009892,GO:0009893,GO:0009894,GO:0009895,GO:0009987,GO:0009991,GO:0010468,GO:0010556,GO:0010557,GO:0010604,GO:0010605,GO:0010628,GO:0016036,GO:0019219,GO:0019222,GO:0031323,GO:0031325,GO:0031326,GO:0031328,GO:0031667,GO:0031668,GO:0031669,GO:0033554,GO:0042176,GO:0042177,GO:…	-	-	-	-	-	-	-	-	-	-	Anti-adapt_IraP
24735_C_rodentium_ICC168-ROD_RS02155	637910.ROD_04271	0.0	919.0	COG1785@1|root,COG1785@2|Bacteria,1MXI2@1224|Proteobacteria,1RNG8@1236|Gammaproteobacteria,3WXXG@544|Citrobacter	1236|Gammaproteobacteria	P	Alkaline phosphatase homologues	phoA	GO:0000287,GO:0003674,GO:0003824,GO:0004035,GO:0004721,GO:0005488,GO:0005575,GO:0005623,GO:0006464,GO:0006470,GO:0006793,GO:0006796,GO:0006807,GO:0008150,GO:0008152,GO:0008270,GO:0009987,GO:0016311,GO:0016491,GO:0016695,GO:0016787,GO:0016788,GO:0016791,GO:0019538,GO:0030288,GO:0030313,GO:0030613,GO:0031975,GO:0033748,GO:0036211,GO:0042578,GO:0042597,GO:0043167,GO:0043169,GO:0043170,GO:0043412,GO:…	3.1.3.1	ko:K01077	ko00730,ko00790,ko01100,ko02020,map00730,map00790,map01100,map02020	M00126	R02135,R04620	RC00017	ko00000,ko00001,ko00002,ko00537,ko01000,ko04147	-	-	iECO111_1330.ECO111_0413,iECO26_1355.ECO26_0416	Alk_phosphatase
24736_C_rodentium_ICC168-ROD_RS02160	637910.ROD_04281	9.06e-36	124.0	2E4IS@1|root,32ZDU@2|Bacteria,1N7N3@1224|Proteobacteria,1S6R3@1236|Gammaproteobacteria,3WYDR@544|Citrobacter	1236|Gammaproteobacteria	S	psiF repeat	psiF	-	-	-	-	-	-	-	-	-	-	-	PsiF_repeat
24737_C_rodentium_ICC168-ROD_RS02165	637910.ROD_04291	1.58e-262	719.0	COG2199@1|root,COG3706@2|Bacteria,1MZV7@1224|Proteobacteria,1RPR0@1236|Gammaproteobacteria,3WVMP@544|Citrobacter	1236|Gammaproteobacteria	T	MASE2 domain	adrA	GO:0003674,GO:0003824,GO:0016740,GO:0016772,GO:0016779,GO:0052621	2.7.7.65	ko:K18968	ko02026,map02026	-	-	-	ko00000,ko00001,ko01000,ko02000	9.B.34.1.2	-	iECSF_1327.ECSF_0346,ic_1306.c0492	GGDEF,MASE2
24738_C_rodentium_ICC168-ROD_RS02170	637910.ROD_04301	4.99e-183	510.0	COG0345@1|root,COG0345@2|Bacteria,1R5J1@1224|Proteobacteria,1RNQK@1236|Gammaproteobacteria,3WWD6@544|Citrobacter	1236|Gammaproteobacteria	E	Catalyzes the reduction of 1-pyrroline-5-carboxylate (PCA) to L-proline	proC	GO:0003674,GO:0003824,GO:0004735,GO:0005488,GO:0005515,GO:0005575,GO:0005622,GO:0005623,GO:0005737,GO:0005829,GO:0006082,GO:0006520,GO:0006560,GO:0006561,GO:0006807,GO:0008150,GO:0008152,GO:0008652,GO:0009058,GO:0009064,GO:0009084,GO:0009987,GO:0016053,GO:0016491,GO:0016645,GO:0016646,GO:0017144,GO:0018130,GO:0019752,GO:0042802,GO:0043436,GO:0044237,GO:0044238,GO:0044249,GO:0044281,GO:0044283,GO:…	1.5.1.2	ko:K00286	ko00330,ko01100,ko01110,ko01130,ko01230,map00330,map01100,map01110,map01130,map01230	M00015	R01248,R01251,R03291,R03293	RC00054,RC00083	ko00000,ko00001,ko00002,ko01000	-	-	iSBO_1134.SBO_0282,ic_1306.c0493	F420_oxidored,P5CR_dimer
24739_C_rodentium_ICC168-ROD_RS02175	637910.ROD_04311	1.15e-104	302.0	COG1671@1|root,COG1671@2|Bacteria,1RCZA@1224|Proteobacteria,1S3QM@1236|Gammaproteobacteria,3WXC0@544|Citrobacter	1236|Gammaproteobacteria	S	Uncharacterized BCR, YaiI/YqxD family COG1671	yaiI	-	-	ko:K09768	-	-	-	-	ko00000	-	-	-	DUF188
24740_C_rodentium_ICC168-ROD_RS02180	637910.ROD_04321	2.97e-109	315.0	COG0703@1|root,COG0703@2|Bacteria,1RDCT@1224|Proteobacteria,1S7WF@1236|Gammaproteobacteria,3WY9R@544|Citrobacter	1236|Gammaproteobacteria	E	Catalyzes the specific phosphorylation of the 3-hydroxyl group of shikimic acid using ATP as a cosubstrate	aroL	GO:0000287,GO:0003674,GO:0003824,GO:0004765,GO:0005488,GO:0006082,GO:0006520,GO:0006725,GO:0006793,GO:0006796,GO:0006807,GO:0008150,GO:0008152,GO:0008652,GO:0009058,GO:0009072,GO:0009073,GO:0009987,GO:0016053,GO:0016301,GO:0016310,GO:0016740,GO:0016772,GO:0016773,GO:0019438,GO:0019632,GO:0019752,GO:0032787,GO:0043167,GO:0043169,GO:0043436,GO:0044237,GO:0044238,GO:0044249,GO:0044281,GO:0044283,GO:…	2.7.1.71	ko:K00891	ko00400,ko01100,ko01110,ko01130,ko01230,map00400,map01100,map01110,map01130,map01230	M00022	R02412	RC00002,RC00078	ko00000,ko00001,ko00002,ko01000	-	-	iAPECO1_1312.APECO1_1620,iECOK1_1307.ECOK1_0367,iECS88_1305.ECS88_0383,iUMN146_1321.UM146_15425,iUTI89_1310.UTI89_C0407,iYL1228.KPN_00332	SKI
24741_C_rodentium_ICC168-ROD_RS02185	637910.ROD_04331	4.02e-40	132.0	2E4SC@1|root,32ZKT@2|Bacteria,1NA4W@1224|Proteobacteria,1SE9W@1236|Gammaproteobacteria,3WYTS@544|Citrobacter	1236|Gammaproteobacteria	S	YaiA protein	yaiA	-	-	-	-	-	-	-	-	-	-	-	YaiA
24742_C_rodentium_ICC168-ROD_RS02190	637910.ROD_04351	2.77e-149	421.0	COG4126@1|root,COG4126@2|Bacteria,1R3SB@1224|Proteobacteria,1RQJ0@1236|Gammaproteobacteria,3WWQM@544|Citrobacter	1236|Gammaproteobacteria	E	AroM protein	aroM	-	-	ko:K14591	-	-	-	-	ko00000	-	-	-	AroM
24743_C_rodentium_ICC168-ROD_RS02195	637910.ROD_04361	3.93e-61	188.0	COG3123@1|root,COG3123@2|Bacteria,1MZ8N@1224|Proteobacteria,1S9G3@1236|Gammaproteobacteria,3WYMG@544|Citrobacter	1236|Gammaproteobacteria	S	Catalyzes the phosphorolysis of diverse nucleosides, yielding D-ribose 1-phosphate and the respective free bases. Can use uridine, adenosine, guanosine, cytidine, thymidine, inosine and xanthosine as substrates. Also catalyzes the reverse reactions	ppnP	GO:0003674,GO:0003824,GO:0004731,GO:0005575,GO:0005622,GO:0005623,GO:0005737,GO:0005829,GO:0016154,GO:0016740,GO:0016757,GO:0016763,GO:0044424,GO:0044444,GO:0044464	2.4.2.1,2.4.2.2	ko:K09913	ko00230,ko00240,map00230,map00240	-	R01561,R01570,R01863,R01876,R02147,R02296,R02297	RC00063,RC00122	ko00000,ko00001,ko01000	-	-	-	DUF1255
24744_C_rodentium_ICC168-ROD_RS02200	637910.ROD_04371	1.85e-211	585.0	COG2974@1|root,COG2974@2|Bacteria,1MXPR@1224|Proteobacteria,1RMNN@1236|Gammaproteobacteria,3WXGN@544|Citrobacter	1236|Gammaproteobacteria	L	May be involved in recombination	rdgC	GO:0000018,GO:0003674,GO:0003676,GO:0003677,GO:0003690,GO:0003697,GO:0005488,GO:0005575,GO:0005622,GO:0005623,GO:0005737,GO:0005829,GO:0008150,GO:0009295,GO:0019219,GO:0019222,GO:0031323,GO:0043226,GO:0043228,GO:0043229,GO:0043232,GO:0043590,GO:0044424,GO:0044444,GO:0044464,GO:0050789,GO:0050794,GO:0051052,GO:0051171,GO:0060255,GO:0065007,GO:0080090,GO:0097159,GO:1901363	-	ko:K03554	-	-	-	-	ko00000,ko03400	-	-	-	RdgC
24745_C_rodentium_ICC168-ROD_RS02205	637910.ROD_04381	2.24e-207	574.0	COG1940@1|root,COG1940@2|Bacteria,1MU94@1224|Proteobacteria,1RQ3P@1236|Gammaproteobacteria,3WVI9@544|Citrobacter	1236|Gammaproteobacteria	GK	Glucokinase	mak	GO:0003674,GO:0003824,GO:0004396,GO:0005575,GO:0005622,GO:0005623,GO:0005737,GO:0005829,GO:0005975,GO:0005996,GO:0006793,GO:0006796,GO:0008150,GO:0008152,GO:0009987,GO:0016301,GO:0016310,GO:0016740,GO:0016772,GO:0016773,GO:0019200,GO:0019318,GO:0044237,GO:0044238,GO:0044262,GO:0044281,GO:0044424,GO:0044444,GO:0044464,GO:0046835,GO:0071704	2.7.1.2,2.7.1.4	ko:K00845,ko:K00847	ko00010,ko00051,ko00052,ko00500,ko00520,ko00521,ko00524,ko01100,ko01110,ko01120,ko01130,ko01200,map00010,map00051,map00052,map00500,map00520,map00521,map00524,map01100,map01110,map01120,map01130,map01200	M00001,M00549	R00299,R00760,R00867,R01600,R01786,R03920	RC00002,RC00017	ko00000,ko00001,ko00002,ko01000	-	-	iECSE_1348.ECSE_0415,iEcHS_1320.EcHS_A0462,iPC815.YPO3211,iS_1188.S0338,iYL1228.KPN_00337	ROK
24746_C_rodentium_ICC168-ROD_RS02210	637910.ROD_04391	1.13e-254	701.0	COG0477@1|root,COG2814@2|Bacteria,1MU9G@1224|Proteobacteria,1RRZF@1236|Gammaproteobacteria,3WZ2B@544|Citrobacter	1236|Gammaproteobacteria	EGP	Major Facilitator Superfamily	araJ	GO:0005575,GO:0005623,GO:0005886,GO:0016020,GO:0044464,GO:0071944	-	ko:K08156	-	-	-	-	ko00000,ko02000	2.A.1.2.14	-	-	MFS_1
24747_C_rodentium_ICC168-ROD_RS02215	637910.ROD_01351	1.11e-240	661.0	COG3547@1|root,COG3547@2|Bacteria,1MUER@1224|Proteobacteria,1RMAQ@1236|Gammaproteobacteria,3WZ69@544|Citrobacter	1236|Gammaproteobacteria	L	Transposase	-	-	-	ko:K07486	-	-	-	-	ko00000	-	-	-	DEDD_Tnp_IS110,Transposase_20
24748_C_rodentium_ICC168-ROD_RS02220	637910.ROD_04411	0.0	1876.0	COG0419@1|root,COG0419@2|Bacteria,1MVTQ@1224|Proteobacteria,1RQFM@1236|Gammaproteobacteria,3WX1R@544|Citrobacter	1236|Gammaproteobacteria	L	SbcCD cleaves DNA hairpin structures. These structures can inhibit DNA replication and are intermediates in certain DNA recombination reactions. The complex acts as a 3'- 5' double strand exonuclease that can open hairpins. It also has a 5' single-strand endonuclease activity	sbcC	GO:0000014,GO:0003674,GO:0003824,GO:0004518,GO:0004519,GO:0004520,GO:0004527,GO:0004529,GO:0004536,GO:0006139,GO:0006259,GO:0006260,GO:0006281,GO:0006310,GO:0006725,GO:0006807,GO:0006950,GO:0006974,GO:0008150,GO:0008152,GO:0008296,GO:0008408,GO:0009058,GO:0009059,GO:0009987,GO:0016787,GO:0016788,GO:0016796,GO:0016895,GO:0033554,GO:0034641,GO:0034645,GO:0043170,GO:0044237,GO:0044238,GO:0044249,GO:…	-	ko:K03546	-	-	-	-	ko00000,ko03400	-	-	-	AAA_23,AAA_29,SbcCD_C
24749_C_rodentium_ICC168-ROD_RS02225	637910.ROD_04421	2.99e-291	795.0	COG0420@1|root,COG0420@2|Bacteria,1MVV6@1224|Proteobacteria,1RP83@1236|Gammaproteobacteria,3WVV7@544|Citrobacter	1236|Gammaproteobacteria	L	SbcCD cleaves DNA hairpin structures. These structures can inhibit DNA replication and are intermediates in certain DNA recombination reactions. The complex acts as a 3'- 5' double strand exonuclease that can open hairpins. It also has a 5' single-strand endonuclease activity	sbcD	GO:0000014,GO:0003674,GO:0003824,GO:0004518,GO:0004519,GO:0004520,GO:0004527,GO:0004529,GO:0004536,GO:0006139,GO:0006259,GO:0006281,GO:0006725,GO:0006807,GO:0006950,GO:0006974,GO:0008150,GO:0008152,GO:0009987,GO:0016787,GO:0016788,GO:0033554,GO:0034641,GO:0043170,GO:0044237,GO:0044238,GO:0044260,GO:0046483,GO:0050896,GO:0051716,GO:0071704,GO:0090304,GO:0090305,GO:0140097,GO:1901360,GO:1990238	-	ko:K03547	-	-	-	-	ko00000,ko03400	-	-	-	Metallophos,SbcD_C
24750_C_rodentium_ICC168-ROD_RS02230	637910.ROD_04431	1.57e-166	465.0	COG0745@1|root,COG0745@2|Bacteria,1MY2Z@1224|Proteobacteria,1RN41@1236|Gammaproteobacteria,3WVZR@544|Citrobacter	1236|Gammaproteobacteria	T	Transcriptional regulatory protein, C terminal	phoB	GO:0001098,GO:0001108,GO:0003674,GO:0005488,GO:0005515,GO:0005575,GO:0005622,GO:0005623,GO:0005737,GO:0006355,GO:0008150,GO:0009889,GO:0010468,GO:0010556,GO:0019219,GO:0019222,GO:0031323,GO:0031326,GO:0042802,GO:0043254,GO:0044087,GO:0044424,GO:0044464,GO:0050789,GO:0050794,GO:0051128,GO:0051171,GO:0051252,GO:0060255,GO:0065007,GO:0080090,GO:1903506,GO:2000112,GO:2000142,GO:2001141	-	ko:K07657	ko02020,map02020	M00434	-	-	ko00000,ko00001,ko00002,ko02022	-	-	-	Response_reg,Trans_reg_C
24751_C_rodentium_ICC168-ROD_RS02235	637910.ROD_04441	0.0	882.0	COG5002@1|root,COG5002@2|Bacteria,1MWF3@1224|Proteobacteria,1RN0F@1236|Gammaproteobacteria,3WXFF@544|Citrobacter	1236|Gammaproteobacteria	T	Domain of unknown function (DUF3329)	phoR	GO:0000155,GO:0000160,GO:0003674,GO:0003824,GO:0004672,GO:0004673,GO:0004721,GO:0005575,GO:0005623,GO:0005886,GO:0006464,GO:0006468,GO:0006470,GO:0006793,GO:0006796,GO:0006807,GO:0006950,GO:0007154,GO:0007165,GO:0008150,GO:0008152,GO:0009267,GO:0009605,GO:0009987,GO:0009991,GO:0016020,GO:0016021,GO:0016036,GO:0016301,GO:0016310,GO:0016311,GO:0016740,GO:0016772,GO:0016773,GO:0016775,GO:0016787,GO:…	2.7.13.3	ko:K07636	ko02020,map02020	M00434	-	-	ko00000,ko00001,ko00002,ko01000,ko01001,ko02022	-	-	-	DUF3329,HATPase_c,HisKA,PAS,PAS_8
24752_C_rodentium_ICC168-ROD_RS02240	637910.ROD_04451	4.93e-303	828.0	COG1114@1|root,COG1114@2|Bacteria,1MVIF@1224|Proteobacteria,1RR3P@1236|Gammaproteobacteria,3WXBN@544|Citrobacter	1236|Gammaproteobacteria	E	Component of the transport system for branched-chain amino acids	brnQ	GO:0003333,GO:0003674,GO:0005215,GO:0005304,GO:0005342,GO:0005575,GO:0005623,GO:0005886,GO:0006810,GO:0006811,GO:0006812,GO:0006820,GO:0006855,GO:0006865,GO:0008150,GO:0008324,GO:0008509,GO:0008514,GO:0015075,GO:0015171,GO:0015175,GO:0015179,GO:0015188,GO:0015190,GO:0015238,GO:0015318,GO:0015658,GO:0015711,GO:0015803,GO:0015804,GO:0015807,GO:0015818,GO:0015820,GO:0015829,GO:0015849,GO:0015893,GO:…	-	ko:K03311	-	-	-	-	ko00000	2.A.26	-	iAF1260.b0401,iB21_1397.B21_00353,iBWG_1329.BWG_0283,iEC042_1314.EC042_0433,iECBD_1354.ECBD_3260,iECB_1328.ECB_00349,iECDH10B_1368.ECDH10B_0357,iECDH1ME8569_1439.ECDH1ME8569_0386,iECDH1ME8569_1439.EcDH1_3208,iECD_1391.ECD_00349,iECH74115_1262.ECH74115_0478,iECIAI1_1343.ECIAI1_0401,iECO103_1326.ECO103_0375,iECO111_1330.ECO111_0430,iECO26_1355.ECO26_0433,iECSE_1348.ECSE_0422,iECSP_1301.ECSP_0465,iE…	Branch_AA_trans
24753_C_rodentium_ICC168-ROD_RS02245	637910.ROD_04461	0.0	882.0	COG1113@1|root,COG1113@2|Bacteria,1MUPS@1224|Proteobacteria,1RNHF@1236|Gammaproteobacteria,3WWBC@544|Citrobacter	1236|Gammaproteobacteria	E	Spore germination protein	proY	GO:0005575,GO:0005623,GO:0005886,GO:0016020,GO:0044464,GO:0071944	-	ko:K03293,ko:K11736	-	-	-	-	ko00000,ko02000	2.A.3.1,2.A.3.1.6	-	-	AA_permease
24754_C_rodentium_ICC168-ROD_RS02250	637910.ROD_04481	0.0	1283.0	COG0366@1|root,COG0366@2|Bacteria,1MVKX@1224|Proteobacteria,1RQHM@1236|Gammaproteobacteria,3WVBZ@544|Citrobacter	1236|Gammaproteobacteria	G	Alpha amylase, N-terminal ig-like domain	malZ	GO:0000272,GO:0003674,GO:0003824,GO:0004553,GO:0004558,GO:0005575,GO:0005622,GO:0005623,GO:0005737,GO:0005975,GO:0005976,GO:0006073,GO:0008150,GO:0008152,GO:0009056,GO:0009057,GO:0009251,GO:0009311,GO:0009313,GO:0009987,GO:0015926,GO:0016052,GO:0016787,GO:0016798,GO:0030978,GO:0030980,GO:0043170,GO:0044042,GO:0044237,GO:0044238,GO:0044247,GO:0044248,GO:0044260,GO:0044262,GO:0044264,GO:0044275,GO:…	3.2.1.135,3.2.1.20	ko:K01187,ko:K21575	ko00052,ko00500,ko01100,map00052,map00500,map01100	-	R00028,R00801,R00802,R06087,R06088	RC00028,RC00049,RC00077	ko00000,ko00001,ko01000	-	GH13,GH31	iECH74115_1262.ECH74115_0480,iEcSMS35_1347.EcSMS35_0434,iSFV_1184.SFV_0368,iYL1228.KPN_00344	Alpha-amylase,Alpha-amylase_N,Malt_amylase_C
24755_C_rodentium_ICC168-ROD_RS02255	637910.ROD_04491	0.0	1664.0	COG5373@1|root,COG5373@2|Bacteria,1N08V@1224|Proteobacteria,1RNGS@1236|Gammaproteobacteria,3WVUZ@544|Citrobacter	1236|Gammaproteobacteria	S	Predicted membrane protein (DUF2339)	-	-	-	-	-	-	-	-	-	-	-	-	DUF2339
24756_C_rodentium_ICC168-ROD_RS02260	637910.ROD_04501	0.0	912.0	2B3X8@1|root,31WM6@2|Bacteria,1RFUV@1224|Proteobacteria,1RNAH@1236|Gammaproteobacteria,3WXXV@544|Citrobacter	1236|Gammaproteobacteria	S	Protein of unknown function (DUF3999)	-	-	-	-	-	-	-	-	-	-	-	-	DUF3999
24757_C_rodentium_ICC168-ROD_RS02265	637910.ROD_04511	1.53e-145	409.0	COG0450@1|root,COG0450@2|Bacteria,1MWPY@1224|Proteobacteria,1RN4S@1236|Gammaproteobacteria,3WW8H@544|Citrobacter	1236|Gammaproteobacteria	O	C-terminal domain of 1-Cys peroxiredoxin	ahpC	-	1.11.1.15	ko:K03386	ko04214,map04214	-	-	-	ko00000,ko00001,ko01000,ko04147	-	-	-	1-cysPrx_C,AhpC-TSA
24758_C_rodentium_ICC168-ROD_RS02270	637910.ROD_04521	8.94e-146	409.0	COG3124@1|root,COG3124@2|Bacteria,1MZ59@1224|Proteobacteria,1S9IZ@1236|Gammaproteobacteria,3WWNV@544|Citrobacter	1236|Gammaproteobacteria	S	Converts holo-ACP to apo-ACP by hydrolytic cleavage of the phosphopantetheine prosthetic group from ACP	acpH	GO:0003674,GO:0003824,GO:0006082,GO:0006629,GO:0006631,GO:0006633,GO:0008081,GO:0008150,GO:0008152,GO:0008610,GO:0008770,GO:0009058,GO:0009987,GO:0016053,GO:0016787,GO:0016788,GO:0019752,GO:0032787,GO:0042578,GO:0043436,GO:0044237,GO:0044238,GO:0044249,GO:0044255,GO:0044281,GO:0044283,GO:0046394,GO:0071704,GO:0072330,GO:0140096,GO:1901576	3.1.4.14	ko:K08682	ko00770,map00770	-	R01623	-	ko00000,ko00001,ko01000	-	-	iAPECO1_1312.APECO1_1606,iE2348C_1286.E2348C_0339,iECNA114_1301.ECNA114_0381,iECOK1_1307.ECOK1_0384,iECS88_1305.ECS88_0399,iECSF_1327.ECSF_0364,iPC815.YPO3193,iUMN146_1321.UM146_15340,iUTI89_1310.UTI89_C0426	ACP_PD
24759_C_rodentium_ICC168-ROD_RS02275	637910.ROD_04531	2.7e-258	707.0	COG0809@1|root,COG0809@2|Bacteria,1MUH3@1224|Proteobacteria,1RMKW@1236|Gammaproteobacteria,3WWCS@544|Citrobacter	1236|Gammaproteobacteria	H	Transfers and isomerizes the ribose moiety from AdoMet to the 7-aminomethyl group of 7-deazaguanine (preQ1-tRNA) to give epoxyqueuosine (oQ-tRNA)	queA	GO:0002097,GO:0002099,GO:0003674,GO:0003824,GO:0005575,GO:0005622,GO:0005623,GO:0005737,GO:0005829,GO:0006139,GO:0006396,GO:0006399,GO:0006400,GO:0006725,GO:0006807,GO:0008033,GO:0008150,GO:0008152,GO:0008616,GO:0009058,GO:0009116,GO:0009119,GO:0009163,GO:0009314,GO:0009451,GO:0009628,GO:0009987,GO:0010467,GO:0016070,GO:0016740,GO:0016853,GO:0018130,GO:0019438,GO:0034404,GO:0034470,GO:0034641,GO:…	2.4.99.17	ko:K07568	-	-	-	-	ko00000,ko01000,ko03016	-	-	-	Queuosine_synth
24760_C_rodentium_ICC168-ROD_RS02280	637910.ROD_04541	1.3e-286	781.0	COG0343@1|root,COG0343@2|Bacteria,1MUCA@1224|Proteobacteria,1RMY3@1236|Gammaproteobacteria,3WWAW@544|Citrobacter	1236|Gammaproteobacteria	J	Catalyzes the base-exchange of a guanine (G) residue with the queuine precursor 7-aminomethyl-7-deazaguanine (PreQ1) at position 34 (anticodon wobble position) in tRNAs with GU(N) anticodons (tRNA-Asp, -Asn, -His and -Tyr). Catalysis occurs through a double-displacement mechanism. The nucleophile active site attacks the C1' of nucleotide 34 to detach the guanine base from the RNA, forming a coval…	tgt	GO:0002097,GO:0002099,GO:0003674,GO:0003824,GO:0005488,GO:0005575,GO:0005622,GO:0005623,GO:0005737,GO:0005829,GO:0006139,GO:0006396,GO:0006399,GO:0006400,GO:0006725,GO:0006807,GO:0008033,GO:0008150,GO:0008152,GO:0008270,GO:0008479,GO:0008616,GO:0009058,GO:0009116,GO:0009119,GO:0009163,GO:0009451,GO:0009987,GO:0010467,GO:0016070,GO:0016740,GO:0016757,GO:0016763,GO:0018130,GO:0019438,GO:0034404,GO:…	2.4.2.29	ko:K00773	-	-	R03789,R10209	RC00063	ko00000,ko01000,ko03016	-	-	iECW_1372.ECW_m0475,iWFL_1372.ECW_m0475	TGT
24761_C_rodentium_ICC168-ROD_RS02285	1115515.EV102420_12_00340	4.13e-68	206.0	COG1862@1|root,COG1862@2|Bacteria,1MZT2@1224|Proteobacteria,1S9NV@1236|Gammaproteobacteria,3XPRI@561|Escherichia	1236|Gammaproteobacteria	U	The SecYEG-SecDF-YajC-YidC holo-translocon (HTL) protein secretase insertase is a supercomplex required for protein secretion, insertion of proteins into membranes, and assembly of membrane protein complexes	yajC	GO:0005575,GO:0005623,GO:0005886,GO:0005887,GO:0016020,GO:0016021,GO:0031224,GO:0031226,GO:0031522,GO:0032991,GO:0044425,GO:0044459,GO:0044464,GO:0071944	-	ko:K03210	ko02024,ko03060,ko03070,map02024,map03060,map03070	M00335	-	-	ko00000,ko00001,ko00002,ko02044	3.A.5.1,3.A.5.2	-	-	YajC
24762_C_rodentium_ICC168-ROD_RS02290	637910.ROD_04561	0.0	1145.0	COG0342@1|root,COG0342@2|Bacteria,1MV5U@1224|Proteobacteria,1RMIQ@1236|Gammaproteobacteria,3WY3F@544|Citrobacter	1236|Gammaproteobacteria	U	Part of the Sec protein translocase complex. Interacts with the SecYEG preprotein conducting channel. SecDF uses the proton motive force (PMF) to complete protein translocation after the ATP-dependent function of SecA	secD	GO:0005575,GO:0005623,GO:0005886,GO:0005887,GO:0006810,GO:0008104,GO:0008150,GO:0015031,GO:0015833,GO:0016020,GO:0016021,GO:0031224,GO:0031226,GO:0033036,GO:0042886,GO:0044425,GO:0044459,GO:0044464,GO:0045184,GO:0051179,GO:0051234,GO:0071702,GO:0071705,GO:0071944	-	ko:K03072	ko03060,ko03070,map03060,map03070	M00335	-	-	ko00000,ko00001,ko00002,ko02044	2.A.6.4,3.A.5.2,3.A.5.7	-	-	SecD-TM1,SecD_SecF,Sec_GG
24763_C_rodentium_ICC168-ROD_RS02295	637910.ROD_04571	1.32e-221	612.0	COG0341@1|root,COG0341@2|Bacteria,1MU74@1224|Proteobacteria,1RNTY@1236|Gammaproteobacteria,3WX46@544|Citrobacter	1236|Gammaproteobacteria	U	Part of the Sec protein translocase complex. Interacts with the SecYEG preprotein conducting channel. SecDF uses the proton motive force (PMF) to complete protein translocation after the ATP-dependent function of SecA	secF	GO:0005575,GO:0005623,GO:0005886,GO:0005887,GO:0006810,GO:0008104,GO:0008150,GO:0015031,GO:0015833,GO:0016020,GO:0016021,GO:0031224,GO:0031226,GO:0033036,GO:0042886,GO:0044425,GO:0044459,GO:0044464,GO:0045184,GO:0051179,GO:0051234,GO:0071702,GO:0071705,GO:0071944	-	ko:K03074	ko03060,ko03070,map03060,map03070	M00335	-	-	ko00000,ko00001,ko00002,ko02044	2.A.6.4,3.A.5.2,3.A.5.7	-	-	SecD_SecF,Sec_GG
24764_C_rodentium_ICC168-ROD_RS02300	637910.ROD_04581	7.34e-83	244.0	COG3324@1|root,COG3324@2|Bacteria,1N7Q5@1224|Proteobacteria,1SCXZ@1236|Gammaproteobacteria,3WYDS@544|Citrobacter	1236|Gammaproteobacteria	S	Glyoxalase/Bleomycin resistance protein/Dioxygenase superfamily	-	-	-	ko:K06996	-	-	-	-	ko00000	-	-	-	Glyoxalase
24765_C_rodentium_ICC168-ROD_RS02305	637910.ROD_04591	3.69e-159	446.0	COG2378@1|root,COG2378@2|Bacteria,1MXS8@1224|Proteobacteria,1S4WF@1236|Gammaproteobacteria,3WXPV@544|Citrobacter	1236|Gammaproteobacteria	K	WYL domain	-	-	-	-	-	-	-	-	-	-	-	-	HTH_11,WYL
24766_C_rodentium_ICC168-ROD_RS02310	637910.ROD_04601	2.29e-225	618.0	COG3248@1|root,COG3248@2|Bacteria,1MZ2A@1224|Proteobacteria,1RMH2@1236|Gammaproteobacteria,3WX6H@544|Citrobacter	1236|Gammaproteobacteria	M	Nucleoside-specific channel-forming protein, Tsx	tsx	GO:0003674,GO:0005215,GO:0005337,GO:0005575,GO:0005623,GO:0006810,GO:0008150,GO:0009279,GO:0015267,GO:0015288,GO:0015471,GO:0015858,GO:0015931,GO:0015932,GO:0016020,GO:0016021,GO:0016032,GO:0019058,GO:0019867,GO:0022803,GO:0022829,GO:0022857,GO:0030260,GO:0030312,GO:0030313,GO:0031224,GO:0031975,GO:0032991,GO:0044403,GO:0044409,GO:0044419,GO:0044425,GO:0044462,GO:0044464,GO:0046718,GO:0046930,GO:…	-	ko:K05517	-	-	-	-	ko00000,ko02000	1.B.10	-	iAF1260.b0411,iAPECO1_1312.APECO1_1599,iB21_1397.B21_00363,iBWG_1329.BWG_0293,iE2348C_1286.E2348C_0346,iEC042_1314.EC042_0446,iEC55989_1330.EC55989_0420,iECABU_c1320.ECABU_c04890,iECBD_1354.ECBD_3250,iECDH10B_1368.ECDH10B_0367,iECDH1ME8569_1439.ECDH1ME8569_0396,iECD_1391.ECD_00359,iECED1_1282.ECED1_0434,iECH74115_1262.ECH74115_0493,iECIAI1_1343.ECIAI1_0411,iECIAI39_1322.ECIAI39_0268,iECNA114_1301…	Channel_Tsx
24767_C_rodentium_ICC168-ROD_RS02315	637910.ROD_04611	8.23e-108	312.0	COG4238@1|root,COG4238@2|Bacteria,1R569@1224|Proteobacteria,1RQCG@1236|Gammaproteobacteria,3WVNC@544|Citrobacter	1236|Gammaproteobacteria	M	Protein of unknown function (DUF3251)	yajI	-	-	-	-	-	-	-	-	-	-	-	DUF3251
24768_C_rodentium_ICC168-ROD_RS02320	637910.ROD_04621	2.17e-102	296.0	COG1327@1|root,COG1327@2|Bacteria,1RE7V@1224|Proteobacteria,1S3P9@1236|Gammaproteobacteria,3WW1P@544|Citrobacter	1236|Gammaproteobacteria	K	Negatively regulates transcription of bacterial ribonucleotide reductase nrd genes and operons by binding to NrdR- boxes	nrdR	GO:0000166,GO:0003674,GO:0003676,GO:0003677,GO:0003690,GO:0005488,GO:0005524,GO:0006355,GO:0008144,GO:0008150,GO:0009889,GO:0009890,GO:0009892,GO:0010468,GO:0010556,GO:0010558,GO:0010605,GO:0010629,GO:0017076,GO:0019219,GO:0019222,GO:0030554,GO:0031323,GO:0031324,GO:0031326,GO:0031327,GO:0032553,GO:0032555,GO:0032559,GO:0035639,GO:0036094,GO:0043167,GO:0043168,GO:0045892,GO:0045934,GO:0048519,GO:…	-	ko:K07738	-	-	-	-	ko00000,ko03000	-	-	-	ATP-cone
24769_C_rodentium_ICC168-ROD_RS02325	637910.ROD_04631	5.17e-273	746.0	COG0117@1|root,COG1985@1|root,COG0117@2|Bacteria,COG1985@2|Bacteria,1MUWT@1224|Proteobacteria,1RN2M@1236|Gammaproteobacteria,3WXJ7@544|Citrobacter	1236|Gammaproteobacteria	H	Converts 2,5-diamino-6-(ribosylamino)-4(3h)-pyrimidinone 5'-phosphate into 5-amino-6-(ribosylamino)-2,4(1h,3h)- pyrimidinedione 5'-phosphate	ribD	GO:0000166,GO:0003674,GO:0003824,GO:0005488,GO:0006139,GO:0006725,GO:0006766,GO:0006767,GO:0006771,GO:0006807,GO:0008150,GO:0008152,GO:0008703,GO:0008835,GO:0009058,GO:0009110,GO:0009231,GO:0009451,GO:0009987,GO:0016070,GO:0016491,GO:0016614,GO:0016616,GO:0016787,GO:0016810,GO:0016814,GO:0017144,GO:0018130,GO:0019239,GO:0034641,GO:0036094,GO:0042364,GO:0042726,GO:0042727,GO:0043170,GO:0043412,GO:…	1.1.1.193,3.5.4.26	ko:K01498,ko:K11752	ko00740,ko01100,ko01110,ko02024,map00740,map01100,map01110,map02024	M00125	R03458,R03459	RC00204,RC00933	ko00000,ko00001,ko00002,ko01000	-	-	iB21_1397.B21_00366,iECBD_1354.ECBD_3247,iECB_1328.ECB_00362,iECD_1391.ECD_00362,iECED1_1282.ECED1_0437,iECNA114_1301.ECNA114_0391,iECSF_1327.ECSF_0374,iEcolC_1368.EcolC_3219,iJN746.PP_0514,iLF82_1304.LF82_1880,iNRG857_1313.NRG857_01945,iYL1228.KPN_00366,ic_1306.c0524	RibD_C,dCMP_cyt_deam_1
24770_C_rodentium_ICC168-ROD_RS02330	1440052.EAKF1_ch1024c	8.67e-101	293.0	COG0054@1|root,COG0054@2|Bacteria,1RD9J@1224|Proteobacteria,1S3WD@1236|Gammaproteobacteria,3XMBY@561|Escherichia	1236|Gammaproteobacteria	H	Catalyzes the formation of 6,7-dimethyl-8- ribityllumazine by condensation of 5-amino-6-(D- ribitylamino)uracil with 3,4-dihydroxy-2-butanone 4-phosphate. This is the penultimate step in the biosynthesis of riboflavin	ribH	GO:0000906,GO:0003674,GO:0003824,GO:0005575,GO:0005622,GO:0005623,GO:0005737,GO:0005829,GO:0006766,GO:0006767,GO:0006771,GO:0006807,GO:0008150,GO:0008152,GO:0009058,GO:0009110,GO:0009231,GO:0009987,GO:0016740,GO:0016765,GO:0017144,GO:0018130,GO:0034641,GO:0042364,GO:0042726,GO:0042727,GO:0044237,GO:0044249,GO:0044271,GO:0044281,GO:0044283,GO:0044424,GO:0044444,GO:0044464,GO:0046483,GO:0071704,GO:…	2.5.1.78	ko:K00794	ko00740,ko01100,ko01110,map00740,map01100,map01110	M00125	R04457	RC00960	ko00000,ko00001,ko00002,ko01000	-	-	iSFV_1184.SFV_0380	DMRL_synthase
24771_C_rodentium_ICC168-ROD_RS02335	637910.ROD_04651	4.86e-92	269.0	COG0781@1|root,COG0781@2|Bacteria,1RHFZ@1224|Proteobacteria,1S6AJ@1236|Gammaproteobacteria,3WW2H@544|Citrobacter	1236|Gammaproteobacteria	K	Involved in transcription antitermination. Required for transcription of ribosomal RNA (rRNA) genes. Binds specifically to the boxA antiterminator sequence of the ribosomal RNA (rrn) operons	nusB	GO:0005575,GO:0005622,GO:0005623,GO:0005737,GO:0005829,GO:0006139,GO:0006351,GO:0006353,GO:0006725,GO:0006807,GO:0008150,GO:0008152,GO:0009058,GO:0009059,GO:0009987,GO:0010467,GO:0016070,GO:0018130,GO:0019438,GO:0032774,GO:0034641,GO:0034645,GO:0034654,GO:0043170,GO:0044237,GO:0044238,GO:0044249,GO:0044260,GO:0044271,GO:0044424,GO:0044444,GO:0044464,GO:0046483,GO:0071704,GO:0090304,GO:0097659,GO:…	-	ko:K03625	-	-	-	-	ko00000,ko03009,ko03021	-	-	-	NusB
24772_C_rodentium_ICC168-ROD_RS02340	637910.ROD_04661	4.72e-241	661.0	COG0611@1|root,COG0611@2|Bacteria,1MU9X@1224|Proteobacteria,1RNHU@1236|Gammaproteobacteria,3WY2W@544|Citrobacter	1236|Gammaproteobacteria	H	Catalyzes the ATP-dependent phosphorylation of thiamine- monophosphate (TMP) to form thiamine-pyrophosphate (TPP), the active form of vitamin B1	thiL	GO:0000166,GO:0000287,GO:0003674,GO:0003824,GO:0005488,GO:0005524,GO:0006725,GO:0006732,GO:0006766,GO:0006767,GO:0006772,GO:0006790,GO:0006793,GO:0006796,GO:0006807,GO:0008144,GO:0008150,GO:0008152,GO:0009030,GO:0009058,GO:0009108,GO:0009110,GO:0009228,GO:0009229,GO:0009987,GO:0016301,GO:0016310,GO:0016740,GO:0016772,GO:0016776,GO:0017076,GO:0017144,GO:0018130,GO:0019438,GO:0019637,GO:0030554,GO:…	2.7.4.16	ko:K00946	ko00730,ko01100,map00730,map01100	M00127	R00617	RC00002	ko00000,ko00001,ko00002,ko01000	-	-	iSFV_1184.SFV_0382	AIRS,AIRS_C
24773_C_rodentium_ICC168-ROD_RS02345	637910.ROD_04671	2.08e-131	371.0	COG1267@1|root,COG1267@2|Bacteria,1MZJA@1224|Proteobacteria,1S68A@1236|Gammaproteobacteria,3WW1E@544|Citrobacter	1236|Gammaproteobacteria	I	Lipid phosphatase which dephosphorylates phosphatidylglycerophosphate (PGP) to phosphatidylglycerol (PG)	pgpA	GO:0003674,GO:0003824,GO:0005575,GO:0005623,GO:0005886,GO:0005887,GO:0006629,GO:0006644,GO:0006650,GO:0006655,GO:0006793,GO:0006796,GO:0008150,GO:0008152,GO:0008610,GO:0008654,GO:0008962,GO:0009058,GO:0009987,GO:0010035,GO:0010038,GO:0016020,GO:0016021,GO:0016311,GO:0016787,GO:0016788,GO:0016791,GO:0019637,GO:0030258,GO:0031224,GO:0031226,GO:0032026,GO:0042221,GO:0042577,GO:0042578,GO:0044237,GO:…	3.1.3.27	ko:K01095	ko00564,ko01100,map00564,map01100	-	R02029	RC00017	ko00000,ko00001,ko01000	-	-	iECSP_1301.ECSP_0485,iECUMN_1333.ECUMN_0456,iECs_1301.ECs0471,iG2583_1286.G2583_0529,iPC815.YPO3179,iZ_1308.Z0520	PgpA
24774_C_rodentium_ICC168-ROD_RS02350	637910.ROD_04681	3.3e-236	649.0	COG0667@1|root,COG0667@2|Bacteria,1MV2Y@1224|Proteobacteria,1RNXH@1236|Gammaproteobacteria,3WWGA@544|Citrobacter	1236|Gammaproteobacteria	C	Aldo/keto reductase family	yajO	GO:0005575,GO:0005622,GO:0005623,GO:0005737,GO:0005829,GO:0006725,GO:0006766,GO:0006767,GO:0006772,GO:0006790,GO:0006807,GO:0008150,GO:0008152,GO:0009987,GO:0017144,GO:0034641,GO:0042723,GO:0044237,GO:0044281,GO:0044424,GO:0044444,GO:0044464,GO:0046483,GO:0071704,GO:0072527,GO:1901360,GO:1901564	-	-	-	-	-	-	-	-	-	-	Aldo_ket_red
24775_C_rodentium_ICC168-ROD_RS02355	637910.ROD_04691	0.0	1241.0	COG1154@1|root,COG1154@2|Bacteria,1MUSJ@1224|Proteobacteria,1RNQD@1236|Gammaproteobacteria,3WWCE@544|Citrobacter	1236|Gammaproteobacteria	H	Catalyzes the acyloin condensation reaction between C atoms 2 and 3 of pyruvate and glyceraldehyde 3-phosphate to yield 1-deoxy-D-xylulose-5-phosphate (DXP)	dxs	GO:0003674,GO:0003824,GO:0005488,GO:0005575,GO:0005622,GO:0005623,GO:0005737,GO:0005829,GO:0006081,GO:0006082,GO:0006090,GO:0006629,GO:0006644,GO:0006720,GO:0006725,GO:0006732,GO:0006733,GO:0006743,GO:0006744,GO:0006766,GO:0006767,GO:0006772,GO:0006790,GO:0006793,GO:0006796,GO:0006807,GO:0008150,GO:0008152,GO:0008299,GO:0008610,GO:0008614,GO:0008615,GO:0008654,GO:0008661,GO:0009058,GO:0009108,GO:…	2.2.1.7	ko:K01662	ko00730,ko00900,ko01100,ko01110,ko01130,map00730,map00900,map01100,map01110,map01130	M00096	R05636	RC00032	ko00000,ko00001,ko00002,ko01000	-	-	iEcSMS35_1347.EcSMS35_0456,iJN746.PP_0527	DXP_synthase_N,Transket_pyr,Transketolase_C
24776_C_rodentium_ICC168-ROD_RS02360	637910.ROD_04701	1.3e-209	580.0	COG0142@1|root,COG0142@2|Bacteria,1MWNG@1224|Proteobacteria,1RMKY@1236|Gammaproteobacteria,3WX0D@544|Citrobacter	1236|Gammaproteobacteria	H	Polyprenyl synthetase	ispA	GO:0003674,GO:0003824,GO:0004161,GO:0004337,GO:0004659,GO:0005575,GO:0005622,GO:0005623,GO:0005737,GO:0005829,GO:0006629,GO:0006644,GO:0006720,GO:0006721,GO:0006793,GO:0006796,GO:0008150,GO:0008152,GO:0008299,GO:0008610,GO:0008654,GO:0009058,GO:0009987,GO:0016114,GO:0016740,GO:0016765,GO:0019637,GO:0033383,GO:0033384,GO:0044237,GO:0044238,GO:0044249,GO:0044255,GO:0044424,GO:0044444,GO:0044464,GO:…	2.5.1.1,2.5.1.10,2.5.1.29	ko:K00795,ko:K13789	ko00900,ko01100,ko01110,ko01130,map00900,map01100,map01110,map01130	M00364,M00366	R01658,R02003,R02061	RC00279	ko00000,ko00001,ko00002,ko01000,ko01006	-	-	iPC815.YPO3176,iSFV_1184.SFV_0386	polyprenyl_synt
24777_C_rodentium_ICC168-ROD_RS02365	637910.ROD_04711	3.93e-41	136.0	COG1722@1|root,COG1722@2|Bacteria,1N72V@1224|Proteobacteria,1SC7N@1236|Gammaproteobacteria,3WYVI@544|Citrobacter	1236|Gammaproteobacteria	L	Bidirectionally degrades single-stranded DNA into large acid-insoluble oligonucleotides, which are then degraded further into small acid-soluble oligonucleotides	xseB	GO:0003674,GO:0003824,GO:0004518,GO:0004527,GO:0004529,GO:0004536,GO:0005575,GO:0005622,GO:0005623,GO:0005737,GO:0005829,GO:0006139,GO:0006259,GO:0006308,GO:0006725,GO:0006807,GO:0008150,GO:0008152,GO:0008855,GO:0009056,GO:0009057,GO:0009318,GO:0009987,GO:0016787,GO:0016788,GO:0016796,GO:0016895,GO:0019439,GO:0032991,GO:0034641,GO:0034655,GO:0043170,GO:0044237,GO:0044238,GO:0044248,GO:0044260,GO:…	3.1.11.6	ko:K03602	ko03430,map03430	-	-	-	ko00000,ko00001,ko01000,ko03400	-	-	-	Exonuc_VII_S
24778_C_rodentium_ICC168-ROD_RS02370	637910.ROD_04721	0.0	952.0	COG0301@1|root,COG0607@1|root,COG0301@2|Bacteria,COG0607@2|Bacteria,1MWD3@1224|Proteobacteria,1RNZT@1236|Gammaproteobacteria,3WWH7@544|Citrobacter	1236|Gammaproteobacteria	H	Catalyzes the ATP-dependent transfer of a sulfur to tRNA to produce 4-thiouridine in position 8 of tRNAs, which functions as a near-UV photosensor. Also catalyzes the transfer of sulfur to the sulfur carrier protein ThiS, forming ThiS-thiocarboxylate. This is a step in the synthesis of thiazole, in the thiamine biosynthesis pathway. The sulfur is donated as persulfide by IscS	thiI	GO:0000049,GO:0002937,GO:0003674,GO:0003676,GO:0003723,GO:0003824,GO:0005488,GO:0005575,GO:0005622,GO:0005623,GO:0005737,GO:0005829,GO:0006139,GO:0006396,GO:0006399,GO:0006400,GO:0006725,GO:0006766,GO:0006767,GO:0006772,GO:0006790,GO:0006807,GO:0008033,GO:0008150,GO:0008152,GO:0009058,GO:0009110,GO:0009228,GO:0009451,GO:0009987,GO:0010467,GO:0016070,GO:0017144,GO:0018130,GO:0019438,GO:0034227,GO:…	2.8.1.4	ko:K03151	ko00730,ko01100,ko04122,map00730,map01100,map04122	-	R07461	-	ko00000,ko00001,ko01000,ko03016	-	-	iECNA114_1301.ECNA114_0400,iECO26_1355.ECO26_0455,iECSF_1327.ECSF_0383,iSDY_1059.SDY_0307	THUMP,ThiI
24779_C_rodentium_ICC168-ROD_RS02375	637910.ROD_04731	1.53e-134	381.0	COG0693@1|root,COG0693@2|Bacteria,1N7T2@1224|Proteobacteria,1RSBI@1236|Gammaproteobacteria,3WVZX@544|Citrobacter	1236|Gammaproteobacteria	S	DJ-1/PfpI family	thiJ	GO:0003674,GO:0003824,GO:0005575,GO:0005622,GO:0005623,GO:0005737,GO:0005829,GO:0006457,GO:0006464,GO:0006517,GO:0006807,GO:0006950,GO:0006979,GO:0008150,GO:0008152,GO:0009100,GO:0009266,GO:0009408,GO:0009628,GO:0009987,GO:0016829,GO:0016835,GO:0016836,GO:0019538,GO:0022613,GO:0030091,GO:0033554,GO:0034599,GO:0036211,GO:0036524,GO:0036525,GO:0042026,GO:0042221,GO:0042254,GO:0043170,GO:0043412,GO:…	3.5.1.124	ko:K03152	-	-	-	-	ko00000,ko01000,ko01002	-	-	-	DJ-1_PfpI
24780_C_rodentium_ICC168-ROD_RS02380	637910.ROD_04741	4.29e-226	622.0	COG1893@1|root,COG1893@2|Bacteria,1P0AW@1224|Proteobacteria,1RR49@1236|Gammaproteobacteria,3WVAR@544|Citrobacter	1236|Gammaproteobacteria	H	Catalyzes the NADPH-dependent reduction of ketopantoate into pantoic acid	panE	GO:0000166,GO:0003674,GO:0003824,GO:0005488,GO:0005575,GO:0005622,GO:0005623,GO:0005737,GO:0006082,GO:0006520,GO:0006573,GO:0006575,GO:0006732,GO:0006766,GO:0006767,GO:0006807,GO:0008150,GO:0008152,GO:0008677,GO:0009058,GO:0009081,GO:0009108,GO:0009110,GO:0009987,GO:0015939,GO:0015940,GO:0016053,GO:0016491,GO:0016614,GO:0016616,GO:0019752,GO:0032787,GO:0033317,GO:0034641,GO:0036094,GO:0042364,GO:…	1.1.1.169	ko:K00077	ko00770,ko01100,ko01110,map00770,map01100,map01110	M00119	R02472	RC00726	ko00000,ko00001,ko00002,ko01000	-	-	-	ApbA,ApbA_C
24781_C_rodentium_ICC168-ROD_RS02385	637910.ROD_04751	8.67e-108	311.0	COG1666@1|root,COG1666@2|Bacteria,1RDTF@1224|Proteobacteria,1S3RU@1236|Gammaproteobacteria,3WXGM@544|Citrobacter	1236|Gammaproteobacteria	S	Protein of unknown function (DUF520)	yajQ	GO:0000049,GO:0000166,GO:0001882,GO:0001883,GO:0003674,GO:0003676,GO:0003723,GO:0005488,GO:0005524,GO:0005525,GO:0005575,GO:0005622,GO:0005623,GO:0005737,GO:0005829,GO:0006950,GO:0006974,GO:0008144,GO:0008150,GO:0009987,GO:0017076,GO:0019001,GO:0030554,GO:0032549,GO:0032550,GO:0032553,GO:0032555,GO:0032559,GO:0032561,GO:0033554,GO:0035639,GO:0036094,GO:0043167,GO:0043168,GO:0044424,GO:0044444,GO:…	-	ko:K09767	-	-	-	-	ko00000	-	-	-	DUF520
24782_C_rodentium_ICC168-ROD_RS02390	637910.ROD_04761	1.28e-315	861.0	COG0477@1|root,COG2814@2|Bacteria,1MVSH@1224|Proteobacteria,1RN70@1236|Gammaproteobacteria,3WXE9@544|Citrobacter	1236|Gammaproteobacteria	EGP	Sugar (and other) transporter	yajR	GO:0005575,GO:0005623,GO:0005886,GO:0005887,GO:0006810,GO:0008150,GO:0016020,GO:0016021,GO:0031224,GO:0031226,GO:0044425,GO:0044459,GO:0044464,GO:0051179,GO:0051234,GO:0055085,GO:0071944	-	-	-	-	-	-	-	-	-	-	MFS_1,Sugar_tr
24783_C_rodentium_ICC168-ROD_RS02395	637910.ROD_04771	0.0	885.0	COG0477@1|root,COG2814@2|Bacteria,1MVQQ@1224|Proteobacteria,1RNR4@1236|Gammaproteobacteria,3WXV4@544|Citrobacter	1236|Gammaproteobacteria	EGP	Uncharacterised MFS-type transporter YbfB	-	-	-	ko:K08195	-	-	-	-	ko00000,ko02000	2.A.1.15	-	-	MFS_1,MFS_4,Sugar_tr
24784_C_rodentium_ICC168-ROD_RS02400	637910.ROD_04781	6.61e-187	520.0	COG1082@1|root,COG1082@2|Bacteria,1R3UQ@1224|Proteobacteria,1S3NU@1236|Gammaproteobacteria	1236|Gammaproteobacteria	G	Xylose isomerase	-	-	-	-	-	-	-	-	-	-	-	-	AP_endonuc_2
24785_C_rodentium_ICC168-ROD_RS02405	637910.ROD_04791	0.0	1138.0	COG1053@1|root,COG1053@2|Bacteria,1MURY@1224|Proteobacteria,1RR8X@1236|Gammaproteobacteria	1236|Gammaproteobacteria	C	Succinate dehydrogenase fumarate reductase, flavoprotein subunit	-	-	-	-	-	-	-	-	-	-	-	-	FAD_binding_2
24786_C_rodentium_ICC168-ROD_RS02410	637910.ROD_04801	3.88e-71	214.0	2E5W4@1|root,330K6@2|Bacteria,1N893@1224|Proteobacteria,1S3ZD@1236|Gammaproteobacteria	1236|Gammaproteobacteria	S	NIPSNAP family containing protein	-	-	-	-	-	-	-	-	-	-	-	-	NIPSNAP
24787_C_rodentium_ICC168-ROD_RS02415	637910.ROD_04811	0.0	1128.0	COG1053@1|root,COG1053@2|Bacteria,1MURY@1224|Proteobacteria,1RNYN@1236|Gammaproteobacteria	1236|Gammaproteobacteria	C	Succinate dehydrogenase fumarate reductase, flavoprotein subunit	-	-	1.3.99.4	ko:K05898	ko00984,ko01100,ko01120,map00984,map01100,map01120	-	R09884	RC00991	ko00000,ko00001,ko01000	-	-	-	FAD_binding_2
24788_C_rodentium_ICC168-ROD_RS02420	637910.ROD_04821	3.71e-196	543.0	COG0169@1|root,COG0169@2|Bacteria,1MVH4@1224|Proteobacteria,1RS73@1236|Gammaproteobacteria,3WXEA@544|Citrobacter	1236|Gammaproteobacteria	E	The actual biological function of YdiB remains unclear, nor is it known whether 3-dehydroshikimate or quinate represents the natural substrate. Catalyzes the reversible NAD-dependent reduction of both 3-dehydroshikimate (DHSA) and 3-dehydroquinate to yield shikimate (SA) and quinate, respectively. It can use both NAD or NADP for catalysis, however it has higher catalytic efficiency with NAD	ydiB	GO:0000166,GO:0003674,GO:0003824,GO:0004764,GO:0005488,GO:0005575,GO:0005622,GO:0005623,GO:0005737,GO:0005829,GO:0006082,GO:0008150,GO:0008152,GO:0009058,GO:0009423,GO:0009987,GO:0016053,GO:0016491,GO:0016614,GO:0016616,GO:0019632,GO:0019752,GO:0030266,GO:0032787,GO:0036094,GO:0043436,GO:0043648,GO:0043650,GO:0044237,GO:0044249,GO:0044281,GO:0044283,GO:0044424,GO:0044444,GO:0044464,GO:0046394,GO:…	1.1.1.25,1.1.1.282	ko:K00014,ko:K05887	ko00400,ko01100,ko01110,ko01130,ko01230,map00400,map01100,map01110,map01130,map01230	M00022	R01872,R02413,R06846,R06847	RC00154,RC00206	ko00000,ko00001,ko00002,ko01000	-	-	iSFxv_1172.SFxv_1929,iS_1188.S1854	Shikimate_DH,Shikimate_dh_N
24789_C_rodentium_ICC168-ROD_RS02425	637910.ROD_04831	1.75e-179	499.0	COG1414@1|root,COG1414@2|Bacteria,1QYTM@1224|Proteobacteria,1RUTM@1236|Gammaproteobacteria,3WVJU@544|Citrobacter	1236|Gammaproteobacteria	K	helix_turn_helix isocitrate lyase regulation	-	-	-	ko:K02624	-	-	-	-	ko00000,ko03000	-	-	-	HTH_IclR,IclR
24790_C_rodentium_ICC168-ROD_RS02430	637910.ROD_04841	8.13e-207	572.0	COG0109@1|root,COG0109@2|Bacteria,1MW3S@1224|Proteobacteria,1RNHC@1236|Gammaproteobacteria,3WXN5@544|Citrobacter	1236|Gammaproteobacteria	O	Converts heme B (protoheme IX) to heme O by substitution of the vinyl group on carbon 2 of heme B porphyrin ring with a hydroxyethyl farnesyl side group	cyoE	GO:0003674,GO:0003824,GO:0004311,GO:0004659,GO:0005575,GO:0005623,GO:0005886,GO:0006091,GO:0006725,GO:0006778,GO:0006779,GO:0006783,GO:0006807,GO:0008150,GO:0008152,GO:0008495,GO:0009058,GO:0009987,GO:0015980,GO:0016020,GO:0016740,GO:0016765,GO:0018130,GO:0019438,GO:0033013,GO:0033014,GO:0034641,GO:0042168,GO:0042440,GO:0044237,GO:0044249,GO:0044271,GO:0044464,GO:0045333,GO:0046148,GO:0046483,GO:…	2.5.1.141	ko:K02257	ko00190,ko00860,ko01100,ko01110,ko04714,map00190,map00860,map01100,map01110,map04714	M00154	R07411	RC01786	ko00000,ko00001,ko00002,ko01000,ko01006,ko03029	-	-	iSFxv_1172.SFxv_0410	UbiA
24791_C_rodentium_ICC168-ROD_RS02435	1218086.BBNB01000002_gene2938	1.69e-71	215.0	COG3125@1|root,COG3125@2|Bacteria,1RHE5@1224|Proteobacteria,1S6KQ@1236|Gammaproteobacteria,3WYFV@544|Citrobacter	1236|Gammaproteobacteria	C	Prokaryotic Cytochrome C oxidase subunit IV	cyoD	GO:0003674,GO:0003824,GO:0005215,GO:0005575,GO:0005623,GO:0005886,GO:0005887,GO:0006091,GO:0006810,GO:0006811,GO:0006812,GO:0008150,GO:0008152,GO:0008324,GO:0009055,GO:0009060,GO:0009319,GO:0009486,GO:0009987,GO:0015002,GO:0015075,GO:0015077,GO:0015078,GO:0015318,GO:0015399,GO:0015453,GO:0015672,GO:0015980,GO:0015988,GO:0015990,GO:0016020,GO:0016021,GO:0016491,GO:0019646,GO:0022804,GO:0022857,GO:…	-	ko:K02300	ko00190,ko01100,map00190,map01100	M00417	-	-	ko00000,ko00001,ko00002	3.D.4.5	-	iAF1260.b0429,iB21_1397.B21_00384,iBWG_1329.BWG_0311,iE2348C_1286.E2348C_0364,iEC042_1314.EC042_0467,iEC55989_1330.EC55989_0443,iECBD_1354.ECBD_3229,iECB_1328.ECB_00380,iECDH10B_1368.ECDH10B_0385,iECDH1ME8569_1439.ECDH1ME8569_0414,iECD_1391.ECD_00380,iECED1_1282.ECED1_0452,iECH74115_1262.ECH74115_0513,iECIAI1_1343.ECIAI1_0432,iECIAI39_1322.ECIAI39_0244,iECO103_1326.ECO103_0406,iECO111_1330.ECO111…	COX4_pro
24792_C_rodentium_ICC168-ROD_RS02440	637910.ROD_04851	1.03e-145	410.0	COG1845@1|root,COG1845@2|Bacteria,1MUCK@1224|Proteobacteria,1RN9D@1236|Gammaproteobacteria,3WX26@544|Citrobacter	1236|Gammaproteobacteria	C	Cytochrome c oxidase subunit III	cyoC	GO:0003674,GO:0003824,GO:0005215,GO:0005575,GO:0005623,GO:0005886,GO:0005887,GO:0006091,GO:0006810,GO:0006811,GO:0006812,GO:0008150,GO:0008152,GO:0008324,GO:0009055,GO:0009060,GO:0009319,GO:0009486,GO:0009987,GO:0015002,GO:0015075,GO:0015077,GO:0015078,GO:0015318,GO:0015399,GO:0015453,GO:0015672,GO:0015980,GO:0015988,GO:0015990,GO:0016020,GO:0016021,GO:0016491,GO:0019646,GO:0022804,GO:0022857,GO:…	-	ko:K02299	ko00190,ko01100,map00190,map01100	M00417	-	-	ko00000,ko00001,ko00002	3.D.4.5	-	iPC815.YPO3166	COX3
24793_C_rodentium_ICC168-ROD_RS02445	637910.ROD_04861	0.0	1335.0	COG0843@1|root,COG0843@2|Bacteria,1MU7S@1224|Proteobacteria,1RPC3@1236|Gammaproteobacteria,3WY2G@544|Citrobacter	1236|Gammaproteobacteria	C	Cytochrome C and Quinol oxidase polypeptide I	cyoB	GO:0003674,GO:0003824,GO:0005215,GO:0005488,GO:0005507,GO:0005575,GO:0005623,GO:0005886,GO:0005887,GO:0006091,GO:0006810,GO:0006811,GO:0006812,GO:0008150,GO:0008152,GO:0008324,GO:0009055,GO:0009060,GO:0009319,GO:0009486,GO:0009987,GO:0015002,GO:0015075,GO:0015077,GO:0015078,GO:0015318,GO:0015399,GO:0015453,GO:0015672,GO:0015980,GO:0015988,GO:0015990,GO:0016020,GO:0016021,GO:0016491,GO:0019646,GO:…	1.10.3.10	ko:K02298	ko00190,ko01100,map00190,map01100	M00417	R11335	RC00061	ko00000,ko00001,ko00002,ko01000	3.D.4.5	-	-	COX1
24794_C_rodentium_ICC168-ROD_RS02450	637910.ROD_04871	1.83e-230	634.0	COG1622@1|root,COG1622@2|Bacteria,1MWHZ@1224|Proteobacteria,1RP4H@1236|Gammaproteobacteria,3WVMG@544|Citrobacter	1236|Gammaproteobacteria	C	Cytochrome C oxidase subunit II, periplasmic domain	cyoA	GO:0003674,GO:0003824,GO:0005215,GO:0005488,GO:0005575,GO:0005623,GO:0005886,GO:0005887,GO:0006091,GO:0006119,GO:0006139,GO:0006163,GO:0006725,GO:0006753,GO:0006793,GO:0006796,GO:0006807,GO:0006810,GO:0006811,GO:0006812,GO:0008150,GO:0008152,GO:0008324,GO:0009055,GO:0009060,GO:0009117,GO:0009123,GO:0009126,GO:0009141,GO:0009144,GO:0009150,GO:0009161,GO:0009167,GO:0009199,GO:0009205,GO:0009259,GO:…	1.10.3.10	ko:K02297	ko00190,ko01100,map00190,map01100	M00417	R11335	RC00061	ko00000,ko00001,ko00002,ko01000	3.D.4.5	-	iE2348C_1286.E2348C_0367,iJN746.PP_0812	COX2,COX_ARM
24795_C_rodentium_ICC168-ROD_RS02455	637910.ROD_04881	0.0	931.0	COG2223@1|root,COG2223@2|Bacteria,1QU4X@1224|Proteobacteria,1T1ST@1236|Gammaproteobacteria,3WWDY@544|Citrobacter	1236|Gammaproteobacteria	P	Acetyl-coenzyme A transporter 1	ampG	GO:0005575,GO:0005623,GO:0005886,GO:0005887,GO:0016020,GO:0016021,GO:0031224,GO:0031226,GO:0044425,GO:0044459,GO:0044464,GO:0071944	-	ko:K08218	ko01501,map01501	M00628	-	-	ko00000,ko00001,ko00002,ko02000	2.A.1.25	-	iAPECO1_1312.APECO1_1578,iECOK1_1307.ECOK1_0413,iECS88_1305.ECS88_0429,iLF82_1304.LF82_0088,iNRG857_1313.NRG857_02040,iPC815.YPO3162,iUMN146_1321.UM146_15195,iUTI89_1310.UTI89_C0457	MFS_1
24796_C_rodentium_ICC168-ROD_RS02460	637910.ROD_04891	2.85e-128	365.0	COG3056@1|root,COG3056@2|Bacteria,1MZ1N@1224|Proteobacteria,1RPG1@1236|Gammaproteobacteria,3WWQD@544|Citrobacter	1236|Gammaproteobacteria	M	Uncharacterized lipoprotein	yajG	-	-	ko:K07286	-	-	-	-	ko00000	-	-	-	LPAM_1,Lipoprotein_16
24797_C_rodentium_ICC168-ROD_RS02465	637910.ROD_04901	3.61e-71	214.0	COG0271@1|root,COG0271@2|Bacteria,1MZG5@1224|Proteobacteria,1S91G@1236|Gammaproteobacteria,3WYFA@544|Citrobacter	1236|Gammaproteobacteria	T	BolA-like protein	bolA	GO:0005575,GO:0005622,GO:0005623,GO:0005737,GO:0005829,GO:0006139,GO:0006351,GO:0006725,GO:0006807,GO:0008150,GO:0008152,GO:0008360,GO:0009058,GO:0009059,GO:0009987,GO:0010467,GO:0016070,GO:0018130,GO:0019438,GO:0022603,GO:0022604,GO:0032774,GO:0034641,GO:0034645,GO:0034654,GO:0043170,GO:0044237,GO:0044238,GO:0044249,GO:0044260,GO:0044271,GO:0044424,GO:0044444,GO:0044464,GO:0046483,GO:0050789,GO:…	-	ko:K05527	-	-	-	-	ko00000,ko03000	-	-	-	BolA
24798_C_rodentium_ICC168-ROD_RS02470	637910.ROD_04911	4.34e-298	815.0	COG0544@1|root,COG0544@2|Bacteria,1MUJP@1224|Proteobacteria,1RNZE@1236|Gammaproteobacteria,3WXN3@544|Citrobacter	1236|Gammaproteobacteria	D	Involved in protein export. Acts as a chaperone by maintaining the newly synthesized protein in an open conformation. Functions as a peptidyl-prolyl cis-trans isomerase	tig	GO:0000413,GO:0003674,GO:0003755,GO:0003824,GO:0005488,GO:0005515,GO:0005575,GO:0005622,GO:0005623,GO:0005737,GO:0005829,GO:0006457,GO:0006458,GO:0006464,GO:0006807,GO:0006950,GO:0008150,GO:0008152,GO:0009266,GO:0009408,GO:0009628,GO:0009987,GO:0016853,GO:0016859,GO:0018193,GO:0018208,GO:0019538,GO:0036211,GO:0042802,GO:0043021,GO:0043022,GO:0043170,GO:0043335,GO:0043412,GO:0044183,GO:0044237,GO:…	-	ko:K03545	-	-	-	-	ko00000	-	-	-	FKBP_C,Trigger_C,Trigger_N
24799_C_rodentium_ICC168-ROD_RS02475	637910.ROD_04921	5.51e-147	414.0	COG0740@1|root,COG0740@2|Bacteria,1MV46@1224|Proteobacteria,1RNR6@1236|Gammaproteobacteria,3WVQ6@544|Citrobacter	1236|Gammaproteobacteria	OU	Cleaves peptides in various proteins in a process that requires ATP hydrolysis. Has a chymotrypsin-like activity. Plays a major role in the degradation of misfolded proteins	clpP	GO:0000502,GO:0003674,GO:0003824,GO:0004176,GO:0005488,GO:0005515,GO:0005575,GO:0005622,GO:0005623,GO:0005737,GO:0005829,GO:0006508,GO:0006515,GO:0006807,GO:0006950,GO:0008150,GO:0008152,GO:0008233,GO:0008236,GO:0009056,GO:0009057,GO:0009266,GO:0009314,GO:0009376,GO:0009408,GO:0009628,GO:0009987,GO:0010498,GO:0016462,GO:0016787,GO:0016817,GO:0016818,GO:0016887,GO:0017111,GO:0017171,GO:0019538,GO:…	3.4.21.92	ko:K01358	ko04112,ko04212,map04112,map04212	-	-	-	ko00000,ko00001,ko01000,ko01002	-	-	-	CLP_protease
24800_C_rodentium_ICC168-ROD_RS02480	637910.ROD_04931	3.21e-305	832.0	COG1219@1|root,COG1219@2|Bacteria,1MVQK@1224|Proteobacteria,1RN9N@1236|Gammaproteobacteria,3WX6J@544|Citrobacter	1236|Gammaproteobacteria	O	ATP-dependent specificity component of the Clp protease. It directs the protease to specific substrates. Can perform chaperone functions in the absence of ClpP	clpX	GO:0000166,GO:0000502,GO:0002020,GO:0003674,GO:0003824,GO:0004176,GO:0005488,GO:0005515,GO:0005524,GO:0005575,GO:0005622,GO:0005623,GO:0005737,GO:0005829,GO:0006508,GO:0006807,GO:0008144,GO:0008150,GO:0008152,GO:0008233,GO:0009056,GO:0009057,GO:0009376,GO:0009987,GO:0016462,GO:0016787,GO:0016817,GO:0016818,GO:0016887,GO:0017076,GO:0017111,GO:0019538,GO:0019899,GO:0019904,GO:0030163,GO:0030164,GO:…	-	ko:K03544	ko04112,map04112	-	-	-	ko00000,ko00001,ko03110	-	-	-	AAA_2,ClpB_D2-small,zf-C4_ClpX
24801_C_rodentium_ICC168-ROD_RS02485	637910.ROD_04941	0.0	1510.0	COG0466@1|root,COG0466@2|Bacteria,1MUV2@1224|Proteobacteria,1RPCB@1236|Gammaproteobacteria,3WV97@544|Citrobacter	1236|Gammaproteobacteria	O	ATP-dependent serine protease that mediates the selective degradation of mutant and abnormal proteins as well as certain short-lived regulatory proteins. Required for cellular homeostasis and for survival from DNA damage and developmental changes induced by stress. Degrades polypeptides processively to yield small peptide fragments that are 5 to 10 amino acids long. Binds to DNA in a double-stran…	lon	GO:0000166,GO:0003674,GO:0003676,GO:0003677,GO:0003824,GO:0004175,GO:0004176,GO:0004252,GO:0005488,GO:0005524,GO:0005575,GO:0005622,GO:0005623,GO:0005737,GO:0005829,GO:0006508,GO:0006515,GO:0006807,GO:0006950,GO:0008144,GO:0008150,GO:0008152,GO:0008233,GO:0008236,GO:0009056,GO:0009057,GO:0009266,GO:0009314,GO:0009408,GO:0009628,GO:0009987,GO:0010165,GO:0010212,GO:0016462,GO:0016787,GO:0016817,GO:…	3.4.21.53	ko:K01338	ko04112,map04112	-	-	-	ko00000,ko00001,ko01000,ko01002	-	-	-	AAA,LON_substr_bdg,Lon_C
24802_C_rodentium_ICC168-ROD_RS02490	469595.CSAG_00228	7.09e-53	166.0	COG0776@1|root,COG0776@2|Bacteria,1MZ5B@1224|Proteobacteria,1S8VH@1236|Gammaproteobacteria,3WYMA@544|Citrobacter	1236|Gammaproteobacteria	L	Histone-like DNA-binding protein which is capable of wrapping DNA to stabilize it, and thus to prevent its denaturation under extreme environmental conditions	hupB	GO:0003674,GO:0003676,GO:0003677,GO:0005488,GO:0005515,GO:0005575,GO:0005622,GO:0005623,GO:0005694,GO:0005737,GO:0005829,GO:0006139,GO:0006323,GO:0006351,GO:0006725,GO:0006807,GO:0006996,GO:0008150,GO:0008152,GO:0009058,GO:0009059,GO:0009889,GO:0009987,GO:0010467,GO:0010556,GO:0016043,GO:0016070,GO:0018130,GO:0019219,GO:0019222,GO:0019438,GO:0031323,GO:0031326,GO:0032774,GO:0034641,GO:0034645,GO:…	-	ko:K03530	-	-	-	-	ko00000,ko03032,ko03036,ko03400	-	-	-	Bac_DNA_binding
24803_C_rodentium_ICC168-ROD_RS02495	637910.ROD_04961	0.0	1098.0	COG0760@1|root,COG0760@2|Bacteria,1MWV0@1224|Proteobacteria,1RMT5@1236|Gammaproteobacteria,3WVJB@544|Citrobacter	1236|Gammaproteobacteria	O	SurA N-terminal domain	ppiD	GO:0003674,GO:0005488,GO:0005515,GO:0005575,GO:0005623,GO:0005886,GO:0005887,GO:0006457,GO:0008150,GO:0009897,GO:0009986,GO:0009987,GO:0016020,GO:0016021,GO:0031224,GO:0031226,GO:0031233,GO:0042802,GO:0044425,GO:0044459,GO:0044464,GO:0061077,GO:0071575,GO:0071944,GO:0098552	5.2.1.8	ko:K03770	-	-	-	-	ko00000,ko01000,ko03110	-	-	-	Rotamase,Rotamase_2,Rotamase_3,SurA_N_3
24804_C_rodentium_ICC168-ROD_RS02500	637910.ROD_04971	1.85e-73	221.0	COG1555@1|root,COG1555@2|Bacteria,1N6Q3@1224|Proteobacteria,1SC7U@1236|Gammaproteobacteria,3WYNK@544|Citrobacter	1236|Gammaproteobacteria	L	Type II secretion system (T2SS), protein K	comEA	GO:0005575,GO:0005623,GO:0030288,GO:0030313,GO:0031975,GO:0042597,GO:0044464	-	ko:K02237	-	M00429	-	-	ko00000,ko00002,ko02044	3.A.11.1,3.A.11.2	-	-	HHH_3
24805_C_rodentium_ICC168-ROD_RS02505	637910.ROD_04981	2.45e-89	262.0	COG0824@1|root,COG0824@2|Bacteria,1REIH@1224|Proteobacteria,1S40Z@1236|Gammaproteobacteria,3WY9B@544|Citrobacter	1236|Gammaproteobacteria	S	Thioesterase-like superfamily	tesC	GO:0003674,GO:0003824,GO:0006082,GO:0006629,GO:0006631,GO:0006635,GO:0008150,GO:0008152,GO:0009056,GO:0009062,GO:0009987,GO:0016042,GO:0016054,GO:0016289,GO:0016787,GO:0016788,GO:0016790,GO:0019395,GO:0019752,GO:0030258,GO:0032787,GO:0034440,GO:0043436,GO:0044237,GO:0044238,GO:0044242,GO:0044248,GO:0044255,GO:0044281,GO:0044282,GO:0046395,GO:0047617,GO:0055114,GO:0071704,GO:0072329,GO:1901575	-	ko:K12500	-	-	-	-	ko00000,ko01000,ko01004	-	-	-	4HBT,4HBT_2
24806_C_rodentium_ICC168-ROD_RS02510	637910.ROD_04991	1.99e-170	475.0	COG0603@1|root,COG0603@2|Bacteria,1MU5V@1224|Proteobacteria,1RMG9@1236|Gammaproteobacteria,3WY2Z@544|Citrobacter	1236|Gammaproteobacteria	H	Catalyzes the ATP-dependent conversion of 7-carboxy-7- deazaguanine (CDG) to 7-cyano-7-deazaguanine (preQ(0))	queC	-	6.3.4.20	ko:K06920	ko00790,ko01100,map00790,map01100	-	R09978	RC00959	ko00000,ko00001,ko01000,ko03016	-	-	-	QueC
24807_C_rodentium_ICC168-ROD_RS02515	637910.ROD_05001	0.0	1174.0	COG4533@1|root,COG4533@2|Bacteria,1PIAC@1224|Proteobacteria,1RPRW@1236|Gammaproteobacteria,3WY53@544|Citrobacter	1236|Gammaproteobacteria	S	Sugar transport-related sRNA regulator N-term	ybaE	GO:0005575,GO:0005623,GO:0030288,GO:0030313,GO:0031975,GO:0042597,GO:0044464	-	-	-	-	-	-	-	-	-	-	SBP_bac_5,SgrR_N
24808_C_rodentium_ICC168-ROD_RS02520	637910.ROD_05011	8.17e-204	563.0	COG0561@1|root,COG0561@2|Bacteria,1MXAF@1224|Proteobacteria,1RQXF@1236|Gammaproteobacteria,3WWHI@544|Citrobacter	1236|Gammaproteobacteria	S	Catalyzes the hydrolysis of 4-amino-2-methyl-5- hydroxymethylpyrimidine pyrophosphate (HMP-PP) to 4-amino-2- methyl-5-hydroxymethylpyrimidine phosphate (HMP-P)	cof	GO:0000287,GO:0003674,GO:0003824,GO:0005488,GO:0006725,GO:0006766,GO:0006767,GO:0006772,GO:0006790,GO:0006793,GO:0006796,GO:0006807,GO:0008150,GO:0008152,GO:0009056,GO:0009058,GO:0009110,GO:0009228,GO:0009987,GO:0016311,GO:0016462,GO:0016787,GO:0016788,GO:0016791,GO:0016817,GO:0016818,GO:0016999,GO:0017001,GO:0017110,GO:0017144,GO:0018130,GO:0019438,GO:0034641,GO:0042364,GO:0042578,GO:0042723,GO:…	-	ko:K11938	-	-	-	-	ko00000,ko01000	-	-	iB21_1397.B21_00402,iE2348C_1286.E2348C_0381,iEC55989_1330.EC55989_0460,iECBD_1354.ECBD_3209,iECB_1328.ECB_00398,iECD_1391.ECD_00398,iECIAI39_1322.ECIAI39_0227,iECNA114_1301.ECNA114_0424,iECO103_1326.ECO103_0423,iECO111_1330.ECO111_0479,iECO26_1355.ECO26_0481,iECOK1_1307.ECOK1_0428,iECP_1309.ECP_0507,iECS88_1305.ECS88_0443,iECSE_1348.ECSE_0472,iECW_1372.ECW_m0518,iETEC_1333.ETEC_0499,iEcE24377_13…	Hydrolase_3
24809_C_rodentium_ICC168-ROD_RS02525	637910.ROD_05021	4.51e-263	719.0	COG0031@1|root,COG0031@2|Bacteria,1MUR6@1224|Proteobacteria,1RMS1@1236|Gammaproteobacteria,3WVDK@544|Citrobacter	1236|Gammaproteobacteria	E	Pyridoxal-phosphate dependent enzyme	cysK_2	-	2.5.1.47	ko:K01738	ko00270,ko00920,ko01100,ko01110,ko01120,ko01130,ko01200,ko01230,map00270,map00920,map01100,map01110,map01120,map01130,map01200,map01230	M00021	R00897,R03601,R04859	RC00020,RC02814,RC02821	ko00000,ko00001,ko00002,ko01000	-	-	-	PALP
24810_C_rodentium_ICC168-ROD_RS02530	637910.ROD_05022	2.42e-105	304.0	COG1522@1|root,COG1522@2|Bacteria,1RDB3@1224|Proteobacteria,1S2E1@1236|Gammaproteobacteria,3WWJC@544|Citrobacter	1236|Gammaproteobacteria	K	helix_turn_helix ASNC type	ybaO	GO:0000096,GO:0000098,GO:0001101,GO:0003674,GO:0003676,GO:0003677,GO:0003700,GO:0005488,GO:0005575,GO:0005622,GO:0005623,GO:0005737,GO:0005829,GO:0006082,GO:0006139,GO:0006351,GO:0006355,GO:0006520,GO:0006534,GO:0006725,GO:0006790,GO:0006807,GO:0008150,GO:0008152,GO:0009056,GO:0009058,GO:0009059,GO:0009063,GO:0009069,GO:0009071,GO:0009093,GO:0009889,GO:0009891,GO:0009893,GO:0009987,GO:0010033,GO:…	-	ko:K05800	-	-	-	-	ko00000,ko03000	-	-	-	AsnC_trans_reg,HTH_24,HTH_AsnC-type
24811_C_rodentium_ICC168-ROD_RS02535	637910.ROD_05031	0.0	1140.0	COG1132@1|root,COG1132@2|Bacteria,1MUBM@1224|Proteobacteria,1RMUR@1236|Gammaproteobacteria,3WX53@544|Citrobacter	1236|Gammaproteobacteria	V	ABC transporter transmembrane region	mdlA	GO:0000166,GO:0003674,GO:0005488,GO:0005524,GO:0005575,GO:0005623,GO:0005886,GO:0008144,GO:0016020,GO:0016021,GO:0017076,GO:0030554,GO:0031224,GO:0032553,GO:0032555,GO:0032559,GO:0035639,GO:0036094,GO:0043167,GO:0043168,GO:0044425,GO:0044464,GO:0071944,GO:0097159,GO:0097367,GO:1901265,GO:1901363	-	ko:K06147,ko:K18889	ko02010,map02010	M00707	-	-	ko00000,ko00001,ko00002,ko02000	3.A.1.106,3.A.1.106.13,3.A.1.106.5,3.A.1.109,3.A.1.21	-	-	ABC_membrane,ABC_tran
24812_C_rodentium_ICC168-ROD_RS02540	637910.ROD_05041	0.0	1105.0	COG1132@1|root,COG1132@2|Bacteria,1MUBM@1224|Proteobacteria,1RMUR@1236|Gammaproteobacteria,3WVWZ@544|Citrobacter	1236|Gammaproteobacteria	V	ABC transporter transmembrane region	mdlB	GO:0000166,GO:0003674,GO:0003824,GO:0005215,GO:0005319,GO:0005488,GO:0005524,GO:0005575,GO:0005623,GO:0005886,GO:0006810,GO:0006869,GO:0008144,GO:0008150,GO:0010876,GO:0015399,GO:0015405,GO:0016020,GO:0016021,GO:0016462,GO:0016787,GO:0016817,GO:0016818,GO:0016887,GO:0017076,GO:0017111,GO:0022804,GO:0022857,GO:0030554,GO:0031224,GO:0032553,GO:0032555,GO:0032559,GO:0033036,GO:0034040,GO:0035639,GO:…	3.6.3.44	ko:K18104,ko:K18890	ko01501,ko02010,map01501,map02010	M00700,M00707	-	-	ko00000,ko00001,ko00002,ko01000,ko01504,ko02000	3.A.1.106.13,3.A.1.106.5,3.A.1.117,3.A.1.123	-	-	ABC_membrane,ABC_tran
24813_C_rodentium_ICC168-ROD_RS02545	637910.ROD_05051	7.06e-70	211.0	COG0347@1|root,COG0347@2|Bacteria,1RGWK@1224|Proteobacteria,1S67I@1236|Gammaproteobacteria,3WYHB@544|Citrobacter	1236|Gammaproteobacteria	K	Nitrogen regulatory protein P-II	glnK	GO:0003674,GO:0005488,GO:0005515,GO:0006808,GO:0008150,GO:0042802,GO:0045848,GO:0048518,GO:0050789,GO:0065007	-	ko:K04752	-	-	-	-	ko00000	-	-	-	P-II
24814_C_rodentium_ICC168-ROD_RS02550	637910.ROD_05061	8.71e-296	808.0	COG0004@1|root,COG0004@2|Bacteria,1NR9F@1224|Proteobacteria,1RNKF@1236|Gammaproteobacteria,3WY09@544|Citrobacter	1236|Gammaproteobacteria	P	Ammonium Transporter Family	amtB	GO:0003674,GO:0005215,GO:0005488,GO:0005515,GO:0005575,GO:0005623,GO:0005886,GO:0005887,GO:0006810,GO:0006811,GO:0006812,GO:0008150,GO:0008324,GO:0008519,GO:0015075,GO:0015291,GO:0015292,GO:0015669,GO:0015670,GO:0015696,GO:0015893,GO:0016020,GO:0016021,GO:0019755,GO:0022804,GO:0022857,GO:0031224,GO:0031226,GO:0034220,GO:0042221,GO:0042493,GO:0042802,GO:0044425,GO:0044459,GO:0044464,GO:0050896,GO:…	-	ko:K03320	-	-	-	-	ko00000,ko02000	1.A.11	-	iEcE24377_1341.EcE24377A_0487	Ammonium_transp
24815_C_rodentium_ICC168-ROD_RS02555	637910.ROD_05071	5.92e-201	557.0	2F1CF@1|root,33UD9@2|Bacteria,1NXUF@1224|Proteobacteria,1SU72@1236|Gammaproteobacteria	1236|Gammaproteobacteria	-	-	-	-	-	-	-	-	-	-	-	-	-	-	-
24816_C_rodentium_ICC168-ROD_RS02560	637910.ROD_05081	6.74e-210	579.0	COG1946@1|root,COG1946@2|Bacteria,1MV9R@1224|Proteobacteria,1RPFI@1236|Gammaproteobacteria,3WVF5@544|Citrobacter	1236|Gammaproteobacteria	I	Thioesterase-like superfamily	tesB	GO:0003674,GO:0003824,GO:0005488,GO:0005515,GO:0005575,GO:0005622,GO:0005623,GO:0005737,GO:0005829,GO:0006082,GO:0006139,GO:0006163,GO:0006629,GO:0006631,GO:0006637,GO:0006725,GO:0006732,GO:0006753,GO:0006790,GO:0006793,GO:0006796,GO:0006807,GO:0008150,GO:0008152,GO:0009056,GO:0009062,GO:0009117,GO:0009150,GO:0009259,GO:0009987,GO:0016042,GO:0016054,GO:0016289,GO:0016787,GO:0016788,GO:0016790,GO:…	-	ko:K10805	ko01040,map01040	-	-	-	ko00000,ko00001,ko01000,ko01004	-	-	iAF1260.b0452,iB21_1397.B21_00408,iBWG_1329.BWG_0334,iEC55989_1330.EC55989_0466,iECBD_1354.ECBD_3203,iECB_1328.ECB_00404,iECDH10B_1368.ECDH10B_0408,iECDH1ME8569_1439.ECDH1ME8569_0437,iECD_1391.ECD_00404,iECH74115_1262.ECH74115_0541,iECIAI1_1343.ECIAI1_0456,iECIAI39_1322.ECIAI39_0221,iECO103_1326.ECO103_0429,iECO111_1330.ECO111_0485,iECO26_1355.ECO26_0487,iECSE_1348.ECSE_0478,iECSP_1301.ECSP_0520,…	4HBT_3,Acyl_CoA_thio
24817_C_rodentium_ICC168-ROD_RS02565	637910.ROD_05091	1.35e-120	345.0	COG3126@1|root,COG3126@2|Bacteria,1N8AF@1224|Proteobacteria,1SCM7@1236|Gammaproteobacteria,3WXNP@544|Citrobacter	1236|Gammaproteobacteria	S	Type III secretion system lipoprotein chaperone (YscW)	ybaY	-	-	ko:K09914	-	-	-	-	ko00000	-	-	-	YscW
24818_C_rodentium_ICC168-ROD_RS02575	637910.ROD_05121	0.0	1031.0	COG4943@1|root,COG4943@2|Bacteria,1MVTH@1224|Proteobacteria,1RMDP@1236|Gammaproteobacteria,3WX2V@544|Citrobacter	1236|Gammaproteobacteria	T	CSS motif domain associated with EAL	ylaB	GO:0003674,GO:0003824,GO:0005575,GO:0005623,GO:0005886,GO:0008081,GO:0016020,GO:0016787,GO:0016788,GO:0042578,GO:0044464,GO:0071111,GO:0071944	-	-	-	-	-	-	-	-	-	-	CSS-motif,EAL
24819_C_rodentium_ICC168-ROD_RS02580	500640.CIT292_08360	2.78e-24	91.3	COG0257@1|root,COG0257@2|Bacteria,1NGBJ@1224|Proteobacteria,1SCR7@1236|Gammaproteobacteria	1236|Gammaproteobacteria	J	Belongs to the bacterial ribosomal protein bL36 family	rpmJ	GO:0003674,GO:0003735,GO:0005198,GO:0005575,GO:0005622,GO:0005623,GO:0005737,GO:0005829,GO:0005840,GO:0006412,GO:0006518,GO:0006807,GO:0008150,GO:0008152,GO:0009058,GO:0009059,GO:0009987,GO:0010467,GO:0015934,GO:0019538,GO:0022625,GO:0022626,GO:0032991,GO:0034641,GO:0034645,GO:0043043,GO:0043170,GO:0043226,GO:0043228,GO:0043229,GO:0043232,GO:0043603,GO:0043604,GO:0044237,GO:0044238,GO:0044249,GO:…	-	ko:K02919	ko03010,map03010	M00178	-	-	br01610,ko00000,ko00001,ko00002,ko03011	-	-	-	Ribosomal_L36
24820_C_rodentium_ICC168-ROD_RS02585	637910.ROD_05131	2.06e-108	312.0	2CEAX@1|root,328KF@2|Bacteria,1RIZ1@1224|Proteobacteria,1S7K3@1236|Gammaproteobacteria,3WVIE@544|Citrobacter	1236|Gammaproteobacteria	S	Inner membrane protein YlaC	ylaC	GO:0005575,GO:0005623,GO:0005886,GO:0016020,GO:0044464,GO:0071944	-	-	-	-	-	-	-	-	-	-	YlaC
24821_C_rodentium_ICC168-ROD_RS02590	637910.ROD_05141	1.08e-125	358.0	COG0110@1|root,COG0110@2|Bacteria,1RA2T@1224|Proteobacteria,1S3ZZ@1236|Gammaproteobacteria,3WWBQ@544|Citrobacter	1236|Gammaproteobacteria	S	Maltose acetyltransferase	maa	GO:0003674,GO:0003824,GO:0005488,GO:0005515,GO:0005575,GO:0005622,GO:0005623,GO:0005737,GO:0005829,GO:0008150,GO:0008374,GO:0008925,GO:0009987,GO:0016043,GO:0016407,GO:0016413,GO:0016740,GO:0016746,GO:0016747,GO:0022607,GO:0042802,GO:0043933,GO:0044085,GO:0044424,GO:0044444,GO:0044464,GO:0051259,GO:0051260,GO:0065003,GO:0070206,GO:0070207,GO:0071840	2.3.1.79	ko:K00661	-	-	-	-	ko00000,ko01000	-	-	iAPECO1_1312.APECO1_15532,iECOK1_1307.ECOK1_0441,iECS88_1305.ECS88_0456,iUMN146_1321.UM146_15065,iUTI89_1310.UTI89_C0486	Hexapep,Hexapep_2,Mac
24822_C_rodentium_ICC168-ROD_RS02595	469595.CSAG_00254	2.92e-46	148.0	2CN5N@1|root,32SGA@2|Bacteria,1MZDE@1224|Proteobacteria,1S995@1236|Gammaproteobacteria,3WYTG@544|Citrobacter	1236|Gammaproteobacteria	S	Haemolysin expression modulating protein	hha	GO:0005575,GO:0005622,GO:0005623,GO:0005737,GO:0005829,GO:0008150,GO:0010468,GO:0019222,GO:0032879,GO:0040012,GO:0040017,GO:0043900,GO:0043901,GO:0044424,GO:0044444,GO:0044464,GO:0048518,GO:0048519,GO:0048522,GO:0048523,GO:0050789,GO:0050794,GO:0051270,GO:0051272,GO:0060255,GO:0065007,GO:1900190,GO:1900191,GO:2000145,GO:2000147	-	ko:K05839	-	-	-	-	ko00000,ko02048	-	-	-	HHA
24823_C_rodentium_ICC168-ROD_RS02600	637910.ROD_05161	2.53e-89	261.0	28PF7@1|root,2ZC6G@2|Bacteria,1RA3M@1224|Proteobacteria,1S20M@1236|Gammaproteobacteria,3WY93@544|Citrobacter	1236|Gammaproteobacteria	S	Biofilm formation regulator YbaJ	tomB	GO:0003674,GO:0003676,GO:0003677,GO:0005488,GO:0008150,GO:0009987,GO:0042710,GO:0044010,GO:0044764,GO:0051704,GO:0097159,GO:1901363	-	ko:K19162	-	-	-	-	ko00000,ko02048	-	-	-	YbaJ
24824_C_rodentium_ICC168-ROD_RS02605	637910.ROD_05171	0.0	1982.0	COG0841@1|root,COG0841@2|Bacteria,1MU48@1224|Proteobacteria,1RMBN@1236|Gammaproteobacteria,3WVED@544|Citrobacter	1236|Gammaproteobacteria	V	AcrB/AcrD/AcrF family	acrB	GO:0003674,GO:0005215,GO:0005488,GO:0005515,GO:0005575,GO:0005623,GO:0005886,GO:0005887,GO:0006810,GO:0006811,GO:0006812,GO:0006855,GO:0008150,GO:0008324,GO:0015075,GO:0015077,GO:0015078,GO:0015238,GO:0015291,GO:0015297,GO:0015298,GO:0015299,GO:0015307,GO:0015318,GO:0015672,GO:0015893,GO:0016020,GO:0016021,GO:0022804,GO:0022857,GO:0022890,GO:0031224,GO:0031226,GO:0032991,GO:0034220,GO:0042221,GO:…	-	ko:K18138,ko:K18142	ko01501,ko01503,map01501,map01503	M00647,M00696,M00699,M00718	-	-	ko00000,ko00001,ko00002,ko01504,ko02000	2.A.6.2	-	-	ACR_tran
24825_C_rodentium_ICC168-ROD_RS02610	637910.ROD_05181	3.25e-273	749.0	COG0845@1|root,COG0845@2|Bacteria,1MU78@1224|Proteobacteria,1RPI1@1236|Gammaproteobacteria,3WVTQ@544|Citrobacter	1236|Gammaproteobacteria	M	HlyD membrane-fusion protein of T1SS	acrA	GO:0003674,GO:0005215,GO:0005488,GO:0005515,GO:0005575,GO:0005623,GO:0005886,GO:0006810,GO:0006811,GO:0006820,GO:0006855,GO:0006869,GO:0008150,GO:0010876,GO:0015238,GO:0015711,GO:0015718,GO:0015721,GO:0015849,GO:0015850,GO:0015893,GO:0016020,GO:0016021,GO:0022857,GO:0030288,GO:0030313,GO:0031224,GO:0031226,GO:0031975,GO:0032991,GO:0033036,GO:0042221,GO:0042493,GO:0042597,GO:0042802,GO:0044425,GO:…	-	ko:K03585,ko:K18141	ko01501,ko01503,map01501,map01503	M00646,M00647,M00696,M00699,M00718	-	-	ko00000,ko00001,ko00002,ko01504,ko02000,ko03036	2.A.6.2,8.A.1,8.A.1.6	-	iSDY_1059.SDY_0456	Biotin_lipoyl_2,HlyD,HlyD_3,HlyD_D23
24826_C_rodentium_ICC168-ROD_RS02615	637910.ROD_05191	2.31e-156	439.0	COG1309@1|root,COG1309@2|Bacteria,1N659@1224|Proteobacteria,1RPXN@1236|Gammaproteobacteria,3WVHR@544|Citrobacter	1236|Gammaproteobacteria	K	MAATS-type transcriptional repressor, C-terminal region	acrR	GO:0003674,GO:0003676,GO:0003677,GO:0003700,GO:0005488,GO:0006139,GO:0006351,GO:0006355,GO:0006725,GO:0006807,GO:0008144,GO:0008150,GO:0008152,GO:0009058,GO:0009059,GO:0009889,GO:0009890,GO:0009892,GO:0009987,GO:0010467,GO:0010468,GO:0010556,GO:0010558,GO:0010605,GO:0010629,GO:0016070,GO:0018130,GO:0019219,GO:0019222,GO:0019438,GO:0031323,GO:0031324,GO:0031326,GO:0031327,GO:0032774,GO:0034641,GO:…	-	ko:K03577	-	M00647	-	-	ko00000,ko00002,ko03000	-	-	-	TetR_C_2,TetR_N
24827_C_rodentium_ICC168-ROD_RS02620	637910.ROD_05201	0.0	2085.0	COG1196@1|root,COG3264@1|root,COG1196@2|Bacteria,COG3264@2|Bacteria,1MWSA@1224|Proteobacteria,1RMYY@1236|Gammaproteobacteria,3WVMB@544|Citrobacter	1236|Gammaproteobacteria	DM	Mechanosensitive ion channel inner membrane domain 1	kefA	GO:0005575,GO:0005623,GO:0005886,GO:0006884,GO:0008150,GO:0008361,GO:0009987,GO:0009992,GO:0016020,GO:0016043,GO:0019725,GO:0030104,GO:0032535,GO:0042592,GO:0044464,GO:0048878,GO:0055082,GO:0065007,GO:0065008,GO:0071840,GO:0071944,GO:0090066	-	ko:K05802,ko:K22051	-	-	-	-	ko00000,ko02000	1.A.23.1.1,1.A.23.1.2,1.A.23.1.3	-	-	MS_channel,MscS_TM,MscS_porin
24828_C_rodentium_ICC168-ROD_RS02625	1218086.BBNB01000002_gene2897	2.72e-76	236.0	COG5464@1|root,COG5464@2|Bacteria,1MUSP@1224|Proteobacteria,1RZGQ@1236|Gammaproteobacteria	1236|Gammaproteobacteria	S	Putative transposase, YhgA-like	-	-	-	-	-	-	-	-	-	-	-	-	Transposase_31
24829_C_rodentium_ICC168-ROD_RS02630	637910.ROD_02831	2.95e-238	654.0	COG3039@1|root,COG3039@2|Bacteria,1MXTN@1224|Proteobacteria,1RM94@1236|Gammaproteobacteria,3WY9M@544|Citrobacter	1236|Gammaproteobacteria	L	18 bp terminal inverted repeat of IS102	-	-	-	-	-	-	-	-	-	-	-	-	DDE_Tnp_1_5
24830_C_rodentium_ICC168-ROD_RS02640	637910.ROD_05241	2.29e-29	104.0	2EHYU@1|root,33BQB@2|Bacteria,1NGAT@1224|Proteobacteria,1SGE4@1236|Gammaproteobacteria,3WYY3@544|Citrobacter	1236|Gammaproteobacteria	S	Protein of unknown function (DUF2496)	ybaM	GO:0006950,GO:0008150,GO:0009987,GO:0033554,GO:0036460,GO:0050896,GO:0051716	-	-	-	-	-	-	-	-	-	-	DUF2496
24831_C_rodentium_ICC168-ROD_RS02645	637910.ROD_05251	4.32e-117	335.0	COG3923@1|root,COG3923@2|Bacteria,1RIA6@1224|Proteobacteria,1S5VE@1236|Gammaproteobacteria,3WYBD@544|Citrobacter	1236|Gammaproteobacteria	L	Primosomal replication protein priC	priC	GO:0003674,GO:0003676,GO:0003677,GO:0005488,GO:0006139,GO:0006259,GO:0006260,GO:0006261,GO:0006270,GO:0006725,GO:0006807,GO:0008150,GO:0008152,GO:0009058,GO:0009059,GO:0009987,GO:0034641,GO:0034645,GO:0043170,GO:0044237,GO:0044238,GO:0044249,GO:0044260,GO:0046483,GO:0071704,GO:0090304,GO:0097159,GO:1901360,GO:1901363,GO:1901576	-	ko:K04067	ko03440,map03440	-	-	-	ko00000,ko00001,ko03400	-	-	-	PriC
24832_C_rodentium_ICC168-ROD_RS02650	637910.ROD_05261	2.96e-83	246.0	COG2832@1|root,COG2832@2|Bacteria,1N7BI@1224|Proteobacteria,1SCJZ@1236|Gammaproteobacteria,3WYGH@544|Citrobacter	1236|Gammaproteobacteria	S	Protein of unknown function (DUF454)	ybaN	GO:0005575,GO:0005623,GO:0005886,GO:0016020,GO:0044464,GO:0071944	-	ko:K09790	-	-	-	-	ko00000	-	-	-	DUF454
24833_C_rodentium_ICC168-ROD_RS02655	637910.ROD_05271	6.57e-125	356.0	COG0503@1|root,COG0503@2|Bacteria,1MVZ6@1224|Proteobacteria,1S2N9@1236|Gammaproteobacteria,3WVFG@544|Citrobacter	1236|Gammaproteobacteria	F	Catalyzes a salvage reaction resulting in the formation of AMP, that is energically less costly than de novo synthesis	apt	GO:0000287,GO:0003674,GO:0003824,GO:0003999,GO:0005488,GO:0005515,GO:0005575,GO:0005622,GO:0005623,GO:0005737,GO:0005829,GO:0006139,GO:0006144,GO:0006166,GO:0006168,GO:0006725,GO:0006807,GO:0008150,GO:0008152,GO:0009058,GO:0009112,GO:0009113,GO:0009116,GO:0009119,GO:0009163,GO:0009987,GO:0016740,GO:0016757,GO:0016763,GO:0018130,GO:0019438,GO:0034404,GO:0034641,GO:0034654,GO:0042278,GO:0042440,GO:…	2.4.2.7	ko:K00759	ko00230,ko01100,map00230,map01100	-	R00190,R01229,R04378	RC00063	ko00000,ko00001,ko01000,ko04147	-	-	iUTI89_1310.UTI89_C0496,ic_1306.c0588	Pribosyltran
24834_C_rodentium_ICC168-ROD_RS02660	637910.ROD_05281	0.0	1209.0	COG2812@1|root,COG2812@2|Bacteria,1MVCK@1224|Proteobacteria,1RMIA@1236|Gammaproteobacteria,3WWAS@544|Citrobacter	1236|Gammaproteobacteria	L	DNA polymerase III is a complex, multichain enzyme responsible for most of the replicative synthesis in bacteria. This DNA polymerase also exhibits 3' to 5' exonuclease activity	dnaX	GO:0003674,GO:0003824,GO:0005488,GO:0005515,GO:0005575,GO:0005622,GO:0005623,GO:0006139,GO:0006259,GO:0006260,GO:0006261,GO:0006725,GO:0006807,GO:0008150,GO:0008152,GO:0009058,GO:0009059,GO:0009360,GO:0009987,GO:0016462,GO:0016787,GO:0016817,GO:0016818,GO:0016887,GO:0017111,GO:0030234,GO:0030337,GO:0032991,GO:0034641,GO:0034645,GO:0042575,GO:0042802,GO:0043170,GO:0043846,GO:0044237,GO:0044238,GO:…	2.7.7.7	ko:K02343	ko00230,ko00240,ko01100,ko03030,ko03430,ko03440,map00230,map00240,map01100,map03030,map03430,map03440	M00260	R00375,R00376,R00377,R00378	RC02795	ko00000,ko00001,ko00002,ko01000,ko03032,ko03400	-	-	-	DNA_pol3_delta2,DNA_pol3_gamma3,DNA_pol3_tau_4,DNA_pol3_tau_5
24835_C_rodentium_ICC168-ROD_RS02665	1218086.BBNB01000002_gene2891	3.15e-67	204.0	COG0718@1|root,COG0718@2|Bacteria,1RGZD@1224|Proteobacteria,1S5WU@1236|Gammaproteobacteria,3WYE3@544|Citrobacter	1236|Gammaproteobacteria	L	Binds to DNA and alters its conformation. May be involved in regulation of gene expression, nucleoid organization and DNA protection	ybaB	GO:0003674,GO:0003676,GO:0003677,GO:0005488,GO:0005575,GO:0005622,GO:0005623,GO:0005737,GO:0005829,GO:0044424,GO:0044444,GO:0044464,GO:0097159,GO:1901363	-	ko:K09747	-	-	-	-	ko00000	-	-	-	YbaB_DNA_bd
24836_C_rodentium_ICC168-ROD_RS02670	637910.ROD_05301	1.59e-143	404.0	COG0353@1|root,COG0353@2|Bacteria,1MV9Q@1224|Proteobacteria,1RN99@1236|Gammaproteobacteria,3WV9F@544|Citrobacter	1236|Gammaproteobacteria	L	May play a role in DNA repair. It seems to be involved in an RecBC-independent recombinational process of DNA repair. It may act with RecF and RecO	recR	GO:0000731,GO:0006139,GO:0006259,GO:0006281,GO:0006310,GO:0006725,GO:0006807,GO:0006950,GO:0006974,GO:0008150,GO:0008152,GO:0009058,GO:0009059,GO:0009314,GO:0009411,GO:0009416,GO:0009628,GO:0009987,GO:0018130,GO:0019438,GO:0033554,GO:0034641,GO:0034645,GO:0034654,GO:0043170,GO:0044237,GO:0044238,GO:0044249,GO:0044260,GO:0044271,GO:0046483,GO:0050896,GO:0051716,GO:0071704,GO:0071897,GO:0090304,GO:…	-	ko:K06187	ko03440,map03440	-	-	-	ko00000,ko00001,ko03400	-	-	-	RecR,Toprim_4
24837_C_rodentium_ICC168-ROD_RS02675	637910.ROD_05311	0.0	1227.0	COG0326@1|root,COG0326@2|Bacteria,1MUUE@1224|Proteobacteria,1RNWD@1236|Gammaproteobacteria,3WVTM@544|Citrobacter	1236|Gammaproteobacteria	O	Molecular chaperone. Has ATPase activity	htpG	GO:0003674,GO:0003824,GO:0005488,GO:0005515,GO:0005575,GO:0005622,GO:0005623,GO:0005737,GO:0005829,GO:0006457,GO:0006950,GO:0006974,GO:0008150,GO:0009266,GO:0009408,GO:0009628,GO:0009987,GO:0016462,GO:0016787,GO:0016817,GO:0016818,GO:0016887,GO:0017111,GO:0033554,GO:0042623,GO:0042802,GO:0044424,GO:0044444,GO:0044464,GO:0050896,GO:0051716	-	ko:K04079	ko04141,ko04151,ko04217,ko04612,ko04621,ko04626,ko04657,ko04659,ko04914,ko04915,ko05200,ko05215,ko05418,map04141,map04151,map04217,map04612,map04621,map04626,map04657,map04659,map04914,map04915,map05200,map05215,map05418	-	-	-	ko00000,ko00001,ko01009,ko03029,ko03051,ko03110,ko04131,ko04147	-	-	-	HATPase_c,HATPase_c_3,HSP90
24838_C_rodentium_ICC168-ROD_RS02680	637910.ROD_05321	2.41e-149	420.0	COG0563@1|root,COG0563@2|Bacteria,1MXCZ@1224|Proteobacteria,1RMT6@1236|Gammaproteobacteria,3WWB7@544|Citrobacter	1236|Gammaproteobacteria	F	Catalyzes the reversible transfer of the terminal phosphate group between ATP and AMP. Plays an important role in cellular energy homeostasis and in adenine nucleotide metabolism	adk	GO:0000166,GO:0000287,GO:0003674,GO:0003824,GO:0004017,GO:0005488,GO:0005524,GO:0005575,GO:0005622,GO:0005623,GO:0005737,GO:0005829,GO:0006139,GO:0006163,GO:0006164,GO:0006172,GO:0006412,GO:0006518,GO:0006629,GO:0006644,GO:0006725,GO:0006753,GO:0006793,GO:0006796,GO:0006807,GO:0008144,GO:0008150,GO:0008152,GO:0008610,GO:0008654,GO:0009058,GO:0009059,GO:0009117,GO:0009123,GO:0009124,GO:0009126,GO:…	2.7.4.3	ko:K00939	ko00230,ko00730,ko01100,ko01110,ko01130,map00230,map00730,map01100,map01110,map01130	M00049	R00127,R01547,R11319	RC00002	ko00000,ko00001,ko00002,ko01000,ko04147	-	-	iECH74115_1262.ECH74115_0566,iEKO11_1354.EKO11_3373,iG2583_1286.G2583_0586,iJN746.PP_1506	ADK,ADK_lid
24839_C_rodentium_ICC168-ROD_RS02685	637910.ROD_05331	2.07e-237	652.0	COG0276@1|root,COG0276@2|Bacteria,1MVR1@1224|Proteobacteria,1RMMS@1236|Gammaproteobacteria,3WWDW@544|Citrobacter	1236|Gammaproteobacteria	H	Catalyzes the ferrous insertion into protoporphyrin IX	hemH	GO:0003674,GO:0003824,GO:0004325,GO:0005575,GO:0005622,GO:0005623,GO:0005737,GO:0006725,GO:0006778,GO:0006779,GO:0006783,GO:0006807,GO:0008150,GO:0008152,GO:0009058,GO:0009314,GO:0009416,GO:0009628,GO:0009987,GO:0016829,GO:0018130,GO:0019438,GO:0033013,GO:0033014,GO:0034641,GO:0042168,GO:0042440,GO:0044237,GO:0044249,GO:0044271,GO:0044424,GO:0044464,GO:0046148,GO:0046483,GO:0046501,GO:0050896,GO:…	4.99.1.1,4.99.1.9	ko:K01772	ko00860,ko01100,ko01110,map00860,map01100,map01110	M00121	R00310,R11329	RC01012	ko00000,ko00001,ko00002,ko01000	-	-	iAPECO1_1312.APECO1_1540,iECS88_1305.ECS88_0472,iEcE24377_1341.EcE24377A_0515	Ferrochelatase
24840_C_rodentium_ICC168-ROD_RS02690	637910.ROD_05341	5.54e-246	673.0	COG0657@1|root,COG0657@2|Bacteria,1NEXK@1224|Proteobacteria,1RY94@1236|Gammaproteobacteria,3WXMN@544|Citrobacter	1236|Gammaproteobacteria	I	Displays esterase activity towards short chain fatty esters (acyl chain length of up to 8 carbons). Able to hydrolyze triacetylglycerol (triacetin) and tributyrylglycerol (tributyrin), but not trioleylglycerol (triolein) or cholesterol oleate. Negatively regulates MalT activity by antagonizing maltotriose binding. Inhibits MelA galactosidase activity	aes	GO:0003674,GO:0003824,GO:0005575,GO:0005622,GO:0005623,GO:0005737,GO:0006355,GO:0008126,GO:0008150,GO:0008152,GO:0009056,GO:0009889,GO:0010468,GO:0010556,GO:0016787,GO:0016788,GO:0019219,GO:0019222,GO:0031323,GO:0031326,GO:0034338,GO:0043086,GO:0043433,GO:0044092,GO:0044424,GO:0044464,GO:0048519,GO:0050789,GO:0050790,GO:0050794,GO:0051090,GO:0051171,GO:0051252,GO:0051336,GO:0051346,GO:0052689,GO:…	-	ko:K01066	-	-	-	-	ko00000,ko01000	-	-	-	Abhydrolase_3
24841_C_rodentium_ICC168-ROD_RS02695	637910.ROD_05351	0.0	886.0	COG0524@1|root,COG0524@2|Bacteria,1MUUC@1224|Proteobacteria,1RMN2@1236|Gammaproteobacteria,3WX78@544|Citrobacter	1236|Gammaproteobacteria	G	pfkB family carbohydrate kinase	gsk	GO:0003674,GO:0003824,GO:0006793,GO:0006796,GO:0008150,GO:0008152,GO:0008906,GO:0009987,GO:0016301,GO:0016310,GO:0016740,GO:0016772,GO:0016773,GO:0044237	2.7.1.15,2.7.1.4,2.7.1.73	ko:K00847,ko:K00852,ko:K00892	ko00030,ko00051,ko00230,ko00500,ko00520,ko01100,map00030,map00051,map00230,map00500,map00520,map01100	-	R00760,R00867,R01051,R01131,R01228,R02750,R03920	RC00002,RC00017	ko00000,ko00001,ko01000	-	-	iSDY_1059.SDY_0442	PfkB
24842_C_rodentium_ICC168-ROD_RS02700	637910.ROD_05361	0.0	1014.0	COG1226@1|root,COG4651@1|root,COG1226@2|Bacteria,COG4651@2|Bacteria,1MV34@1224|Proteobacteria,1RMM7@1236|Gammaproteobacteria,3WWTX@544|Citrobacter	1236|Gammaproteobacteria	P	Sodium/hydrogen exchanger family	ybaL	GO:0005575,GO:0005623,GO:0005886,GO:0016020,GO:0044464,GO:0071944	-	ko:K03455	-	-	-	-	ko00000	2.A.37	-	-	Na_H_Exchanger,TrkA_N
24843_C_rodentium_ICC168-ROD_RS02705	637910.ROD_05371	2.78e-274	752.0	COG2223@1|root,COG2223@2|Bacteria,1MXAA@1224|Proteobacteria,1RMZZ@1236|Gammaproteobacteria,3WVYW@544|Citrobacter	1236|Gammaproteobacteria	P	Major Facilitator Superfamily	fsr	GO:0005575,GO:0005623,GO:0005886,GO:0006950,GO:0006974,GO:0008150,GO:0009987,GO:0016020,GO:0033554,GO:0042221,GO:0044464,GO:0046677,GO:0050896,GO:0051716,GO:0071944	-	ko:K08223	-	-	-	-	ko00000,ko02000	2.A.1.35	-	-	MFS_1
24844_C_rodentium_ICC168-ROD_RS02710	637910.ROD_05381	0.0	1107.0	COG0737@1|root,COG0737@2|Bacteria,1MX03@1224|Proteobacteria,1RPX3@1236|Gammaproteobacteria,3WW4B@544|Citrobacter	1236|Gammaproteobacteria	F	5'-nucleotidase, C-terminal domain	ushA	GO:0003674,GO:0003824,GO:0005488,GO:0005575,GO:0005623,GO:0006139,GO:0006725,GO:0006793,GO:0006796,GO:0006807,GO:0008150,GO:0008152,GO:0008252,GO:0008253,GO:0008768,GO:0009225,GO:0009987,GO:0016311,GO:0016462,GO:0016787,GO:0016788,GO:0016791,GO:0016817,GO:0016818,GO:0030288,GO:0030313,GO:0031975,GO:0034641,GO:0042578,GO:0042597,GO:0043167,GO:0043169,GO:0044237,GO:0044238,GO:0044281,GO:0044464,GO:…	3.1.3.5,3.6.1.45	ko:K11751	ko00230,ko00240,ko00760,ko01100,ko01110,map00230,map00240,map00760,map01100,map01110	-	R00183,R00511,R00963,R01126,R01227,R01569,R01664,R01968,R02088,R02102,R02323,R02719,R03346	RC00017	ko00000,ko00001,ko01000	-	-	iEC55989_1330.EC55989_0493,iECIAI1_1343.ECIAI1_0483,iECO103_1326.ECO103_0456,iECSE_1348.ECSE_0505	5_nucleotid_C,Metallophos
24845_C_rodentium_ICC168-ROD_RS02715	637910.ROD_05391	7.39e-108	311.0	COG2606@1|root,COG2606@2|Bacteria,1RGX5@1224|Proteobacteria,1S6S0@1236|Gammaproteobacteria,3WVV3@544|Citrobacter	1236|Gammaproteobacteria	S	Aminoacyl-tRNA editing domain	ybaK	GO:0002161,GO:0003674,GO:0003824,GO:0005575,GO:0005622,GO:0005623,GO:0005737,GO:0005829,GO:0006139,GO:0006399,GO:0006450,GO:0006725,GO:0006807,GO:0008150,GO:0008152,GO:0009314,GO:0009628,GO:0009987,GO:0010165,GO:0010212,GO:0016070,GO:0016787,GO:0016788,GO:0034641,GO:0034660,GO:0043170,GO:0043906,GO:0043907,GO:0044237,GO:0044238,GO:0044424,GO:0044444,GO:0044464,GO:0046483,GO:0050896,GO:0052689,GO:…	-	ko:K03976	-	-	-	-	ko00000,ko01000,ko03016	-	-	-	tRNA_edit
24846_C_rodentium_ICC168-ROD_RS02720	637910.ROD_05401	8.78e-195	539.0	COG3735@1|root,COG3735@2|Bacteria,1MVCW@1224|Proteobacteria,1RRI8@1236|Gammaproteobacteria,3WVWC@544|Citrobacter	1236|Gammaproteobacteria	S	TraB family	ybaP	-	-	ko:K09973	-	-	-	-	ko00000	-	-	-	TraB
24847_C_rodentium_ICC168-ROD_RS02725	637910.ROD_05411	0.0	1562.0	COG2217@1|root,COG2217@2|Bacteria,1MU08@1224|Proteobacteria,1RN2C@1236|Gammaproteobacteria,3WXEJ@544|Citrobacter	1236|Gammaproteobacteria	P	E1-E2 ATPase	copA	GO:0000041,GO:0003674,GO:0003824,GO:0005215,GO:0005575,GO:0005623,GO:0005886,GO:0005887,GO:0006810,GO:0006811,GO:0006812,GO:0006825,GO:0006950,GO:0008150,GO:0008324,GO:0009636,GO:0009987,GO:0010035,GO:0010038,GO:0010272,GO:0010273,GO:0015075,GO:0015080,GO:0015318,GO:0015399,GO:0015405,GO:0015662,GO:0016020,GO:0016021,GO:0016462,GO:0016787,GO:0016817,GO:0016818,GO:0016887,GO:0017111,GO:0022804,GO:…	3.6.3.54	ko:K17686	ko01524,ko04016,map01524,map04016	-	R00086	RC00002	ko00000,ko00001,ko01000	3.A.3.5	-	iEC55989_1330.EC55989_0497,iECIAI1_1343.ECIAI1_0487,iECO103_1326.ECO103_0460,iECSE_1348.ECSE_0509,iECW_1372.ECW_m0557,iEKO11_1354.EKO11_3363,iWFL_1372.ECW_m0557	E1-E2_ATPase,HMA,Hydrolase
24848_C_rodentium_ICC168-ROD_RS02730	637910.ROD_05421	1.85e-95	278.0	COG0789@1|root,COG0789@2|Bacteria,1RGX6@1224|Proteobacteria,1S8ZG@1236|Gammaproteobacteria,3WY9A@544|Citrobacter	1236|Gammaproteobacteria	K	helix_turn_helix, mercury resistance	cueR	GO:0000976,GO:0000984,GO:0000986,GO:0000987,GO:0001017,GO:0001067,GO:0001130,GO:0001131,GO:0001199,GO:0001204,GO:0001216,GO:0003674,GO:0003676,GO:0003677,GO:0003690,GO:0003700,GO:0005488,GO:0005507,GO:0005515,GO:0005575,GO:0006139,GO:0006351,GO:0006355,GO:0006725,GO:0006807,GO:0008150,GO:0008152,GO:0009058,GO:0009059,GO:0009889,GO:0009891,GO:0009893,GO:0009987,GO:0010035,GO:0010038,GO:0010467,GO:…	-	ko:K19591	-	M00769	-	-	ko00000,ko00002,ko01504,ko03000	-	-	-	MerR,MerR-DNA-bind,MerR_1
24849_C_rodentium_ICC168-ROD_RS02735	637910.ROD_05431	1.11e-106	307.0	COG1585@1|root,COG1585@2|Bacteria,1N241@1224|Proteobacteria,1S5W4@1236|Gammaproteobacteria,3WY8B@544|Citrobacter	1236|Gammaproteobacteria	OU	NfeD-like C-terminal, partner-binding	ybbJ	GO:0005575,GO:0005623,GO:0005886,GO:0016020,GO:0044464,GO:0071944	-	ko:K07340	-	-	-	-	ko00000	-	-	-	NfeD
24850_C_rodentium_ICC168-ROD_RS02740	637910.ROD_05441	2.51e-159	453.0	COG0330@1|root,COG0330@2|Bacteria,1MUM8@1224|Proteobacteria,1RNW8@1236|Gammaproteobacteria,3WWUE@544|Citrobacter	1236|Gammaproteobacteria	O	C-terminal region of band_7	qmcA	GO:0005575,GO:0005623,GO:0005886,GO:0016020,GO:0044464,GO:0071944	-	-	-	-	-	-	-	-	-	-	Band_7,Band_7_C
24851_C_rodentium_ICC168-ROD_RS02745	637910.ROD_05451	9.09e-164	457.0	COG4619@1|root,COG4619@2|Bacteria,1NZKM@1224|Proteobacteria,1RQ94@1236|Gammaproteobacteria,3WXU5@544|Citrobacter	1236|Gammaproteobacteria	S	ATPase family associated with various cellular activities (AAA)	ybbL	GO:0005575,GO:0005623,GO:0005886,GO:0006873,GO:0006875,GO:0006879,GO:0008150,GO:0009987,GO:0016020,GO:0019725,GO:0030003,GO:0042592,GO:0044464,GO:0046916,GO:0048878,GO:0050801,GO:0055065,GO:0055072,GO:0055076,GO:0055080,GO:0055082,GO:0065007,GO:0065008,GO:0071944,GO:0098771	-	ko:K02068	-	M00211	-	-	ko00000,ko00002,ko02000	-	-	-	ABC_tran
24852_C_rodentium_ICC168-ROD_RS02750	637910.ROD_05461	8.15e-168	471.0	COG0390@1|root,COG0390@2|Bacteria,1MV2N@1224|Proteobacteria,1RSGA@1236|Gammaproteobacteria,3WV7K@544|Citrobacter	1236|Gammaproteobacteria	S	Uncharacterised protein family (UPF0014)	ybbM	GO:0003674,GO:0005215,GO:0005575,GO:0005623,GO:0005886,GO:0005887,GO:0006810,GO:0006811,GO:0006873,GO:0006875,GO:0006879,GO:0008150,GO:0009987,GO:0015075,GO:0016020,GO:0016021,GO:0019725,GO:0022857,GO:0030003,GO:0031224,GO:0031226,GO:0034220,GO:0042592,GO:0044425,GO:0044459,GO:0044464,GO:0046916,GO:0048878,GO:0050801,GO:0051179,GO:0051234,GO:0055065,GO:0055072,GO:0055076,GO:0055080,GO:0055082,GO:…	-	ko:K02069	-	M00211	-	-	ko00000,ko00002,ko02000	9.B.25.1	-	-	UPF0014
24853_C_rodentium_ICC168-ROD_RS02755	637910.ROD_05471	3.03e-196	545.0	COG3118@1|root,COG3118@2|Bacteria,1MV0R@1224|Proteobacteria,1RMSQ@1236|Gammaproteobacteria,3WY6R@544|Citrobacter	1236|Gammaproteobacteria	O	Tetratricopeptide repeat	ybbN	GO:0003674,GO:0003824,GO:0005575,GO:0005622,GO:0005623,GO:0005737,GO:0005829,GO:0006457,GO:0008150,GO:0008152,GO:0009987,GO:0015035,GO:0015036,GO:0016491,GO:0016667,GO:0044424,GO:0044444,GO:0044464,GO:0055114,GO:0061077	-	ko:K03671,ko:K05838	ko04621,ko05418,map04621,map05418	-	-	-	ko00000,ko00001,ko03110	-	-	-	TPR_19,TPR_20,Thioredoxin
24854_C_rodentium_ICC168-ROD_RS02760	637910.ROD_05481	1.5e-182	508.0	COG0300@1|root,COG0300@2|Bacteria,1RGKZ@1224|Proteobacteria,1T1HV@1236|Gammaproteobacteria,3WXPS@544|Citrobacter	1236|Gammaproteobacteria	S	KR domain	ybbO	GO:0003674,GO:0003824,GO:0004033,GO:0008106,GO:0008150,GO:0008152,GO:0016491,GO:0016614,GO:0016616,GO:0055114	-	-	-	-	-	-	-	-	-	-	adh_short
24855_C_rodentium_ICC168-ROD_RS02765	637910.ROD_05491	3.73e-150	422.0	COG2755@1|root,COG2755@2|Bacteria,1RCXZ@1224|Proteobacteria,1S3QU@1236|Gammaproteobacteria,3WWAI@544|Citrobacter	1236|Gammaproteobacteria	E	GDSL-like Lipase/Acylhydrolase family	tesA	GO:0003674,GO:0003824,GO:0004620,GO:0004622,GO:0005488,GO:0005515,GO:0005575,GO:0005623,GO:0006508,GO:0006807,GO:0008150,GO:0008152,GO:0008233,GO:0016289,GO:0016290,GO:0016298,GO:0016787,GO:0016788,GO:0016790,GO:0019538,GO:0030288,GO:0030313,GO:0031975,GO:0042597,GO:0042802,GO:0043170,GO:0044238,GO:0044464,GO:0047617,GO:0052689,GO:0071704,GO:0140096,GO:1901564	3.1.1.5	ko:K10804	ko01040,map01040	-	-	-	ko00000,ko00001,ko01000,ko01004	-	-	iECED1_1282.ECED1_0521,iLF82_1304.LF82_2242,iNRG857_1313.NRG857_02365	Lipase_GDSL_2
24856_C_rodentium_ICC168-ROD_RS02770	637910.ROD_05501	5.02e-158	443.0	COG4181@1|root,COG4181@2|Bacteria,1MXG9@1224|Proteobacteria,1RMG1@1236|Gammaproteobacteria,3WWZS@544|Citrobacter	1236|Gammaproteobacteria	Q	ATPases associated with a variety of cellular activities	ybbA	GO:0000166,GO:0003674,GO:0005488,GO:0005524,GO:0008144,GO:0017076,GO:0030554,GO:0032553,GO:0032555,GO:0032559,GO:0035639,GO:0036094,GO:0043167,GO:0043168,GO:0097159,GO:0097367,GO:1901265,GO:1901363	-	ko:K02003	-	M00258	-	-	ko00000,ko00002,ko02000	3.A.1	-	-	ABC_tran
24857_C_rodentium_ICC168-ROD_RS02775	637910.ROD_05511	0.0	1535.0	COG3127@1|root,COG3127@2|Bacteria,1MU9R@1224|Proteobacteria,1RM8Y@1236|Gammaproteobacteria,3WXKB@544|Citrobacter	1236|Gammaproteobacteria	Q	FtsX-like permease family	ybbP	GO:0005575,GO:0005623,GO:0005886,GO:0016020,GO:0044464,GO:0071944	-	ko:K02004	-	M00258	-	-	ko00000,ko00002,ko02000	3.A.1	-	-	FtsX
24858_C_rodentium_ICC168-ROD_RS02780	637910.ROD_05521	1.58e-288	786.0	COG3203@1|root,COG3203@2|Bacteria,1Q5NT@1224|Proteobacteria,1RNM5@1236|Gammaproteobacteria,3WX40@544|Citrobacter	1236|Gammaproteobacteria	M	Membrane	omp	-	-	-	-	-	-	-	-	-	-	-	Autotransporter
24859_C_rodentium_ICC168-ROD_RS02785	637910.ROD_05531	5.3e-265	724.0	COG2603@1|root,COG2603@2|Bacteria,1N4T5@1224|Proteobacteria,1RPFP@1236|Gammaproteobacteria,3WXYN@544|Citrobacter	1236|Gammaproteobacteria	H	Catalyzes the transfer of selenium from selenophosphate for conversion of 2-thiouridine to 2-selenouridine at the wobble position in tRNA	selU	GO:0001887,GO:0002097,GO:0002098,GO:0003674,GO:0003824,GO:0006139,GO:0006396,GO:0006399,GO:0006400,GO:0006725,GO:0006807,GO:0008033,GO:0008150,GO:0008152,GO:0009451,GO:0009987,GO:0010467,GO:0016070,GO:0016740,GO:0016785,GO:0034470,GO:0034641,GO:0034660,GO:0043170,GO:0043412,GO:0043828,GO:0044237,GO:0044238,GO:0046483,GO:0070329,GO:0071704,GO:0090304,GO:0140098,GO:0140101,GO:1901360	-	ko:K06917	-	-	-	-	ko00000,ko01000,ko03016	-	-	-	Rhodanese
24860_C_rodentium_ICC168-ROD_RS02790	637910.ROD_05541	1.4e-264	723.0	COG0026@1|root,COG0026@2|Bacteria,1MU70@1224|Proteobacteria,1RQEI@1236|Gammaproteobacteria,3WXBJ@544|Citrobacter	1236|Gammaproteobacteria	F	Catalyzes the ATP-dependent conversion of 5- aminoimidazole ribonucleotide (AIR) and HCO(3)(-) to N5- carboxyaminoimidazole ribonucleotide (N5-CAIR)	purK	GO:0000166,GO:0003674,GO:0003824,GO:0004638,GO:0005488,GO:0005524,GO:0005575,GO:0005622,GO:0005623,GO:0005737,GO:0005829,GO:0006139,GO:0006163,GO:0006164,GO:0006725,GO:0006753,GO:0006793,GO:0006796,GO:0006807,GO:0008144,GO:0008150,GO:0008152,GO:0009058,GO:0009117,GO:0009150,GO:0009152,GO:0009165,GO:0009259,GO:0009260,GO:0009987,GO:0016829,GO:0016830,GO:0016831,GO:0016874,GO:0016879,GO:0017076,GO:…	6.3.4.18	ko:K01589	ko00230,ko01100,ko01110,ko01130,map00230,map01100,map01110,map01130	M00048	R07404	RC01927	ko00000,ko00001,ko00002,ko01000	-	-	iECUMN_1333.ECUMN_0562,iYL1228.KPN_00477	ATP-grasp
24861_C_rodentium_ICC168-ROD_RS02795	637910.ROD_05551	1.77e-113	326.0	COG0041@1|root,COG0041@2|Bacteria,1RCWJ@1224|Proteobacteria,1S3VN@1236|Gammaproteobacteria,3WVF1@544|Citrobacter	1236|Gammaproteobacteria	F	Catalyzes the conversion of N5-carboxyaminoimidazole ribonucleotide (N5-CAIR) to 4-carboxy-5-aminoimidazole ribonucleotide (CAIR)	purE	GO:0003674,GO:0003824,GO:0004638,GO:0005488,GO:0005515,GO:0005575,GO:0005622,GO:0005623,GO:0005737,GO:0005829,GO:0006139,GO:0006163,GO:0006164,GO:0006725,GO:0006753,GO:0006793,GO:0006796,GO:0006807,GO:0008150,GO:0008152,GO:0009058,GO:0009117,GO:0009150,GO:0009152,GO:0009165,GO:0009259,GO:0009260,GO:0009987,GO:0016829,GO:0016830,GO:0016831,GO:0016853,GO:0016866,GO:0018130,GO:0019438,GO:0019637,GO:…	5.4.99.18	ko:K01588	ko00230,ko01100,ko01110,ko01130,map00230,map01100,map01110,map01130	M00048	R07405	RC01947	ko00000,ko00001,ko00002,ko01000	-	-	iETEC_1333.ETEC_0575,iJN746.PP_5336,iPC815.YPO3076,iUTI89_1310.UTI89_C0551	AIRC
24862_C_rodentium_ICC168-ROD_RS02800	637910.ROD_05561	7.46e-175	487.0	COG2908@1|root,COG2908@2|Bacteria,1N3U7@1224|Proteobacteria,1RP1X@1236|Gammaproteobacteria,3WW2M@544|Citrobacter	1236|Gammaproteobacteria	S	Hydrolyzes the pyrophosphate bond of UDP-2,3- diacylglucosamine to yield 2,3-diacylglucosamine 1-phosphate (lipid X) and UMP by catalyzing the attack of water at the alpha-P atom. Involved in the biosynthesis of lipid A, a phosphorylated glycolipid that anchors the lipopolysaccharide to the outer membrane of the cell	lpxH	GO:0003674,GO:0003824,GO:0005488,GO:0005575,GO:0005623,GO:0005886,GO:0005975,GO:0006629,GO:0006643,GO:0006644,GO:0006664,GO:0006793,GO:0006796,GO:0008150,GO:0008152,GO:0008610,GO:0008654,GO:0008758,GO:0009058,GO:0009245,GO:0009247,GO:0009311,GO:0009312,GO:0009987,GO:0016020,GO:0016051,GO:0016462,GO:0016787,GO:0016817,GO:0016818,GO:0019637,GO:0019897,GO:0019898,GO:0030145,GO:0043167,GO:0043169,GO:…	3.6.1.54	ko:K03269	ko00540,ko01100,map00540,map01100	M00060	R04549	RC00002	ko00000,ko00001,ko00002,ko01000,ko01005	-	-	iE2348C_1286.E2348C_0457	Metallophos,Metallophos_2
24863_C_rodentium_ICC168-ROD_RS02805	1218086.BBNB01000002_gene2863	1.6e-118	338.0	COG0652@1|root,COG0652@2|Bacteria,1R9ZQ@1224|Proteobacteria,1S222@1236|Gammaproteobacteria,3WX50@544|Citrobacter	1236|Gammaproteobacteria	O	PPIases accelerate the folding of proteins. It catalyzes the cis-trans isomerization of proline imidic peptide bonds in oligopeptides	ppiB	GO:0000413,GO:0003674,GO:0003755,GO:0003824,GO:0005575,GO:0005622,GO:0005623,GO:0005737,GO:0005829,GO:0006464,GO:0006807,GO:0008150,GO:0008152,GO:0009987,GO:0016853,GO:0016859,GO:0018193,GO:0018208,GO:0019538,GO:0036211,GO:0043170,GO:0043412,GO:0044237,GO:0044238,GO:0044260,GO:0044267,GO:0044424,GO:0044444,GO:0044464,GO:0071704,GO:0140096,GO:1901564	5.2.1.8	ko:K03768	-	-	-	-	ko00000,ko01000,ko03110	-	-	-	Pro_isomerase
24864_C_rodentium_ICC168-ROD_RS02810	637910.ROD_05581	0.0	938.0	COG0215@1|root,COG0215@2|Bacteria,1MV8H@1224|Proteobacteria,1RP5K@1236|Gammaproteobacteria,3WXEI@544|Citrobacter	1236|Gammaproteobacteria	J	DALR_2	cysS	GO:0000166,GO:0003674,GO:0003824,GO:0004812,GO:0004817,GO:0005488,GO:0005524,GO:0005575,GO:0005622,GO:0005623,GO:0005737,GO:0005829,GO:0006082,GO:0006139,GO:0006399,GO:0006412,GO:0006418,GO:0006423,GO:0006518,GO:0006520,GO:0006725,GO:0006807,GO:0008144,GO:0008150,GO:0008152,GO:0008270,GO:0009058,GO:0009059,GO:0009987,GO:0010467,GO:0016070,GO:0016874,GO:0016875,GO:0017076,GO:0019538,GO:0019752,GO:…	6.1.1.16	ko:K01883	ko00970,map00970	M00359,M00360	R03650	RC00055,RC00523	ko00000,ko00001,ko00002,ko01000,ko01007,ko03016	-	-	iECUMN_1333.ECUMN_0566,iJN746.PP_2905	DALR_2,tRNA-synt_1e,tRNA-synt_1g
24865_C_rodentium_ICC168-ROD_RS02820	637910.ROD_05601	4.07e-43	140.0	COG2501@1|root,COG2501@2|Bacteria,1N7NW@1224|Proteobacteria,1SCJU@1236|Gammaproteobacteria,3WYS8@544|Citrobacter	1236|Gammaproteobacteria	S	S4 domain	ybcJ	GO:0003674,GO:0003676,GO:0003723,GO:0005488,GO:0005575,GO:0005622,GO:0005623,GO:0005737,GO:0005829,GO:0006412,GO:0006518,GO:0006807,GO:0008150,GO:0008152,GO:0009058,GO:0009059,GO:0009987,GO:0010467,GO:0019538,GO:0034641,GO:0034645,GO:0043043,GO:0043170,GO:0043603,GO:0043604,GO:0044237,GO:0044238,GO:0044249,GO:0044260,GO:0044267,GO:0044271,GO:0044424,GO:0044444,GO:0044464,GO:0071704,GO:0097159,GO:…	-	ko:K14761	-	-	-	-	ko00000,ko03009	-	-	-	S4_2
24866_C_rodentium_ICC168-ROD_RS02825	637910.ROD_05611	7.25e-206	569.0	COG0190@1|root,COG0190@2|Bacteria,1MWU4@1224|Proteobacteria,1RNSW@1236|Gammaproteobacteria,3WVFX@544|Citrobacter	1236|Gammaproteobacteria	H	Catalyzes the oxidation of 5,10- methylenetetrahydrofolate to 5,10-methenyltetrahydrofolate and then the hydrolysis of 5,10-methenyltetrahydrofolate to 10- formyltetrahydrofolate	folD	GO:0003674,GO:0003824,GO:0004477,GO:0004486,GO:0004488,GO:0005575,GO:0005622,GO:0005623,GO:0005737,GO:0005829,GO:0006082,GO:0006575,GO:0006725,GO:0006730,GO:0006732,GO:0006760,GO:0006807,GO:0008150,GO:0008152,GO:0009987,GO:0016491,GO:0016645,GO:0016646,GO:0016787,GO:0016810,GO:0016814,GO:0019238,GO:0019752,GO:0034641,GO:0042558,GO:0043436,GO:0043603,GO:0044237,GO:0044281,GO:0044424,GO:0044444,GO:…	1.5.1.5,3.5.4.9	ko:K01491	ko00670,ko00720,ko01100,ko01120,ko01200,map00670,map00720,map01100,map01120,map01200	M00140,M00377	R01220,R01655	RC00202,RC00578	ko00000,ko00001,ko00002,ko01000	-	-	iSDY_1059.SDY_0281	THF_DHG_CYH,THF_DHG_CYH_C
24867_C_rodentium_ICC168-ROD_RS02835	637910.ROD_05631	1.05e-171	479.0	COG1664@1|root,COG1664@2|Bacteria,1PGGK@1224|Proteobacteria,1TKW5@1236|Gammaproteobacteria,3WZA7@544|Citrobacter	1236|Gammaproteobacteria	M	Polymer-forming cytoskeletal	-	-	-	-	-	-	-	-	-	-	-	-	Bactofilin
24868_C_rodentium_ICC168-ROD_RS02840	637910.ROD_05651	5.72e-264	725.0	COG2214@1|root,COG2214@2|Bacteria,1R4XJ@1224|Proteobacteria,1RN7U@1236|Gammaproteobacteria,3WY2H@544|Citrobacter	1236|Gammaproteobacteria	O	DnaJ molecular chaperone homology domain	-	-	-	-	-	-	-	-	-	-	-	-	DnaJ
24869_C_rodentium_ICC168-ROD_RS02850	637910.ROD_05671	4.8e-291	795.0	COG0668@1|root,COG0668@2|Bacteria,1MVX9@1224|Proteobacteria,1RNBM@1236|Gammaproteobacteria,3WWUI@544|Citrobacter	1236|Gammaproteobacteria	M	Mechanosensitive ion channel	ybdG	GO:0003674,GO:0005215,GO:0005488,GO:0005515,GO:0005575,GO:0005623,GO:0005886,GO:0006810,GO:0006950,GO:0006970,GO:0008150,GO:0008381,GO:0009628,GO:0009987,GO:0015267,GO:0016020,GO:0022803,GO:0022836,GO:0022857,GO:0033554,GO:0042802,GO:0044464,GO:0050896,GO:0051179,GO:0051234,GO:0051716,GO:0055085,GO:0071214,GO:0071470,GO:0071944,GO:0104004	-	ko:K16053	-	-	-	-	ko00000,ko02000	1.A.23.4.5	-	-	MS_channel
24870_C_rodentium_ICC168-ROD_RS02855	637910.ROD_05681	4.68e-153	430.0	COG0778@1|root,COG0778@2|Bacteria,1N95W@1224|Proteobacteria,1RSDH@1236|Gammaproteobacteria,3WW6P@544|Citrobacter	1236|Gammaproteobacteria	C	Nitroreductase family	nfnB	GO:0000166,GO:0003674,GO:0003824,GO:0004155,GO:0005488,GO:0005515,GO:0005575,GO:0005622,GO:0005623,GO:0005737,GO:0005829,GO:0006725,GO:0006807,GO:0008150,GO:0008152,GO:0009056,GO:0009987,GO:0010181,GO:0016491,GO:0016645,GO:0016646,GO:0016651,GO:0016657,GO:0018545,GO:0018973,GO:0018974,GO:0019326,GO:0019439,GO:0032553,GO:0036094,GO:0042537,GO:0042802,GO:0043167,GO:0043168,GO:0044237,GO:0044248,GO:…	1.5.1.34	ko:K10679	ko00633,ko01120,map00633,map01120	-	R08014,R08017,R08042	RC00250	ko00000,ko00001,ko01000	-	-	iECUMN_1333.ECUMN_0668,iEcSMS35_1347.EcSMS35_0596,iJN746.PP_2432	Nitroreductase
24871_C_rodentium_ICC168-ROD_RS02860	637910.ROD_05691	4.23e-87	255.0	COG2315@1|root,COG2315@2|Bacteria,1RF0B@1224|Proteobacteria,1S4W1@1236|Gammaproteobacteria,3WYD8@544|Citrobacter	1236|Gammaproteobacteria	S	YjbR	ybdF	-	-	-	-	-	-	-	-	-	-	-	YjbR
24872_C_rodentium_ICC168-ROD_RS02865	637910.ROD_05701	4.9e-125	357.0	COG1309@1|root,COG1309@2|Bacteria,1RIMK@1224|Proteobacteria,1SANF@1236|Gammaproteobacteria,3WVGJ@544|Citrobacter	1236|Gammaproteobacteria	K	Bacterial regulatory proteins, tetR family	-	-	-	-	-	-	-	-	-	-	-	-	TetR_N
24873_C_rodentium_ICC168-ROD_RS02870	637910.ROD_05711	2.17e-78	233.0	COG2207@1|root,COG2207@2|Bacteria,1RDV8@1224|Proteobacteria,1S3QC@1236|Gammaproteobacteria,3WYG8@544|Citrobacter	1236|Gammaproteobacteria	K	helix_turn_helix, arabinose operon control protein	ramA	-	-	ko:K18325	-	M00647	-	-	ko00000,ko00002,ko03000	-	-	-	HTH_18
24874_C_rodentium_ICC168-ROD_RS02875	637910.ROD_05721	4.5e-50	159.0	2DY8N@1|root,32V4Y@2|Bacteria,1N36C@1224|Proteobacteria,1SA9U@1236|Gammaproteobacteria,3WYV8@544|Citrobacter	1236|Gammaproteobacteria	S	Protein of unknown function (DUF1158)	ybdJ	-	-	-	-	-	-	-	-	-	-	-	DUF1158
24875_C_rodentium_ICC168-ROD_RS02880	637910.ROD_05731	8.02e-279	761.0	COG2170@1|root,COG2170@2|Bacteria,1MX4N@1224|Proteobacteria,1RRZ1@1236|Gammaproteobacteria,3WY15@544|Citrobacter	1236|Gammaproteobacteria	H	ATP-dependent carboxylate-amine ligase which exhibits weak glutamate--cysteine ligase activity	ybdK	GO:0003674,GO:0003824,GO:0016874,GO:0016879	-	ko:K06048	-	-	-	-	ko00000,ko01000	-	-	-	GCS2
24876_C_rodentium_ICC168-ROD_RS02885	637910.ROD_05741	6.17e-175	486.0	COG1670@1|root,COG1670@2|Bacteria,1MXEE@1224|Proteobacteria,1S2G5@1236|Gammaproteobacteria,3WWY0@544|Citrobacter	1236|Gammaproteobacteria	J	Acetyltransferase (GNAT) domain	rimL	-	-	-	-	-	-	-	-	-	-	-	Acetyltransf_1,Acetyltransf_3
24877_C_rodentium_ICC168-ROD_RS02895	637910.ROD_16531	1.12e-196	549.0	COG2801@1|root,COG2801@2|Bacteria,1MVXQ@1224|Proteobacteria,1RR4F@1236|Gammaproteobacteria,3WZ0P@544|Citrobacter	1236|Gammaproteobacteria	L	26 bp terminal inverted repeat of ISEc14, contains 4 mismatches	-	-	-	ko:K07497	-	-	-	-	ko00000	-	-	-	HTH_21,rve
24878_C_rodentium_ICC168-ROD_RS02910	637910.ROD_05791	5.46e-170	474.0	COG3064@1|root,COG3064@2|Bacteria,1MZP5@1224|Proteobacteria,1SBKF@1236|Gammaproteobacteria	1236|Gammaproteobacteria	M	Effector protein	-	-	-	-	-	-	-	-	-	-	-	-	Peptidase_M91
24879_C_rodentium_ICC168-ROD_RS25835	637910.ROD_05801	1.08e-25	95.1	2ECM3@1|root,319G7@2|Bacteria,1Q2NP@1224|Proteobacteria,1TM31@1236|Gammaproteobacteria,3WZQ4@544|Citrobacter	1236|Gammaproteobacteria	S	Hok/gef family	-	-	-	ko:K18922	-	-	-	-	ko00000,ko02048	-	-	-	HOK_GEF
24880_C_rodentium_ICC168-ROD_RS02920	637910.ROD_05811	3.14e-182	507.0	COG1028@1|root,COG1028@2|Bacteria,1PGYI@1224|Proteobacteria,1SYHB@1236|Gammaproteobacteria,3WVFV@544|Citrobacter	1236|Gammaproteobacteria	IQ	KR domain	-	-	-	-	-	-	-	-	-	-	-	-	adh_short_C2
24881_C_rodentium_ICC168-ROD_RS02925	637910.ROD_05821	1.06e-191	531.0	COG1028@1|root,COG1028@2|Bacteria,1MVQW@1224|Proteobacteria,1RNY1@1236|Gammaproteobacteria,3WVUA@544|Citrobacter	1236|Gammaproteobacteria	IQ	KR domain	-	-	1.1.1.304,1.1.1.76	ko:K03366	ko00650,map00650	-	R02855,R02946,R03707,R09078,R10505	RC00205,RC00525	ko00000,ko00001,ko01000	-	-	-	adh_short,adh_short_C2
24882_C_rodentium_ICC168-ROD_RS02930	637910.ROD_05831	2.42e-240	662.0	COG1172@1|root,COG1172@2|Bacteria,1MX7D@1224|Proteobacteria,1RN31@1236|Gammaproteobacteria,3WXQ7@544|Citrobacter	1236|Gammaproteobacteria	G	Branched-chain amino acid transport system / permease component	-	-	-	ko:K17203	ko02010,map02010	M00590	-	-	ko00000,ko00001,ko00002,ko02000	3.A.1.2.11,3.A.1.2.16	-	-	BPD_transp_2
24883_C_rodentium_ICC168-ROD_RS02935	637910.ROD_05841	0.0	1003.0	COG1129@1|root,COG1129@2|Bacteria,1MU22@1224|Proteobacteria,1RMCH@1236|Gammaproteobacteria,3WXZQ@544|Citrobacter	1236|Gammaproteobacteria	G	ATPases associated with a variety of cellular activities	rbsA_4	-	3.6.3.17	ko:K02056,ko:K10441,ko:K10542,ko:K10551,ko:K17204	ko02010,map02010	M00212,M00214,M00217,M00221,M00590	-	-	ko00000,ko00001,ko00002,ko01000,ko02000	3.A.1.2,3.A.1.2.1,3.A.1.2.11,3.A.1.2.13,3.A.1.2.16,3.A.1.2.19,3.A.1.2.3,3.A.1.2.6	-	-	ABC_tran
24884_C_rodentium_ICC168-ROD_RS02940	637910.ROD_05851	1.71e-145	410.0	COG5618@1|root,COG5618@2|Bacteria,1R66D@1224|Proteobacteria,1RVF7@1236|Gammaproteobacteria,3WW0I@544|Citrobacter	1236|Gammaproteobacteria	S	Predicted periplasmic lipoprotein (DUF2291)	-	-	-	-	-	-	-	-	-	-	-	-	DUF2291
24885_C_rodentium_ICC168-ROD_RS02955	637910.ROD_05891	7.97e-224	617.0	COG2390@1|root,COG2390@2|Bacteria,1R3QR@1224|Proteobacteria,1RPXW@1236|Gammaproteobacteria,3WWRJ@544|Citrobacter	1236|Gammaproteobacteria	K	Putative sugar-binding domain	deoR_1	-	-	-	-	-	-	-	-	-	-	-	MarR,Sugar-bind
24886_C_rodentium_ICC168-ROD_RS02960	637910.ROD_05901	2.25e-203	562.0	COG3959@1|root,COG3959@2|Bacteria,1MWRX@1224|Proteobacteria,1RS18@1236|Gammaproteobacteria,3WWEX@544|Citrobacter	1236|Gammaproteobacteria	G	1-deoxy-D-xylulose-5-phosphate synthase	tktB	-	2.2.1.1	ko:K00615	ko00030,ko00710,ko01051,ko01100,ko01110,ko01120,ko01130,ko01200,ko01230,map00030,map00710,map01051,map01100,map01110,map01120,map01130,map01200,map01230	M00004,M00007,M00165,M00167	R01067,R01641,R01830,R06590	RC00032,RC00226,RC00571,RC01560	ko00000,ko00001,ko00002,ko01000	-	-	-	Transketolase_N
24887_C_rodentium_ICC168-ROD_RS02965	637910.ROD_05911	6.49e-217	599.0	COG3958@1|root,COG3958@2|Bacteria,1MWIX@1224|Proteobacteria,1RR2H@1236|Gammaproteobacteria,3WX9N@544|Citrobacter	1236|Gammaproteobacteria	G	Transketolase, pyrimidine binding domain	-	-	2.2.1.1	ko:K00615	ko00030,ko00710,ko01051,ko01100,ko01110,ko01120,ko01130,ko01200,ko01230,map00030,map00710,map01051,map01100,map01110,map01120,map01130,map01200,map01230	M00004,M00007,M00165,M00167	R01067,R01641,R01830,R06590	RC00032,RC00226,RC00571,RC01560	ko00000,ko00001,ko00002,ko01000	-	-	-	Transket_pyr,Transketolase_C
24888_C_rodentium_ICC168-ROD_RS02970	637910.ROD_05921	1.69e-147	416.0	COG2977@1|root,COG2977@2|Bacteria,1MZK2@1224|Proteobacteria,1S968@1236|Gammaproteobacteria,3WY8Z@544|Citrobacter	1236|Gammaproteobacteria	Q	4'-phosphopantetheinyl transferase superfamily	entD	GO:0003674,GO:0003824,GO:0005575,GO:0005622,GO:0005623,GO:0005886,GO:0006518,GO:0006725,GO:0006807,GO:0008150,GO:0008152,GO:0008897,GO:0009058,GO:0009237,GO:0009238,GO:0009239,GO:0009366,GO:0009712,GO:0009713,GO:0009987,GO:0016020,GO:0016740,GO:0016772,GO:0016780,GO:0018130,GO:0018958,GO:0019184,GO:0019290,GO:0019438,GO:0019540,GO:0019748,GO:0031224,GO:0031226,GO:0032991,GO:0034641,GO:0043043,GO:…	6.3.2.14	ko:K02362	ko01053,ko01110,ko01130,map01053,map01110,map01130	-	R07644	RC00162,RC03046	ko00000,ko00001,ko01000	-	-	iAPECO1_1312.APECO1_1466,iECO111_1330.ECO111_0612,iEcE24377_1341.EcE24377A_0601,iSSON_1240.SSON_0533,iUTI89_1310.UTI89_C0583	ACPS
24889_C_rodentium_ICC168-ROD_RS02975	637910.ROD_05931	0.0	1522.0	COG1629@1|root,COG4771@2|Bacteria,1MUC1@1224|Proteobacteria,1RNHR@1236|Gammaproteobacteria,3WWMD@544|Citrobacter	1236|Gammaproteobacteria	M	TonB dependent receptor	fepA	GO:0000041,GO:0003674,GO:0005215,GO:0005488,GO:0005515,GO:0005575,GO:0005623,GO:0006810,GO:0006811,GO:0006812,GO:0006820,GO:0006826,GO:0006855,GO:0006873,GO:0006875,GO:0006879,GO:0008104,GO:0008150,GO:0008320,GO:0008565,GO:0009279,GO:0009987,GO:0015031,GO:0015238,GO:0015267,GO:0015343,GO:0015399,GO:0015405,GO:0015450,GO:0015620,GO:0015682,GO:0015685,GO:0015688,GO:0015711,GO:0015833,GO:0015850,GO:…	-	ko:K16089,ko:K19611	ko02020,map02020	-	-	-	ko00000,ko00001,ko02000	1.B.14.1,1.B.14.1.22,1.B.14.1.3,1.B.14.1.5,1.B.14.10	-	iECABU_c1320.ECABU_c06330,iECP_1309.ECP_0615,iLF82_1304.LF82_0640,iNRG857_1313.NRG857_02640,iSDY_1059.SDY_0512	Plug,TonB_dep_Rec
24890_C_rodentium_ICC168-ROD_RS28705	35703.DQ02_12215	6.43e-41	135.0	COG3251@1|root,COG3251@2|Bacteria,1N87J@1224|Proteobacteria,1SCB8@1236|Gammaproteobacteria,3WYV6@544|Citrobacter	1236|Gammaproteobacteria	S	MbtH-like protein	ybdZ	GO:0005575,GO:0005622,GO:0005623,GO:0005737,GO:0005829,GO:0044424,GO:0044444,GO:0044464	-	ko:K05375	ko00261,ko01130,map00261,map01130	M00736	R10880	RC00064,RC00141,RC03296,RC03297,RC03298	ko00000,ko00001,ko00002	-	-	-	MbtH
24891_C_rodentium_ICC168-ROD_RS02990	637910.ROD_05961	0.0	2540.0	COG1020@1|root,COG3319@1|root,COG1020@2|Bacteria,COG3319@2|Bacteria,1QK4F@1224|Proteobacteria,1RPAG@1236|Gammaproteobacteria,3WWSV@544|Citrobacter	1236|Gammaproteobacteria	Q	Condensation domain	entF	GO:0003674,GO:0003824,GO:0005488,GO:0005575,GO:0005622,GO:0005623,GO:0005737,GO:0005829,GO:0005886,GO:0006082,GO:0006518,GO:0006520,GO:0006725,GO:0006807,GO:0008150,GO:0008152,GO:0009058,GO:0009237,GO:0009238,GO:0009239,GO:0009366,GO:0009712,GO:0009713,GO:0009987,GO:0016020,GO:0016740,GO:0016772,GO:0016779,GO:0016874,GO:0016879,GO:0016881,GO:0018130,GO:0018958,GO:0019184,GO:0019290,GO:0019438,GO:…	6.3.2.14	ko:K02364	ko01053,ko01110,ko01130,map01053,map01110,map01130	-	R07644	RC00162,RC03046	ko00000,ko00001,ko01000,ko01008	-	-	iECO111_1330.ECO111_0616,iECO26_1355.ECO26_0661,iECSE_1348.ECSE_0653,iEcolC_1368.EcolC_3058	AMP-binding,AMP-binding_C,Condensation,PP-binding,Thioesterase
24892_C_rodentium_ICC168-ROD_RS02995	637910.ROD_05971	2.15e-192	533.0	COG1120@1|root,COG1120@2|Bacteria,1MUNG@1224|Proteobacteria,1RRII@1236|Gammaproteobacteria,3WVTZ@544|Citrobacter	1236|Gammaproteobacteria	HP	ABC transporter	fepC	GO:0000041,GO:0000166,GO:0003674,GO:0005215,GO:0005488,GO:0005524,GO:0005575,GO:0005623,GO:0005886,GO:0006810,GO:0006811,GO:0006812,GO:0006820,GO:0006826,GO:0008144,GO:0008150,GO:0015343,GO:0015620,GO:0015682,GO:0015685,GO:0015688,GO:0015711,GO:0015850,GO:0015891,GO:0016020,GO:0017076,GO:0022857,GO:0030001,GO:0030554,GO:0032553,GO:0032555,GO:0032559,GO:0035639,GO:0036094,GO:0042930,GO:0043167,GO:…	3.6.3.34	ko:K02013	ko02010,map02010	M00240	-	-	ko00000,ko00001,ko00002,ko01000,ko02000	3.A.1.14	-	iAF1260.b0588,iB21_1397.B21_00544,iBWG_1329.BWG_0461,iE2348C_1286.E2348C_0490,iEC55989_1330.EC55989_0580,iECABU_c1320.ECABU_c06380,iECBD_1354.ECBD_3067,iECB_1328.ECB_00555,iECDH10B_1368.ECDH10B_0548,iECDH1ME8569_1439.ECDH1ME8569_0558,iECDH1ME8569_1439.EcDH1_3038,iECD_1391.ECD_00555,iECED1_1282.ECED1_0585,iECIAI1_1343.ECIAI1_0572,iECNA114_1301.ECNA114_0531,iECO103_1326.ECO103_0596,iECOK1_1307.ECOK…	ABC_tran
24893_C_rodentium_ICC168-ROD_RS03000	637910.ROD_05981	6.48e-221	611.0	COG4779@1|root,COG4779@2|Bacteria,1NXD0@1224|Proteobacteria,1RS0J@1236|Gammaproteobacteria,3WXWP@544|Citrobacter	1236|Gammaproteobacteria	P	FecCD transport family	fepG	GO:0000041,GO:0003674,GO:0005215,GO:0005575,GO:0005623,GO:0005886,GO:0006810,GO:0006811,GO:0006812,GO:0006820,GO:0006826,GO:0008150,GO:0015343,GO:0015620,GO:0015682,GO:0015685,GO:0015688,GO:0015711,GO:0015850,GO:0015891,GO:0016020,GO:0022857,GO:0030001,GO:0042930,GO:0044464,GO:0044718,GO:0051179,GO:0051181,GO:0051184,GO:0051234,GO:0055085,GO:0071702,GO:0071944,GO:0072512,GO:1901678	-	ko:K02015	ko02010,map02010	M00240	-	-	ko00000,ko00001,ko00002,ko02000	3.A.1.14	-	iAPECO1_1312.APECO1_1460,iEC55989_1330.EC55989_0581,iECABU_c1320.ECABU_c06390,iECED1_1282.ECED1_0586,iECOK1_1307.ECOK1_0601,iECP_1309.ECP_0621,iECS88_1305.ECS88_0628,iEcE24377_1341.EcE24377A_0609,iLF82_1304.LF82_0645,iNRG857_1313.NRG857_02670,iSBO_1134.SBO_0450,iSbBS512_1146.SbBS512_E0491,ic_1306.c0676	FecCD
24894_C_rodentium_ICC168-ROD_RS03005	637910.ROD_05991	2.42e-218	605.0	COG0609@1|root,COG0609@2|Bacteria,1MYYG@1224|Proteobacteria,1RRQ1@1236|Gammaproteobacteria,3WXSF@544|Citrobacter	1236|Gammaproteobacteria	P	FecCD transport family	fepD	GO:0000041,GO:0003674,GO:0005215,GO:0005575,GO:0005623,GO:0005886,GO:0006810,GO:0006811,GO:0006812,GO:0006820,GO:0006826,GO:0008150,GO:0015343,GO:0015620,GO:0015682,GO:0015685,GO:0015688,GO:0015711,GO:0015850,GO:0015891,GO:0016020,GO:0022857,GO:0030001,GO:0042930,GO:0044464,GO:0044718,GO:0051179,GO:0051181,GO:0051184,GO:0051234,GO:0055085,GO:0071702,GO:0071944,GO:0072512,GO:1901678	-	ko:K02015	ko02010,map02010	M00240	-	-	ko00000,ko00001,ko00002,ko02000	3.A.1.14	-	iECH74115_1262.ECH74115_0675,iECO103_1326.ECO103_0598,iECSP_1301.ECSP_0644,iECUMN_1333.ECUMN_0684,iECs_1301.ECs0629,iEcHS_1320.EcHS_A0641,iG2583_1286.G2583_0753,iSBO_1134.SBO_0451,iSFV_1184.SFV_0538,iSbBS512_1146.SbBS512_E0492,iZ_1308.Z0732	FecCD
24895_C_rodentium_ICC168-ROD_RS03010	637910.ROD_06001	1.57e-280	769.0	COG0477@1|root,COG0477@2|Bacteria,1MXZ3@1224|Proteobacteria,1RMY2@1236|Gammaproteobacteria,3WVRJ@544|Citrobacter	1236|Gammaproteobacteria	EGP	Exports the siderophore enterobactin out of the cell	entS	GO:0005575,GO:0005623,GO:0005886,GO:0006810,GO:0006811,GO:0006820,GO:0006950,GO:0006974,GO:0008150,GO:0009987,GO:0015688,GO:0015711,GO:0015850,GO:0015891,GO:0016020,GO:0033554,GO:0042221,GO:0042930,GO:0044464,GO:0046677,GO:0050896,GO:0051179,GO:0051181,GO:0051234,GO:0051716,GO:0071702,GO:0071944,GO:1901678	-	ko:K08225	-	-	-	-	ko00000,ko02000	2.A.1.38	-	iECABU_c1320.ECABU_c06410,iSBO_1134.SBO_0452	MFS_1,MFS_3
24896_C_rodentium_ICC168-ROD_RS03020	637910.ROD_06021	4.36e-284	776.0	COG1169@1|root,COG1169@2|Bacteria,1MVB7@1224|Proteobacteria,1RRBX@1236|Gammaproteobacteria,3WW1T@544|Citrobacter	1236|Gammaproteobacteria	HQ	chorismate binding enzyme	entC	GO:0000287,GO:0003674,GO:0003824,GO:0005488,GO:0006518,GO:0006725,GO:0006807,GO:0008150,GO:0008152,GO:0008909,GO:0009058,GO:0009237,GO:0009238,GO:0009239,GO:0009712,GO:0009713,GO:0009987,GO:0016853,GO:0016866,GO:0018130,GO:0018958,GO:0019184,GO:0019290,GO:0019438,GO:0019540,GO:0019748,GO:0034641,GO:0043043,GO:0043167,GO:0043169,GO:0043603,GO:0043604,GO:0044237,GO:0044249,GO:0044271,GO:0044550,GO:…	5.4.4.2	ko:K01851,ko:K02361	ko00130,ko01053,ko01100,ko01110,ko01130,map00130,map01053,map01100,map01110,map01130	M00116	R01717	RC00588	ko00000,ko00001,ko00002,ko01000	-	-	iEC55989_1330.EC55989_0585,iECIAI1_1343.ECIAI1_0577,iECO103_1326.ECO103_0601,iECO111_1330.ECO111_0623,iECO26_1355.ECO26_0668,iECW_1372.ECW_m0648,iEKO11_1354.EKO11_3272,iEcE24377_1341.EcE24377A_0613,iSbBS512_1146.SbBS512_E0495,iUMNK88_1353.UMNK88_626,iWFL_1372.ECW_m0648	Chorismate_bind
24897_C_rodentium_ICC168-ROD_RS03025	637910.ROD_06031	0.0	1075.0	COG1021@1|root,COG1021@2|Bacteria,1NSN8@1224|Proteobacteria,1RP8K@1236|Gammaproteobacteria,3WXKT@544|Citrobacter	1236|Gammaproteobacteria	Q	AMP-binding enzyme C-terminal domain	entE	GO:0003674,GO:0003824,GO:0005575,GO:0005622,GO:0005623,GO:0005737,GO:0005829,GO:0006518,GO:0006725,GO:0006807,GO:0008150,GO:0008152,GO:0008668,GO:0009058,GO:0009237,GO:0009238,GO:0009239,GO:0009712,GO:0009713,GO:0009987,GO:0016740,GO:0016772,GO:0016779,GO:0016874,GO:0016879,GO:0016881,GO:0018130,GO:0018958,GO:0019184,GO:0019290,GO:0019438,GO:0019540,GO:0019748,GO:0034641,GO:0043043,GO:0043603,GO:…	2.7.7.58,6.3.2.14	ko:K02363,ko:K12238	ko01053,ko01110,ko01130,map01053,map01110,map01130	-	R07644	RC00162,RC03046	ko00000,ko00001,ko01000,ko01008	-	-	iSF_1195.SF0508,iSSON_1240.SSON_0545,iS_1188.S0514,iZ_1308.Z0736	AMP-binding,AMP-binding_C
24898_C_rodentium_ICC168-ROD_RS03030	637910.ROD_06041	1.6e-212	586.0	COG1535@1|root,COG3433@1|root,COG1535@2|Bacteria,COG3433@2|Bacteria,1MW2U@1224|Proteobacteria,1RRZ8@1236|Gammaproteobacteria,3WXB4@544|Citrobacter	1236|Gammaproteobacteria	Q	Phosphopantetheine attachment site	entB	GO:0000287,GO:0003674,GO:0003824,GO:0004463,GO:0005488,GO:0005515,GO:0005575,GO:0005622,GO:0005623,GO:0005737,GO:0005829,GO:0005886,GO:0006518,GO:0006725,GO:0006807,GO:0008150,GO:0008152,GO:0008908,GO:0009058,GO:0009237,GO:0009238,GO:0009239,GO:0009712,GO:0009713,GO:0009987,GO:0016020,GO:0016740,GO:0016765,GO:0016787,GO:0016801,GO:0016803,GO:0016874,GO:0016879,GO:0016881,GO:0018130,GO:0018958,GO:…	3.3.2.1,6.3.2.14	ko:K01252	ko01053,ko01110,ko01130,map01053,map01110,map01130	-	R03037,R07644	RC00162,RC00350,RC02148,RC03046	ko00000,ko00001,ko01000,ko01008	-	-	iSFV_1184.SFV_0543	Isochorismatase,PP-binding
24899_C_rodentium_ICC168-ROD_RS03035	637910.ROD_06051	5e-174	486.0	COG1028@1|root,COG1028@2|Bacteria,1MUD2@1224|Proteobacteria,1RN5N@1236|Gammaproteobacteria,3WXS9@544|Citrobacter	1236|Gammaproteobacteria	IQ	KR domain	entA	GO:0003674,GO:0003824,GO:0005488,GO:0005515,GO:0005575,GO:0005622,GO:0005623,GO:0005737,GO:0005829,GO:0006518,GO:0006725,GO:0006807,GO:0008150,GO:0008152,GO:0008667,GO:0009058,GO:0009237,GO:0009238,GO:0009239,GO:0009712,GO:0009713,GO:0009987,GO:0016043,GO:0016491,GO:0016627,GO:0016628,GO:0018130,GO:0018958,GO:0019184,GO:0019290,GO:0019438,GO:0019540,GO:0019748,GO:0022607,GO:0034641,GO:0042802,GO:…	1.3.1.28	ko:K00216	ko01053,ko01110,ko01130,map01053,map01110,map01130	-	R01505	RC00534	ko00000,ko00001,ko01000	-	-	iECNA114_1301.ECNA114_0539,iECSF_1327.ECSF_0537,iSF_1195.SF0510,iSFxv_1172.SFxv_0563,iS_1188.S0516	adh_short_C2
24900_C_rodentium_ICC168-ROD_RS03040	637910.ROD_06061	2.82e-97	282.0	COG2050@1|root,COG2050@2|Bacteria,1MYE0@1224|Proteobacteria,1S2CT@1236|Gammaproteobacteria,3WZTN@544|Citrobacter	1236|Gammaproteobacteria	F	Required for optimal enterobactin synthesis. Acts as a proofreading enzyme that prevents EntB misacylation by hydrolyzing the thioester bound existing between EntB and wrongly charged molecules	entH	GO:0003674,GO:0003824,GO:0005488,GO:0005515,GO:0005575,GO:0005622,GO:0005623,GO:0005737,GO:0005829,GO:0006518,GO:0006725,GO:0006807,GO:0008150,GO:0008152,GO:0009058,GO:0009237,GO:0009238,GO:0009239,GO:0009712,GO:0009713,GO:0009987,GO:0016289,GO:0016787,GO:0016788,GO:0016790,GO:0018130,GO:0018958,GO:0019184,GO:0019290,GO:0019438,GO:0019540,GO:0019748,GO:0034641,GO:0042802,GO:0043043,GO:0043603,GO:…	-	ko:K02614	ko00360,map00360	-	R09840	RC00004,RC00014	ko00000,ko00001,ko01000	-	-	-	4HBT
24901_C_rodentium_ICC168-ROD_RS03045	637910.ROD_06071	3.2e-264	724.0	COG0624@1|root,COG0624@2|Bacteria,1MUSU@1224|Proteobacteria,1RNIW@1236|Gammaproteobacteria,3WXN6@544|Citrobacter	1236|Gammaproteobacteria	E	Peptidase dimerisation domain	cpg2	-	3.4.17.11	ko:K01295	-	-	-	-	ko00000,ko01000,ko01002	-	-	-	M20_dimer,Peptidase_M20,Peptidase_M28
24902_C_rodentium_ICC168-ROD_RS03050	637910.ROD_06081	2.4e-97	284.0	COG0700@1|root,COG0700@2|Bacteria,1REB2@1224|Proteobacteria,1S206@1236|Gammaproteobacteria,3WYAW@544|Citrobacter	1236|Gammaproteobacteria	S	Nucleoside recognition	yjiG	-	-	-	-	-	-	-	-	-	-	-	Gate
24903_C_rodentium_ICC168-ROD_RS03055	637910.ROD_06091	2.99e-160	450.0	COG3366@1|root,COG3366@2|Bacteria,1NP3U@1224|Proteobacteria,1RNFQ@1236|Gammaproteobacteria,3WY1V@544|Citrobacter	1236|Gammaproteobacteria	S	Nucleoside recognition	yjiH	-	-	-	-	-	-	-	-	-	-	-	Gate
24904_C_rodentium_ICC168-ROD_RS03060	637910.ROD_06101	0.0	1328.0	COG1966@1|root,COG1966@2|Bacteria,1MWF9@1224|Proteobacteria,1RMG4@1236|Gammaproteobacteria,3WX52@544|Citrobacter	1236|Gammaproteobacteria	T	5TM C-terminal transporter carbon starvation CstA	cstA	GO:0005575,GO:0005623,GO:0005886,GO:0005887,GO:0006950,GO:0007154,GO:0008150,GO:0009267,GO:0009605,GO:0009987,GO:0009991,GO:0016020,GO:0016021,GO:0031224,GO:0031226,GO:0031667,GO:0031668,GO:0031669,GO:0033554,GO:0042594,GO:0044425,GO:0044459,GO:0044464,GO:0050896,GO:0051716,GO:0071496,GO:0071944	-	ko:K06200	-	-	-	-	ko00000	-	-	-	CstA,CstA_5TM
24905_C_rodentium_ICC168-ROD_RS03065	637910.ROD_06111	7.03e-44	142.0	COG2879@1|root,COG2879@2|Bacteria,1N6TY@1224|Proteobacteria,1S8ZU@1236|Gammaproteobacteria,3WYTU@544|Citrobacter	1236|Gammaproteobacteria	S	Selenoprotein, putative	ybdD	-	-	-	-	-	-	-	-	-	-	-	Sel_put
24906_C_rodentium_ICC168-ROD_RS03070	637910.ROD_06121	2.49e-143	404.0	COG1475@1|root,COG1475@2|Bacteria,1R5VN@1224|Proteobacteria,1RZ7C@1236|Gammaproteobacteria,3WW1Q@544|Citrobacter	1236|Gammaproteobacteria	K	ParB-like nuclease domain	ybdM	-	-	-	-	-	-	-	-	-	-	-	ParBc
24907_C_rodentium_ICC168-ROD_RS03075	637910.ROD_06131	0.0	873.0	COG3969@1|root,COG3969@2|Bacteria,1NBDM@1224|Proteobacteria,1RYRP@1236|Gammaproteobacteria,3WVH1@544|Citrobacter	1236|Gammaproteobacteria	S	Domain of unknown function (DUF3440)	ybdN	-	-	-	-	-	-	-	-	-	-	-	DUF3440,PAPS_reduct
24908_C_rodentium_ICC168-ROD_RS03080	637910.ROD_06141	7.59e-214	590.0	COG0583@1|root,COG0583@2|Bacteria,1QD8R@1224|Proteobacteria,1RSHD@1236|Gammaproteobacteria,3WXSB@544|Citrobacter	1236|Gammaproteobacteria	K	LysR substrate binding domain	ybdO	GO:0006355,GO:0008150,GO:0009889,GO:0010468,GO:0010556,GO:0019219,GO:0019222,GO:0031323,GO:0031326,GO:0050789,GO:0050794,GO:0051171,GO:0051252,GO:0060255,GO:0065007,GO:0080090,GO:1903506,GO:2000112,GO:2001141	-	-	-	-	-	-	-	-	-	-	HTH_1,LysR_substrate
24909_C_rodentium_ICC168-ROD_RS03085	637910.ROD_06151	3.16e-180	501.0	COG1651@1|root,COG1651@2|Bacteria,1NEFD@1224|Proteobacteria,1RQAW@1236|Gammaproteobacteria,3WVHV@544|Citrobacter	1236|Gammaproteobacteria	O	Required for disulfide bond formation in some periplasmic proteins. Acts by transferring its disulfide bond to other proteins and is reduced in the process	dsbG	GO:0003674,GO:0003756,GO:0003824,GO:0005575,GO:0005623,GO:0008150,GO:0008152,GO:0015035,GO:0015036,GO:0016491,GO:0016667,GO:0016853,GO:0016860,GO:0016864,GO:0042597,GO:0044464,GO:0055114,GO:0140096	-	ko:K03805	-	-	-	-	ko00000,ko03110	-	-	iECO111_1330.ECO111_0636,iECO26_1355.ECO26_0680,iEcE24377_1341.EcE24377A_0625,iG2583_1286.G2583_0768	Thioredoxin_2
24910_C_rodentium_ICC168-ROD_RS03090	1197719.A464_581	7.67e-135	381.0	COG0450@1|root,COG0450@2|Bacteria,1MWPY@1224|Proteobacteria,1RN4S@1236|Gammaproteobacteria,3ZIY9@590|Salmonella	1236|Gammaproteobacteria	O	C-terminal domain of 1-Cys peroxiredoxin	ahpC	GO:0003674,GO:0003824,GO:0004601,GO:0005488,GO:0005515,GO:0005575,GO:0005622,GO:0005623,GO:0005737,GO:0005829,GO:0006873,GO:0006875,GO:0006879,GO:0006950,GO:0006979,GO:0007154,GO:0008150,GO:0008152,GO:0009267,GO:0009321,GO:0009605,GO:0009636,GO:0009970,GO:0009987,GO:0009991,GO:0010033,GO:0016209,GO:0016491,GO:0016667,GO:0016671,GO:0016684,GO:0019725,GO:0030003,GO:0031667,GO:0031668,GO:0031669,GO:…	1.11.1.15	ko:K03386	ko04214,map04214	-	-	-	ko00000,ko00001,ko01000,ko04147	-	-	-	1-cysPrx_C,AhpC-TSA
24911_C_rodentium_ICC168-ROD_RS03095	637910.ROD_06171	0.0	1022.0	COG3634@1|root,COG3634@2|Bacteria,1MUKD@1224|Proteobacteria,1RNC7@1236|Gammaproteobacteria,3WXFU@544|Citrobacter	1236|Gammaproteobacteria	C	Thioredoxin domain	ahpF	GO:0000166,GO:0003674,GO:0003824,GO:0005488,GO:0005575,GO:0005622,GO:0005623,GO:0005737,GO:0005829,GO:0008150,GO:0008152,GO:0008785,GO:0009321,GO:0016491,GO:0016651,GO:0016667,GO:0016668,GO:0032991,GO:0036094,GO:0043167,GO:0043168,GO:0044424,GO:0044444,GO:0044464,GO:0048037,GO:0050660,GO:0050662,GO:0055114,GO:0071949,GO:0097159,GO:1901265,GO:1901363,GO:1902494,GO:1990204	-	ko:K03387	-	-	-	-	ko00000,ko01000	-	-	-	Pyr_redox_2,Thioredoxin_3
24912_C_rodentium_ICC168-ROD_RS03100	637910.ROD_06181	5.63e-75	226.0	COG2026@1|root,COG2026@2|Bacteria,1N07K@1224|Proteobacteria,1S9WA@1236|Gammaproteobacteria	1236|Gammaproteobacteria	DJ	ParE-like toxin of type II bacterial toxin-antitoxin system	-	-	-	-	-	-	-	-	-	-	-	-	ParE-like_toxin
24913_C_rodentium_ICC168-ROD_RS03105	1249634.D781_3322	1.2e-37	127.0	2DAFR@1|root,32TVC@2|Bacteria,1MZ92@1224|Proteobacteria,1S8Y1@1236|Gammaproteobacteria,4059R@613|Serratia	1236|Gammaproteobacteria	S	ParD-like antitoxin of type II bacterial toxin-antitoxin system	-	-	-	-	-	-	-	-	-	-	-	-	ParD_like
24915_C_rodentium_ICC168-ROD_RS03110	637910.ROD_06201	9.44e-259	709.0	COG1503@1|root,COG1503@2|Bacteria,1MXX2@1224|Proteobacteria,1RRHC@1236|Gammaproteobacteria	1236|Gammaproteobacteria	J	translation release factor activity	-	-	-	-	-	-	-	-	-	-	-	-	-
24916_C_rodentium_ICC168-ROD_RS03115	637910.ROD_06211	1.61e-97	283.0	COG0589@1|root,COG0589@2|Bacteria,1RI97@1224|Proteobacteria,1S681@1236|Gammaproteobacteria,3WYC8@544|Citrobacter	1236|Gammaproteobacteria	T	Universal stress protein family	uspF	-	-	ko:K14061	-	-	-	-	ko00000	-	-	-	Usp
24917_C_rodentium_ICC168-ROD_RS03125	637910.ROD_06231	7.89e-309	840.0	COG1063@1|root,COG1063@2|Bacteria,1MW6Y@1224|Proteobacteria,1RRPT@1236|Gammaproteobacteria,3WWXE@544|Citrobacter	1236|Gammaproteobacteria	E	Alcohol dehydrogenase GroES-associated	ybdR	-	-	-	-	-	-	-	-	-	-	-	ADH_N,ADH_N_assoc,ADH_zinc_N
24918_C_rodentium_ICC168-ROD_RS03130	637910.ROD_06241	8.15e-94	273.0	COG0782@1|root,COG0782@2|Bacteria,1MZNY@1224|Proteobacteria,1S8V4@1236|Gammaproteobacteria,3WY7Q@544|Citrobacter	1236|Gammaproteobacteria	K	May act as an anti-Gre factor	rnk	-	-	ko:K06140	-	-	-	-	ko00000,ko03000	-	-	-	GreA_GreB,Rnk_N
24919_C_rodentium_ICC168-ROD_RS03135	637910.ROD_06251	1.41e-207	573.0	COG2267@1|root,COG2267@2|Bacteria,1MUG8@1224|Proteobacteria,1RMFE@1236|Gammaproteobacteria,3WY40@544|Citrobacter	1236|Gammaproteobacteria	I	alpha/beta hydrolase fold	cpo	-	1.11.1.10	ko:K00433	-	-	-	-	ko00000,ko01000	-	-	-	Abhydrolase_1,Abhydrolase_6,Hydrolase_4
24920_C_rodentium_ICC168-ROD_RS03140	637910.ROD_06261	2.24e-197	546.0	COG3719@1|root,COG3719@2|Bacteria,1NRPM@1224|Proteobacteria,1RND8@1236|Gammaproteobacteria,3WXT5@544|Citrobacter	1236|Gammaproteobacteria	J	Ribonuclease T2 family	rna	GO:0005575,GO:0005622,GO:0005623,GO:0005737,GO:0006139,GO:0006401,GO:0006725,GO:0006807,GO:0008150,GO:0008152,GO:0009056,GO:0009057,GO:0009987,GO:0016070,GO:0019439,GO:0030288,GO:0030313,GO:0031975,GO:0034641,GO:0034655,GO:0042597,GO:0043170,GO:0044237,GO:0044238,GO:0044248,GO:0044260,GO:0044265,GO:0044270,GO:0044424,GO:0044464,GO:0046483,GO:0046700,GO:0071704,GO:0090304,GO:1901360,GO:1901361,GO:…	3.1.27.1,3.1.27.6	ko:K01166,ko:K01169	-	-	-	-	ko00000,ko01000,ko03016	-	-	-	Ribonuclease_T2
24921_C_rodentium_ICC168-ROD_RS03145	637910.ROD_06271	0.0	955.0	COG0471@1|root,COG0471@2|Bacteria,1MUSA@1224|Proteobacteria,1RMF3@1236|Gammaproteobacteria,3WW9J@544|Citrobacter	1236|Gammaproteobacteria	P	Sodium:sulfate symporter transmembrane region	citT	GO:0003674,GO:0005215,GO:0005575,GO:0005623,GO:0005886,GO:0016020,GO:0044464,GO:0071944	-	ko:K09477	ko02020,map02020	-	-	-	ko00000,ko00001,ko02000	2.A.47.3.2	-	iSSON_1240.SSON_0564	Na_sulph_symp
24922_C_rodentium_ICC168-ROD_RS03150	637910.ROD_06281	6.06e-221	608.0	COG1767@1|root,COG1767@2|Bacteria,1N9IK@1224|Proteobacteria,1RYW6@1236|Gammaproteobacteria,3WY1G@544|Citrobacter	1236|Gammaproteobacteria	H	ATP:dephospho-CoA triphosphoribosyl transferase	citG	GO:0003674,GO:0003824,GO:0006807,GO:0008150,GO:0008152,GO:0009058,GO:0009059,GO:0009987,GO:0016740,GO:0016772,GO:0016780,GO:0019538,GO:0043170,GO:0044237,GO:0044238,GO:0044249,GO:0044260,GO:0044267,GO:0046917,GO:0051186,GO:0051188,GO:0051189,GO:0051191,GO:0071704,GO:1901564,GO:1901576	2.4.2.52,2.7.7.61	ko:K05966,ko:K13927,ko:K13930	ko02020,map02020	-	R09675,R10706	RC00049,RC00063	ko00000,ko00001,ko01000	-	-	iECSF_1327.ECSF_0553	CitG,CitX
24923_C_rodentium_ICC168-ROD_RS03155	637910.ROD_06291	1.01e-128	365.0	COG3697@1|root,COG3697@2|Bacteria,1RDJS@1224|Proteobacteria,1S4KU@1236|Gammaproteobacteria,3WWMQ@544|Citrobacter	1236|Gammaproteobacteria	HI	Apo-citrate lyase phosphoribosyl-dephospho-CoA transferase	citX	GO:0003674,GO:0003824,GO:0006091,GO:0006113,GO:0006464,GO:0006807,GO:0008150,GO:0008152,GO:0009987,GO:0015980,GO:0016740,GO:0016772,GO:0016779,GO:0018065,GO:0018193,GO:0018209,GO:0018246,GO:0018247,GO:0019538,GO:0036211,GO:0043170,GO:0043412,GO:0044237,GO:0044238,GO:0044260,GO:0044267,GO:0050519,GO:0055114,GO:0071704,GO:1901564	2.7.7.61	ko:K05964	ko02020,map02020	-	R10706	-	ko00000,ko00001,ko01000	-	-	iEcHS_1320.EcHS_A0665,iEcolC_1368.EcolC_3030	CitX
24924_C_rodentium_ICC168-ROD_RS03160	637910.ROD_06301	0.0	985.0	COG3051@1|root,COG3051@2|Bacteria,1MYI9@1224|Proteobacteria,1RQ32@1236|Gammaproteobacteria,3WV9P@544|Citrobacter	1236|Gammaproteobacteria	C	Citrate lyase, alpha subunit (CitF)	citF	GO:0005575,GO:0005622,GO:0005623,GO:0005737,GO:0044424,GO:0044464	2.8.3.10	ko:K01643	ko02020,map02020	-	R00362	RC00067,RC01118	ko00000,ko00001,ko01000	-	-	iEcSMS35_1347.EcSMS35_0634	CitF
24925_C_rodentium_ICC168-ROD_RS03165	637910.ROD_06311	6.41e-207	573.0	COG2301@1|root,COG2301@2|Bacteria,1MW0A@1224|Proteobacteria,1RNEJ@1236|Gammaproteobacteria,3WWGF@544|Citrobacter	1236|Gammaproteobacteria	G	HpcH/HpaI aldolase/citrate lyase family	citE	GO:0000287,GO:0003674,GO:0005488,GO:0005575,GO:0005622,GO:0005623,GO:0005737,GO:0006082,GO:0006107,GO:0008150,GO:0008152,GO:0009987,GO:0019752,GO:0043167,GO:0043169,GO:0043436,GO:0043648,GO:0044237,GO:0044281,GO:0044424,GO:0044464,GO:0046872,GO:0071704	4.1.3.34	ko:K01644	ko02020,map02020	-	R00362	RC00067,RC01118	ko00000,ko00001,ko01000	-	-	iSFxv_1172.SFxv_0589	HpcH_HpaI
24926_C_rodentium_ICC168-ROD_RS03170	637910.ROD_06321	3.61e-61	188.0	COG3052@1|root,COG3052@2|Bacteria,1N20F@1224|Proteobacteria,1S98D@1236|Gammaproteobacteria,3WYM0@544|Citrobacter	1236|Gammaproteobacteria	C	Covalent carrier of the coenzyme of citrate lyase	citD	GO:0003674,GO:0005488,GO:0005575,GO:0005622,GO:0005623,GO:0005737,GO:0044424,GO:0044464,GO:0048037,GO:0051192	-	ko:K01646	ko02020,map02020	-	R00362	RC00067,RC01118	ko00000,ko00001	-	-	iECABU_c1320.ECABU_c06690,iECED1_1282.ECED1_0614	ACP
24927_C_rodentium_ICC168-ROD_RS03175	637910.ROD_06331	5.7e-261	714.0	COG3053@1|root,COG3053@2|Bacteria,1NGEJ@1224|Proteobacteria,1RMMV@1236|Gammaproteobacteria,3WX8X@544|Citrobacter	1236|Gammaproteobacteria	C	Acetylation of prosthetic group (2-(5''-phosphoribosyl)- 3'-dephosphocoenzyme-A) of the gamma subunit of citrate lyase	citC	GO:0003674,GO:0003824,GO:0006464,GO:0006807,GO:0008150,GO:0008152,GO:0008771,GO:0009987,GO:0016874,GO:0016877,GO:0016878,GO:0019538,GO:0036211,GO:0043170,GO:0043412,GO:0044237,GO:0044238,GO:0044260,GO:0044267,GO:0071704,GO:1901564	6.2.1.22	ko:K01910	ko02020,map02020	-	R04449	RC00012,RC00039	ko00000,ko00001,ko01000	-	-	-	Acetyltransf_1,Citrate_ly_lig
24928_C_rodentium_ICC168-ROD_RS03180	637910.ROD_06341	0.0	1065.0	COG3290@1|root,COG3290@2|Bacteria,1MXQ5@1224|Proteobacteria,1RNRF@1236|Gammaproteobacteria,3WXY3@544|Citrobacter	1236|Gammaproteobacteria	T	Sensor_kinase_SpoOB-type, alpha-helical domain	dpiB	GO:0000155,GO:0000160,GO:0003674,GO:0003824,GO:0004672,GO:0004673,GO:0005575,GO:0005623,GO:0005886,GO:0006464,GO:0006468,GO:0006793,GO:0006796,GO:0006807,GO:0007154,GO:0007165,GO:0008150,GO:0008152,GO:0009987,GO:0010033,GO:0016020,GO:0016301,GO:0016310,GO:0016740,GO:0016772,GO:0016773,GO:0016775,GO:0018106,GO:0018193,GO:0018202,GO:0019538,GO:0023014,GO:0023052,GO:0035556,GO:0036211,GO:0042221,GO:…	2.7.13.3	ko:K07700	ko02020,map02020	M00486	-	-	ko00000,ko00001,ko00002,ko01000,ko01001,ko02022	-	-	-	HATPase_c,HATPase_c_5,PAS,PAS_8,SPOB_a,sCache_3_2
24929_C_rodentium_ICC168-ROD_RS03185	637910.ROD_06351	2.4e-159	446.0	COG4565@1|root,COG4565@2|Bacteria,1P6VJ@1224|Proteobacteria,1RPI7@1236|Gammaproteobacteria,3WVVW@544|Citrobacter	1236|Gammaproteobacteria	T	Transcriptional regulator	dpiA	GO:0000156,GO:0000160,GO:0003674,GO:0003676,GO:0003677,GO:0005488,GO:0006355,GO:0007154,GO:0007165,GO:0008150,GO:0009889,GO:0009987,GO:0010468,GO:0010556,GO:0019219,GO:0019222,GO:0023052,GO:0031323,GO:0031326,GO:0035556,GO:0050789,GO:0050794,GO:0050896,GO:0051171,GO:0051252,GO:0051716,GO:0060089,GO:0060255,GO:0065007,GO:0080090,GO:0097159,GO:1901363,GO:1903506,GO:2000112,GO:2001141	-	ko:K02475,ko:K07702	ko02020,map02020	M00486	-	-	ko00000,ko00001,ko00002,ko02022	-	-	-	CitT,Response_reg
24930_C_rodentium_ICC168-ROD_RS03190	637910.ROD_06361	1.11e-301	826.0	COG3069@1|root,COG3069@2|Bacteria,1MWBG@1224|Proteobacteria,1RQB2@1236|Gammaproteobacteria,3WWMW@544|Citrobacter	1236|Gammaproteobacteria	C	C4-dicarboxylate anaerobic carrier	dcuC	GO:0003674,GO:0005215,GO:0005310,GO:0005342,GO:0005469,GO:0005575,GO:0005623,GO:0005886,GO:0005887,GO:0005975,GO:0005996,GO:0006006,GO:0006066,GO:0006067,GO:0006082,GO:0006083,GO:0006089,GO:0006090,GO:0006091,GO:0006103,GO:0006105,GO:0006113,GO:0006139,GO:0006163,GO:0006725,GO:0006732,GO:0006733,GO:0006753,GO:0006793,GO:0006796,GO:0006807,GO:0006810,GO:0006811,GO:0006820,GO:0006835,GO:0006855,GO:…	-	ko:K03326	-	-	-	-	ko00000,ko02000	2.A.61.1	-	-	DcuC
24931_C_rodentium_ICC168-ROD_RS03195	637910.ROD_06371	3.12e-150	421.0	2C256@1|root,2Z7SY@2|Bacteria,1Q75P@1224|Proteobacteria,1RPCR@1236|Gammaproteobacteria,3WVSV@544|Citrobacter	1236|Gammaproteobacteria	M	Transfers a palmitate residue from the sn-1 position of a phospholipid to the N-linked hydroxymyristate on the proximal unit of lipid A or its precursors	pagP	GO:0003674,GO:0003824,GO:0005575,GO:0005623,GO:0005975,GO:0006629,GO:0006643,GO:0006644,GO:0006664,GO:0006793,GO:0006796,GO:0008150,GO:0008152,GO:0008374,GO:0008610,GO:0008654,GO:0009058,GO:0009245,GO:0009247,GO:0009279,GO:0009311,GO:0009312,GO:0009987,GO:0016020,GO:0016051,GO:0016409,GO:0016416,GO:0016740,GO:0016746,GO:0016747,GO:0019637,GO:0019867,GO:0030312,GO:0030313,GO:0031975,GO:0044237,GO:…	2.3.1.251	ko:K12973	ko01503,ko05133,map01503,map05133	M00724	R11223	RC00037,RC00041	ko00000,ko00001,ko00002,ko01000,ko01005	-	-	iEC042_1314.EC042_0658,iECO111_1330.ECO111_0653,iECSE_1348.ECSE_0690,iEcolC_1368.EcolC_3022	PagP
24932_C_rodentium_ICC168-ROD_RS03200	1005994.GTGU_03349	2.28e-44	143.0	COG1278@1|root,COG1278@2|Bacteria,1N6Q5@1224|Proteobacteria,1SCA7@1236|Gammaproteobacteria	1236|Gammaproteobacteria	K	Cold shock	cspE	GO:0001072,GO:0003674,GO:0003676,GO:0003677,GO:0003697,GO:0003723,GO:0003727,GO:0005488,GO:0005575,GO:0005622,GO:0005623,GO:0005737,GO:0005829,GO:0006355,GO:0008143,GO:0008150,GO:0009889,GO:0009890,GO:0009892,GO:0010468,GO:0010556,GO:0010558,GO:0010605,GO:0010629,GO:0019219,GO:0019222,GO:0031323,GO:0031324,GO:0031326,GO:0031327,GO:0031554,GO:0031564,GO:0043242,GO:0043244,GO:0044424,GO:0044444,GO:…	-	ko:K03704	-	-	-	-	ko00000,ko03000	-	-	iECW_1372.ECW_m0678,iWFL_1372.ECW_m0678	CSD
24933_C_rodentium_ICC168-ROD_RS03205	637910.ROD_06391	2.06e-85	251.0	COG0239@1|root,COG0239@2|Bacteria,1MZNH@1224|Proteobacteria,1S9GR@1236|Gammaproteobacteria,3WYE6@544|Citrobacter	1236|Gammaproteobacteria	D	Important for reducing fluoride concentration in the cell, thus reducing its toxicity	crcB	GO:0003674,GO:0005215,GO:0005575,GO:0005623,GO:0005886,GO:0005887,GO:0006810,GO:0006811,GO:0006820,GO:0008150,GO:0008509,GO:0015075,GO:0015103,GO:0015318,GO:0015698,GO:0016020,GO:0016021,GO:0022857,GO:0031224,GO:0031226,GO:0034220,GO:0044425,GO:0044459,GO:0044464,GO:0051179,GO:0051234,GO:0055085,GO:0071944,GO:0098656,GO:0098660,GO:0098661,GO:1903424,GO:1903425	-	ko:K06199	-	-	-	-	ko00000,ko02000	1.A.43.1,1.A.43.2,1.A.43.3	-	-	CRCB
24934_C_rodentium_ICC168-ROD_RS03210	637910.ROD_06401	8.33e-183	509.0	COG0388@1|root,COG0388@2|Bacteria,1MUUB@1224|Proteobacteria,1RNVZ@1236|Gammaproteobacteria,3WXD7@544|Citrobacter	1236|Gammaproteobacteria	S	Carbon-nitrogen hydrolase	ybeM	-	-	ko:K11206	-	-	-	-	ko00000,ko01000	-	-	-	CN_hydrolase
24935_C_rodentium_ICC168-ROD_RS03215	637910.ROD_06411	2.44e-36	123.0	COG1826@1|root,COG1826@2|Bacteria,1N7JK@1224|Proteobacteria,1SCGF@1236|Gammaproteobacteria,3WYVM@544|Citrobacter	1236|Gammaproteobacteria	U	Part of the twin-arginine translocation (Tat) system that transports large folded proteins containing a characteristic twin-arginine motif in their signal peptide across membranes. TatE shares overlapping functions with TatA	tatE	-	-	ko:K03425	ko03060,ko03070,map03060,map03070	M00336	-	-	ko00000,ko00001,ko00002,ko02044	2.A.64	-	-	MttA_Hcf106
24936_C_rodentium_ICC168-ROD_RS03225	637910.ROD_01921	0.0	1034.0	COG4372@1|root,COG4372@2|Bacteria,1MUCX@1224|Proteobacteria,1SU06@1236|Gammaproteobacteria,3WWTY@544|Citrobacter	1236|Gammaproteobacteria	L	30 bp terminal inverted repeat of ISCro1, contains 12 mismatches	-	-	-	ko:K07484	-	-	-	-	ko00000	-	-	-	DDE_Tnp_IS66,DDE_Tnp_IS66_C,LZ_Tnp_IS66,zf-IS66
24937_C_rodentium_ICC168-ROD_RS03230	637910.ROD_01911	1.35e-82	243.0	COG3436@1|root,COG3436@2|Bacteria,1RHDW@1224|Proteobacteria,1S4DP@1236|Gammaproteobacteria,3WYIM@544|Citrobacter	1236|Gammaproteobacteria	L	IS66 Orf2 like protein	-	-	-	ko:K07484	-	-	-	-	ko00000	-	-	-	TnpB_IS66
24938_C_rodentium_ICC168-ROD_RS03235	637910.ROD_01901	7.47e-163	455.0	COG2963@1|root,COG2963@2|Bacteria,1R7Q1@1224|Proteobacteria,1RZE8@1236|Gammaproteobacteria,3WYXR@544|Citrobacter	1236|Gammaproteobacteria	L	30 bp terminal inverted repeat of ISCro1, contains 12 mismatches	-	-	-	ko:K07483	-	-	-	-	ko00000	-	-	-	HTH_Tnp_1
24939_C_rodentium_ICC168-ROD_RS03240	637910.ROD_06461	9.51e-239	655.0	COG0320@1|root,COG0320@2|Bacteria,1MVRD@1224|Proteobacteria,1RMAT@1236|Gammaproteobacteria,3WWQ6@544|Citrobacter	1236|Gammaproteobacteria	H	Catalyzes the radical-mediated insertion of two sulfur atoms into the C-6 and C-8 positions of the octanoyl moiety bound to the lipoyl domains of lipoate-dependent enzymes, thereby converting the octanoylated domains into lipoylated derivatives	lipA	GO:0003674,GO:0003824,GO:0005488,GO:0005575,GO:0005622,GO:0005623,GO:0005737,GO:0005829,GO:0006082,GO:0006464,GO:0006629,GO:0006631,GO:0006633,GO:0006732,GO:0006790,GO:0006807,GO:0008150,GO:0008152,GO:0008610,GO:0009058,GO:0009106,GO:0009107,GO:0009108,GO:0009249,GO:0009987,GO:0010467,GO:0016053,GO:0016740,GO:0016782,GO:0016783,GO:0016992,GO:0018065,GO:0018130,GO:0018193,GO:0018205,GO:0019538,GO:…	2.8.1.8	ko:K03644	ko00785,ko01100,map00785,map01100	-	R07767,R07768	RC01978	ko00000,ko00001,ko01000	-	-	iAPECO1_1312.APECO1_1427,iB21_1397.B21_00586,iBWG_1329.BWG_0499,iE2348C_1286.E2348C_0528,iEC55989_1330.EC55989_0620,iECABU_c1320.ECABU_c06820,iECBD_1354.ECBD_3023,iECB_1328.ECB_00597,iECDH10B_1368.ECDH10B_0589,iECDH1ME8569_1439.ECDH1ME8569_0597,iECD_1391.ECD_00597,iECED1_1282.ECED1_0624,iECH74115_1262.ECH74115_0716,iECIAI1_1343.ECIAI1_0611,iECIAI39_1322.ECIAI39_0603,iECNA114_1301.ECNA114_0567,iEC…	LIAS_N,Radical_SAM
24940_C_rodentium_ICC168-ROD_RS03245	637910.ROD_06471	1.26e-225	623.0	COG0583@1|root,COG0583@2|Bacteria,1Q6Q3@1224|Proteobacteria,1RV8G@1236|Gammaproteobacteria,3WXPI@544|Citrobacter	1236|Gammaproteobacteria	K	LysR substrate binding domain	ybeF	GO:0006139,GO:0006351,GO:0006355,GO:0006725,GO:0006807,GO:0008150,GO:0008152,GO:0009058,GO:0009059,GO:0009889,GO:0009987,GO:0010467,GO:0010468,GO:0010556,GO:0016070,GO:0018130,GO:0019219,GO:0019222,GO:0019438,GO:0031323,GO:0031326,GO:0032774,GO:0034641,GO:0034645,GO:0034654,GO:0043170,GO:0044237,GO:0044238,GO:0044249,GO:0044260,GO:0044271,GO:0046483,GO:0050789,GO:0050794,GO:0051171,GO:0051252,GO:…	-	-	-	-	-	-	-	-	-	-	HTH_1,LysR_substrate
24941_C_rodentium_ICC168-ROD_RS03250	637910.ROD_06481	4.36e-156	437.0	COG0321@1|root,COG0321@2|Bacteria,1MU6A@1224|Proteobacteria,1RMXQ@1236|Gammaproteobacteria,3WX9D@544|Citrobacter	1236|Gammaproteobacteria	H	Catalyzes the transfer of endogenously produced octanoic acid from octanoyl-acyl-carrier-protein onto the lipoyl domains of lipoate-dependent enzymes. Lipoyl-ACP can also act as a substrate although octanoyl-ACP is likely to be the physiological substrate	lipB	GO:0003674,GO:0003824,GO:0006082,GO:0006464,GO:0006629,GO:0006631,GO:0006633,GO:0006732,GO:0006790,GO:0006807,GO:0008150,GO:0008152,GO:0008610,GO:0009058,GO:0009106,GO:0009107,GO:0009108,GO:0009249,GO:0009892,GO:0009987,GO:0010467,GO:0010468,GO:0010605,GO:0010629,GO:0016053,GO:0016415,GO:0016740,GO:0016746,GO:0016747,GO:0016772,GO:0016779,GO:0016874,GO:0016879,GO:0016979,GO:0018065,GO:0018130,GO:…	2.3.1.181	ko:K03801	ko00785,ko01100,map00785,map01100	-	R07766,R07769	RC00039,RC00992,RC02867	ko00000,ko00001,ko01000	-	-	iECSF_1327.ECSF_0569,iSFV_1184.SFV_0696,iSFxv_1172.SFxv_0718	BPL_LplA_LipB
24942_C_rodentium_ICC168-ROD_RS03255	1197719.A464_612	3.56e-56	174.0	COG2921@1|root,COG2921@2|Bacteria,1RGV5@1224|Proteobacteria,1S61Y@1236|Gammaproteobacteria,3ZMHS@590|Salmonella	1236|Gammaproteobacteria	S	Protein of unknown function (DUF493)	ybeD	GO:0005575,GO:0005622,GO:0005623,GO:0005737,GO:0005829,GO:0044424,GO:0044444,GO:0044464	-	ko:K09158	-	-	-	-	ko00000	-	-	-	DUF493
24943_C_rodentium_ICC168-ROD_RS03260	637910.ROD_06501	2.9e-295	805.0	COG1686@1|root,COG1686@2|Bacteria,1MUU7@1224|Proteobacteria,1RMJA@1236|Gammaproteobacteria,3WWKS@544|Citrobacter	1236|Gammaproteobacteria	M	Penicillin-binding protein 5, C-terminal domain	dacA	GO:0000270,GO:0003674,GO:0003824,GO:0004175,GO:0004180,GO:0004185,GO:0005488,GO:0005575,GO:0005623,GO:0005886,GO:0005887,GO:0006022,GO:0006508,GO:0006807,GO:0008144,GO:0008150,GO:0008152,GO:0008233,GO:0008236,GO:0008238,GO:0008360,GO:0008658,GO:0009002,GO:0009987,GO:0016020,GO:0016021,GO:0016787,GO:0017171,GO:0019538,GO:0022603,GO:0022604,GO:0030203,GO:0031224,GO:0031226,GO:0031406,GO:0033218,GO:…	3.4.16.4	ko:K07258	ko00550,ko01100,map00550,map01100	-	-	-	ko00000,ko00001,ko01000,ko01002,ko01011	-	-	iSFV_1184.SFV_0694,iYL1228.KPN_00664	PBP5_C,Peptidase_S11
24944_C_rodentium_ICC168-ROD_RS03265	637910.ROD_06511	9.51e-244	672.0	COG0797@1|root,COG0797@2|Bacteria,1MZ8S@1224|Proteobacteria,1RMCG@1236|Gammaproteobacteria,3WX4F@544|Citrobacter	1236|Gammaproteobacteria	M	Lytic transglycosylase with a strong preference for naked glycan strands that lack stem peptides	rlpA	GO:0005575,GO:0005623,GO:0009279,GO:0016020,GO:0019867,GO:0030312,GO:0030313,GO:0031975,GO:0044462,GO:0044464,GO:0071944	-	ko:K03642	-	-	-	-	ko00000	-	-	-	DPBB_1,SPOR
24945_C_rodentium_ICC168-ROD_RS03270	637910.ROD_06521	1.74e-252	694.0	COG0772@1|root,COG0772@2|Bacteria,1MUK3@1224|Proteobacteria,1RMEJ@1236|Gammaproteobacteria,3WWEV@544|Citrobacter	1236|Gammaproteobacteria	M	Peptidoglycan polymerase that is essential for cell wall elongation	mrdB	GO:0005575,GO:0005623,GO:0005886,GO:0008150,GO:0008360,GO:0016020,GO:0022603,GO:0022604,GO:0044464,GO:0050789,GO:0050793,GO:0050794,GO:0051128,GO:0065007,GO:0065008,GO:0071944	-	ko:K05837	-	-	-	-	ko00000,ko03036	-	-	-	FTSW_RODA_SPOVE
24946_C_rodentium_ICC168-ROD_RS03275	637910.ROD_06531	0.0	1281.0	COG0768@1|root,COG0768@2|Bacteria,1MV8C@1224|Proteobacteria,1RN9H@1236|Gammaproteobacteria,3WWNU@544|Citrobacter	1236|Gammaproteobacteria	M	Catalyzes cross-linking of the peptidoglycan cell wall	mrdA	GO:0000270,GO:0003674,GO:0003824,GO:0004180,GO:0004185,GO:0005488,GO:0005575,GO:0005623,GO:0005886,GO:0005887,GO:0006022,GO:0006023,GO:0006024,GO:0006508,GO:0006807,GO:0008144,GO:0008150,GO:0008152,GO:0008233,GO:0008236,GO:0008238,GO:0008360,GO:0008658,GO:0009002,GO:0009058,GO:0009059,GO:0009252,GO:0009273,GO:0009987,GO:0016020,GO:0016021,GO:0016043,GO:0016787,GO:0017171,GO:0019538,GO:0022603,GO:…	3.4.16.4	ko:K05515	ko00550,ko01501,map00550,map01501	-	-	-	ko00000,ko00001,ko01000,ko01011	-	-	iEcE24377_1341.EcE24377A_0661,iPC815.YPO2604	PBP_dimer,Transpeptidase
24947_C_rodentium_ICC168-ROD_RS03280	637910.ROD_06541	7.19e-113	323.0	COG1576@1|root,COG1576@2|Bacteria,1R9Z2@1224|Proteobacteria,1S1ZY@1236|Gammaproteobacteria,3WW32@544|Citrobacter	1236|Gammaproteobacteria	J	Specifically methylates the pseudouridine at position 1915 (m3Psi1915) in 23S rRNA	rlmH	GO:0000154,GO:0001510,GO:0003674,GO:0003824,GO:0005488,GO:0005515,GO:0005575,GO:0005622,GO:0005623,GO:0005737,GO:0006139,GO:0006364,GO:0006396,GO:0006725,GO:0006807,GO:0008150,GO:0008152,GO:0008168,GO:0008173,GO:0008649,GO:0008757,GO:0009451,GO:0009987,GO:0010467,GO:0016070,GO:0016072,GO:0016740,GO:0016741,GO:0022613,GO:0031167,GO:0032259,GO:0034470,GO:0034641,GO:0034660,GO:0042254,GO:0042802,GO:…	2.1.1.177	ko:K00783	-	-	-	-	ko00000,ko01000,ko03009	-	-	-	SPOUT_MTase
24948_C_rodentium_ICC168-ROD_RS03285	1114922.CIFAM_08_00990	9.96e-69	207.0	COG0799@1|root,COG0799@2|Bacteria,1MZEF@1224|Proteobacteria,1S8W3@1236|Gammaproteobacteria,3WYDM@544|Citrobacter	1236|Gammaproteobacteria	J	Functions as a ribosomal silencing factor. Interacts with ribosomal protein L14 (rplN), blocking formation of intersubunit bridge B8. Prevents association of the 30S and 50S ribosomal subunits and the formation of functional ribosomes, thus repressing translation	rsfS	GO:0003674,GO:0005488,GO:0005575,GO:0005622,GO:0005623,GO:0005737,GO:0005829,GO:0006417,GO:0008150,GO:0009889,GO:0009890,GO:0009892,GO:0010468,GO:0010556,GO:0010558,GO:0010605,GO:0010608,GO:0010629,GO:0017148,GO:0019222,GO:0031323,GO:0031324,GO:0031326,GO:0031327,GO:0032268,GO:0032269,GO:0034248,GO:0034249,GO:0043021,GO:0043023,GO:0044087,GO:0044424,GO:0044444,GO:0044464,GO:0044877,GO:0048519,GO:…	-	ko:K09710	-	-	-	-	ko00000,ko03009	-	-	-	RsfS
24949_C_rodentium_ICC168-ROD_RS03290	637910.ROD_06571	3.09e-151	424.0	COG0406@1|root,COG0406@2|Bacteria,1RHAT@1224|Proteobacteria,1S2NY@1236|Gammaproteobacteria,3WXHG@544|Citrobacter	1236|Gammaproteobacteria	G	Phosphoglycerate mutase family	cobC	-	3.1.3.73,3.1.3.85	ko:K02226,ko:K22306	ko00860,ko01100,map00860,map01100	M00122	R04594,R11173	RC00017	ko00000,ko00001,ko00002,ko01000	-	-	iAPECO1_1312.APECO1_1417,iEcSMS35_1347.EcSMS35_0658,iLF82_1304.LF82_0334,iUTI89_1310.UTI89_C0641	His_Phos_1
24950_C_rodentium_ICC168-ROD_RS03295	637910.ROD_06581	9.54e-266	727.0	COG0079@1|root,COG0079@2|Bacteria,1MW7I@1224|Proteobacteria,1RQQJ@1236|Gammaproteobacteria,3WW7B@544|Citrobacter	1236|Gammaproteobacteria	E	Aminotransferase class I and II	cobD	-	4.1.1.81	ko:K04720	ko00860,map00860	-	R06530	RC00517	ko00000,ko00001,ko01000	-	-	-	Aminotran_1_2
24951_C_rodentium_ICC168-ROD_RS03300	637910.ROD_06591	3.32e-160	447.0	COG1057@1|root,COG1057@2|Bacteria,1RD0J@1224|Proteobacteria,1RP00@1236|Gammaproteobacteria,3WV8X@544|Citrobacter	1236|Gammaproteobacteria	H	Catalyzes the reversible adenylation of nicotinate mononucleotide (NaMN) to nicotinic acid adenine dinucleotide (NaAD)	nadD	GO:0000309,GO:0003674,GO:0003824,GO:0004515,GO:0006082,GO:0006139,GO:0006520,GO:0006531,GO:0006725,GO:0006732,GO:0006733,GO:0006753,GO:0006793,GO:0006796,GO:0006807,GO:0008150,GO:0008152,GO:0009058,GO:0009066,GO:0009108,GO:0009117,GO:0009165,GO:0009435,GO:0009987,GO:0016740,GO:0016772,GO:0016779,GO:0018130,GO:0019355,GO:0019359,GO:0019362,GO:0019363,GO:0019365,GO:0019438,GO:0019637,GO:0019674,GO:…	2.7.7.18,3.5.4.4	ko:K00969,ko:K01488	ko00230,ko00760,ko01100,ko05340,map00230,map00760,map01100,map05340	M00115	R00137,R01560,R02556,R03005	RC00002,RC00477	ko00000,ko00001,ko00002,ko01000	-	-	iECUMN_1333.ECUMN_0733,iJN746.PP_4810,iPC815.YPO2607,iSbBS512_1146.SbBS512_E0612	CTP_transf_like
24952_C_rodentium_ICC168-ROD_RS03305	637910.ROD_06601	4.93e-243	668.0	COG1466@1|root,COG1466@2|Bacteria,1MWYT@1224|Proteobacteria,1RQRE@1236|Gammaproteobacteria,3WXFB@544|Citrobacter	1236|Gammaproteobacteria	L	DNA polymerase III, delta subunit	holA	GO:0005575,GO:0005622,GO:0005623,GO:0006139,GO:0006259,GO:0006260,GO:0006261,GO:0006725,GO:0006807,GO:0008150,GO:0008152,GO:0009058,GO:0009059,GO:0009360,GO:0009987,GO:0032991,GO:0034641,GO:0034645,GO:0042575,GO:0043170,GO:0044237,GO:0044238,GO:0044249,GO:0044260,GO:0044424,GO:0044464,GO:0046483,GO:0061695,GO:0071704,GO:0090304,GO:1901360,GO:1901576,GO:1902494,GO:1990234	2.7.7.7	ko:K02340	ko00230,ko00240,ko01100,ko03030,ko03430,ko03440,map00230,map00240,map01100,map03030,map03430,map03440	M00260	R00375,R00376,R00377,R00378	RC02795	ko00000,ko00001,ko00002,ko01000,ko03032,ko03400	-	-	-	DNA_pol3_delt_C,DNA_pol3_delta
24953_C_rodentium_ICC168-ROD_RS03310	637910.ROD_06611	7.5e-132	375.0	COG2980@1|root,COG2980@2|Bacteria,1N0JN@1224|Proteobacteria,1SAG4@1236|Gammaproteobacteria,3WWGM@544|Citrobacter	1236|Gammaproteobacteria	M	Together with LptD, is involved in the assembly of lipopolysaccharide (LPS) at the surface of the outer membrane. Required for the proper assembly of LptD. Binds LPS and may serve as the LPS recognition site at the outer membrane	lptE	GO:0001530,GO:0003674,GO:0005488,GO:0005575,GO:0005623,GO:0006810,GO:0006869,GO:0008150,GO:0008289,GO:0009279,GO:0009987,GO:0010876,GO:0015920,GO:0016020,GO:0016043,GO:0019867,GO:0022607,GO:0030312,GO:0030313,GO:0031975,GO:0033036,GO:0043163,GO:0043165,GO:0044085,GO:0044091,GO:0044462,GO:0044464,GO:0045229,GO:0051179,GO:0051234,GO:0061024,GO:0071702,GO:0071709,GO:0071840,GO:0071944,GO:0097367,GO:…	-	ko:K03643	-	-	-	-	ko00000,ko02000	1.B.42.1	-	iECH74115_1262.ECH74115_0730,iECSP_1301.ECSP_0694,iECs_1301.ECs0679,iG2583_1286.G2583_0804,iZ_1308.Z0788	LptE
24954_C_rodentium_ICC168-ROD_RS03315	637910.ROD_06621	0.0	1758.0	COG0495@1|root,COG0495@2|Bacteria,1MV47@1224|Proteobacteria,1RP14@1236|Gammaproteobacteria,3WW28@544|Citrobacter	1236|Gammaproteobacteria	J	Leucyl-tRNA synthetase, Domain 2	leuS	GO:0003674,GO:0003824,GO:0004812,GO:0004823,GO:0005575,GO:0005622,GO:0005623,GO:0005737,GO:0005829,GO:0006082,GO:0006139,GO:0006399,GO:0006412,GO:0006418,GO:0006429,GO:0006518,GO:0006520,GO:0006725,GO:0006807,GO:0008150,GO:0008152,GO:0009058,GO:0009059,GO:0009987,GO:0010467,GO:0016070,GO:0016874,GO:0016875,GO:0019538,GO:0019752,GO:0034641,GO:0034645,GO:0034660,GO:0043038,GO:0043039,GO:0043043,GO:…	6.1.1.4	ko:K01869	ko00970,map00970	M00359,M00360	R03657	RC00055,RC00523	ko00000,ko00001,ko00002,ko01000,ko01007,ko03016,ko03029	-	-	iECOK1_1307.ECOK1_0652,iECS88_1305.ECS88_0684,iNRG857_1313.NRG857_02925,iPC815.YPO2610	Anticodon_1,tRNA-synt_1,tRNA-synt_1_2
24955_C_rodentium_ICC168-ROD_RS03320	637910.ROD_06631	3.01e-112	322.0	COG2888@1|root,COG2888@2|Bacteria,1P9T7@1224|Proteobacteria,1RYIB@1236|Gammaproteobacteria,3WWR1@544|Citrobacter	1236|Gammaproteobacteria	J	Zinc-ribbon containing domain	ybeL	-	-	-	-	-	-	-	-	-	-	-	DUF1451
24956_C_rodentium_ICC168-ROD_RS03330	637910.ROD_06651	1.68e-167	468.0	COG1126@1|root,COG1126@2|Bacteria,1MU9Q@1224|Proteobacteria,1RMX1@1236|Gammaproteobacteria,3WVPF@544|Citrobacter	1236|Gammaproteobacteria	E	ATPases associated with a variety of cellular activities	gltL	GO:0000166,GO:0003674,GO:0005488,GO:0005524,GO:0008144,GO:0017076,GO:0030554,GO:0032553,GO:0032555,GO:0032559,GO:0035639,GO:0036094,GO:0043167,GO:0043168,GO:0097159,GO:0097367,GO:1901265,GO:1901363	3.6.3.21	ko:K02028,ko:K02029,ko:K09972,ko:K10004,ko:K10010,ko:K10038	ko02010,ko02020,map02010,map02020	M00227,M00230,M00232,M00234,M00236	-	-	ko00000,ko00001,ko00002,ko01000,ko02000	3.A.1.3,3.A.1.3.10,3.A.1.3.14,3.A.1.3.17,3.A.1.3.18,3.A.1.3.19,3.A.1.3.2,3.A.1.3.4,3.A.1.3.7,3.A.1.3.8	-	iAPECO1_1312.APECO1_1411,iE2348C_1286.E2348C_0545,iECOK1_1307.ECOK1_0655,iECP_1309.ECP_0675,iECS88_1305.ECS88_0687,iEcSMS35_1347.EcSMS35_0673,iUMN146_1321.UM146_14290,iUTI89_1310.UTI89_C0648	ABC_tran
24957_C_rodentium_ICC168-ROD_RS03335	637910.ROD_06661	4.08e-146	413.0	COG0765@1|root,COG0765@2|Bacteria,1MV3I@1224|Proteobacteria,1RNX3@1236|Gammaproteobacteria,3WVQY@544|Citrobacter	1236|Gammaproteobacteria	P	Binding-protein-dependent transport system inner membrane component	gltK	GO:0003333,GO:0003674,GO:0005215,GO:0005342,GO:0005575,GO:0005623,GO:0005886,GO:0006810,GO:0006811,GO:0006820,GO:0006865,GO:0008150,GO:0008509,GO:0008514,GO:0015075,GO:0015171,GO:0015318,GO:0015711,GO:0015849,GO:0016020,GO:0022857,GO:0034220,GO:0044464,GO:0046942,GO:0046943,GO:0051179,GO:0051234,GO:0055085,GO:0071702,GO:0071705,GO:0071944,GO:0098656,GO:1901998,GO:1903825,GO:1905039	-	ko:K10002	ko02010,ko02020,map02010,map02020	M00230	-	-	ko00000,ko00001,ko00002,ko02000	3.A.1.3.19,3.A.1.3.4	-	iEcHS_1320.EcHS_A0698,iEcolC_1368.EcolC_2992,iSF_1195.SF0628,iSFxv_1172.SFxv_0695,iS_1188.S0650	BPD_transp_1
24958_C_rodentium_ICC168-ROD_RS03340	637910.ROD_06671	2.68e-171	478.0	COG0765@1|root,COG0765@2|Bacteria,1MUVX@1224|Proteobacteria,1RMTK@1236|Gammaproteobacteria,3WWTP@544|Citrobacter	1236|Gammaproteobacteria	P	Binding-protein-dependent transport system inner membrane component	gltJ	GO:0005575,GO:0005623,GO:0005886,GO:0016020,GO:0044464,GO:0071944	-	ko:K02029,ko:K10003	ko02010,ko02020,map02010,map02020	M00230,M00236	-	-	ko00000,ko00001,ko00002,ko02000	3.A.1.3,3.A.1.3.19,3.A.1.3.4	-	iJN746.PP_1070	BPD_transp_1
24959_C_rodentium_ICC168-ROD_RS03345	637910.ROD_06681	1.12e-216	598.0	COG0834@1|root,COG0834@2|Bacteria,1MV5D@1224|Proteobacteria,1RPBX@1236|Gammaproteobacteria,3WWVU@544|Citrobacter	1236|Gammaproteobacteria	ET	NMT1/THI5 like	gltI	GO:0003333,GO:0003674,GO:0005488,GO:0005575,GO:0005623,GO:0006810,GO:0006811,GO:0006820,GO:0006835,GO:0006836,GO:0006855,GO:0006865,GO:0008150,GO:0015711,GO:0015740,GO:0015800,GO:0015807,GO:0015813,GO:0015849,GO:0015893,GO:0016595,GO:0016597,GO:0030288,GO:0030313,GO:0031406,GO:0031975,GO:0034220,GO:0036094,GO:0042221,GO:0042493,GO:0042597,GO:0043167,GO:0043168,GO:0043177,GO:0044464,GO:0046942,GO:…	-	ko:K10001	ko02010,ko02020,map02010,map02020	M00230	-	-	ko00000,ko00001,ko00002,ko02000	3.A.1.3.19,3.A.1.3.4	-	iECH74115_1262.ECH74115_0748,iECSE_1348.ECSE_0725,iECSP_1301.ECSP_0707,iECW_1372.ECW_m0710,iECs_1301.ECs0694,iEKO11_1354.EKO11_3211,iG2583_1286.G2583_0819,iSFV_1184.SFV_0671,iSF_1195.SF0626,iS_1188.S0648,iWFL_1372.ECW_m0710,iZ_1308.Z0805	SBP_bac_3
24960_C_rodentium_ICC168-ROD_RS03350	637910.ROD_06691	0.0	1008.0	COG0815@1|root,COG0815@2|Bacteria,1MUBU@1224|Proteobacteria,1RM8M@1236|Gammaproteobacteria,3WX73@544|Citrobacter	1236|Gammaproteobacteria	M	Transfers the fatty acyl group on membrane lipoproteins	lnt	GO:0003674,GO:0003824,GO:0005575,GO:0005623,GO:0005886,GO:0005887,GO:0006464,GO:0006807,GO:0008150,GO:0008152,GO:0009058,GO:0009059,GO:0009987,GO:0016020,GO:0016021,GO:0016410,GO:0016740,GO:0016746,GO:0016747,GO:0019538,GO:0031224,GO:0031226,GO:0034645,GO:0036211,GO:0042157,GO:0042158,GO:0043170,GO:0043412,GO:0044237,GO:0044238,GO:0044249,GO:0044260,GO:0044267,GO:0044425,GO:0044459,GO:0044464,GO:…	-	ko:K03820	-	-	-	-	ko00000,ko01000	-	GT2	iEcSMS35_1347.EcSMS35_0678,iSbBS512_1146.SbBS512_E0590	CN_hydrolase
24961_C_rodentium_ICC168-ROD_RS03355	637910.ROD_06701	4.02e-205	568.0	COG4535@1|root,COG4535@2|Bacteria,1QTU8@1224|Proteobacteria,1RMKX@1236|Gammaproteobacteria,3WVGA@544|Citrobacter	1236|Gammaproteobacteria	P	Transporter associated domain	corC	GO:0001897,GO:0001906,GO:0001907,GO:0005575,GO:0005623,GO:0005886,GO:0008150,GO:0009405,GO:0009987,GO:0016020,GO:0019835,GO:0019836,GO:0031640,GO:0035821,GO:0044003,GO:0044004,GO:0044179,GO:0044364,GO:0044403,GO:0044419,GO:0044464,GO:0044764,GO:0051701,GO:0051704,GO:0051715,GO:0051801,GO:0051817,GO:0051818,GO:0051883,GO:0052331,GO:0071944	-	ko:K06189	-	-	-	-	ko00000,ko02000	9.A.40.1.2	-	-	CBS,CorC_HlyC
24962_C_rodentium_ICC168-ROD_RS03360	637910.ROD_06711	9.44e-109	313.0	COG0319@1|root,COG0319@2|Bacteria,1MZ67@1224|Proteobacteria,1S6BS@1236|Gammaproteobacteria,3WXBC@544|Citrobacter	1236|Gammaproteobacteria	J	Single strand-specific metallo-endoribonuclease involved in late-stage 70S ribosome quality control and in maturation of the 3' terminus of the 16S rRNA	ybeY	GO:0000469,GO:0000478,GO:0003674,GO:0003824,GO:0004518,GO:0004519,GO:0004521,GO:0004540,GO:0005488,GO:0006139,GO:0006355,GO:0006364,GO:0006396,GO:0006412,GO:0006518,GO:0006725,GO:0006807,GO:0006950,GO:0008150,GO:0008152,GO:0009058,GO:0009059,GO:0009266,GO:0009408,GO:0009628,GO:0009889,GO:0009987,GO:0010467,GO:0010468,GO:0010556,GO:0016070,GO:0016072,GO:0016151,GO:0016787,GO:0016788,GO:0016892,GO:…	-	ko:K07042	-	-	-	-	ko00000,ko03009	-	-	-	UPF0054
24963_C_rodentium_ICC168-ROD_RS03365	637910.ROD_06721	7.8e-244	671.0	COG1702@1|root,COG1702@2|Bacteria,1MVDV@1224|Proteobacteria,1RP2Y@1236|Gammaproteobacteria,3WVSC@544|Citrobacter	1236|Gammaproteobacteria	T	PhoH-like protein	ybeZ	GO:0005575,GO:0005622,GO:0005623,GO:0005737,GO:0005829,GO:0044424,GO:0044444,GO:0044464	-	ko:K06217	-	-	-	-	ko00000	-	-	-	PhoH
24964_C_rodentium_ICC168-ROD_RS03370	637910.ROD_06741	0.0	950.0	COG0621@1|root,COG0621@2|Bacteria,1MURS@1224|Proteobacteria,1RMD8@1236|Gammaproteobacteria,3WW5E@544|Citrobacter	1236|Gammaproteobacteria	H	Catalyzes the methylthiolation of N6- (dimethylallyl)adenosine (i(6)A), leading to the formation of 2- methylthio-N6-(dimethylallyl)adenosine (ms(2)i(6)A) at position 37 in tRNAs that read codons beginning with uridine	miaB	GO:0001510,GO:0003674,GO:0003824,GO:0005488,GO:0005575,GO:0005622,GO:0005623,GO:0005737,GO:0005829,GO:0006139,GO:0006396,GO:0006399,GO:0006400,GO:0006725,GO:0006807,GO:0008033,GO:0008150,GO:0008152,GO:0009451,GO:0009987,GO:0010467,GO:0016070,GO:0016740,GO:0016782,GO:0030488,GO:0032259,GO:0034470,GO:0034641,GO:0034660,GO:0035596,GO:0035597,GO:0035600,GO:0043170,GO:0043412,GO:0043414,GO:0044237,GO:…	2.8.4.3	ko:K06168	-	-	R10645,R10646,R10647	RC00003,RC00980,RC03221,RC03222	ko00000,ko01000,ko03016	-	-	-	Radical_SAM,TRAM,UPF0004
24965_C_rodentium_ICC168-ROD_RS03375	637910.ROD_06751	1.59e-286	782.0	COG0654@1|root,COG0654@2|Bacteria,1MU6I@1224|Proteobacteria,1RND5@1236|Gammaproteobacteria,3WXP0@544|Citrobacter	1236|Gammaproteobacteria	CH	Squalene epoxidase	ubiF	GO:0003674,GO:0003824,GO:0006732,GO:0006733,GO:0006743,GO:0006744,GO:0008150,GO:0008152,GO:0008682,GO:0009058,GO:0009108,GO:0009987,GO:0016491,GO:0016705,GO:0042180,GO:0042181,GO:0044237,GO:0044249,GO:0044281,GO:0044283,GO:0051186,GO:0051188,GO:0055114,GO:0071704,GO:1901576,GO:1901661,GO:1901663	-	ko:K03184	ko00130,ko01100,ko01110,map00130,map01100,map01110	M00117	R06146,R08775	RC01254	ko00000,ko00001,ko00002,ko01000	-	-	iAF1260.b0662,iBWG_1329.BWG_0533,iE2348C_1286.E2348C_0555,iECDH10B_1368.ECDH10B_0731,iECDH1ME8569_1439.ECDH1ME8569_0631,iETEC_1333.ETEC_0690,iEcDH1_1363.EcDH1_2964,iEcHS_1320.EcHS_A0709,iJO1366.b0662,iJR904.b0662,iSBO_1134.SBO_0526,iSbBS512_1146.SbBS512_E0585,iUMNK88_1353.UMNK88_700,iY75_1357.Y75_RS03450	FAD_binding_3,SE
24966_C_rodentium_ICC168-ROD_RS03415	637910.ROD_06761	0.0	1132.0	COG0367@1|root,COG0367@2|Bacteria,1MW4E@1224|Proteobacteria,1RQ7D@1236|Gammaproteobacteria,3WW7N@544|Citrobacter	1236|Gammaproteobacteria	E	Aluminium induced protein	asnB	GO:0000166,GO:0003674,GO:0003824,GO:0004066,GO:0004071,GO:0005488,GO:0005515,GO:0005524,GO:0005575,GO:0005622,GO:0005623,GO:0005737,GO:0005829,GO:0006082,GO:0006520,GO:0006528,GO:0006529,GO:0006541,GO:0006807,GO:0008144,GO:0008150,GO:0008152,GO:0008652,GO:0009056,GO:0009058,GO:0009063,GO:0009064,GO:0009066,GO:0009067,GO:0009987,GO:0016053,GO:0016054,GO:0016211,GO:0016597,GO:0016874,GO:0016879,GO:…	6.3.5.4	ko:K01953	ko00250,ko01100,ko01110,map00250,map01100,map01110	-	R00578	RC00010	ko00000,ko00001,ko01000,ko01002	-	-	iB21_1397.B21_00622,iECBD_1354.ECBD_2988,iECB_1328.ECB_00631,iECD_1391.ECD_00631,iEcHS_1320.EcHS_A0717,iEcolC_1368.EcolC_2982,iSF_1195.SF0619	Asn_synthase,GATase_7
24967_C_rodentium_ICC168-ROD_RS03420	637910.ROD_06771	7.76e-182	505.0	COG0647@1|root,COG0647@2|Bacteria,1QGX4@1224|Proteobacteria,1RRS1@1236|Gammaproteobacteria,3WXRT@544|Citrobacter	1236|Gammaproteobacteria	G	Haloacid dehalogenase-like hydrolase	nagD	GO:0000287,GO:0003674,GO:0003824,GO:0005488,GO:0005575,GO:0005622,GO:0005623,GO:0005737,GO:0005829,GO:0006139,GO:0006213,GO:0006220,GO:0006244,GO:0006725,GO:0006753,GO:0006793,GO:0006796,GO:0006807,GO:0008150,GO:0008152,GO:0008252,GO:0008253,GO:0009056,GO:0009058,GO:0009116,GO:0009117,GO:0009119,GO:0009123,GO:0009125,GO:0009129,GO:0009131,GO:0009158,GO:0009161,GO:0009164,GO:0009166,GO:0009173,GO:…	3.1.3.41	ko:K01101,ko:K02566	ko00627,ko01120,map00627,map01120	-	R03024	RC00151	ko00000,ko00001,ko01000	-	-	-	Hydrolase_6,Hydrolase_like
24968_C_rodentium_ICC168-ROD_RS03425	637910.ROD_06781	1.95e-290	793.0	COG1846@1|root,COG1940@1|root,COG1846@2|Bacteria,COG1940@2|Bacteria,1NFM0@1224|Proteobacteria,1RNEA@1236|Gammaproteobacteria,3WVI8@544|Citrobacter	1236|Gammaproteobacteria	K	ROK family	nagC	GO:0003674,GO:0003676,GO:0003677,GO:0005488,GO:0006355,GO:0008150,GO:0009889,GO:0010468,GO:0010556,GO:0019219,GO:0019222,GO:0031323,GO:0031326,GO:0050789,GO:0050794,GO:0051171,GO:0051252,GO:0060255,GO:0065007,GO:0080090,GO:0097159,GO:1901363,GO:1903506,GO:2000112,GO:2001141	2.7.1.2	ko:K00845,ko:K02565	ko00010,ko00052,ko00500,ko00520,ko00521,ko00524,ko01100,ko01110,ko01120,ko01130,ko01200,map00010,map00052,map00500,map00520,map00521,map00524,map01100,map01110,map01120,map01130,map01200	M00001,M00549	R00299,R01600,R01786	RC00002,RC00017	ko00000,ko00001,ko00002,ko01000,ko03000	-	-	-	MarR,ROK
24969_C_rodentium_ICC168-ROD_RS03430	637910.ROD_06791	3.83e-278	760.0	COG1820@1|root,COG1820@2|Bacteria,1MW8Y@1224|Proteobacteria,1RMRV@1236|Gammaproteobacteria,3WW43@544|Citrobacter	1236|Gammaproteobacteria	G	Amidohydrolase family	nagA	GO:0003674,GO:0003824,GO:0005488,GO:0006040,GO:0006044,GO:0006046,GO:0006054,GO:0006082,GO:0008150,GO:0008152,GO:0008270,GO:0008448,GO:0009056,GO:0009987,GO:0016043,GO:0016054,GO:0016787,GO:0016810,GO:0016811,GO:0016999,GO:0017001,GO:0017144,GO:0019213,GO:0019262,GO:0019752,GO:0022607,GO:0042737,GO:0043167,GO:0043169,GO:0043436,GO:0043933,GO:0044085,GO:0044237,GO:0044248,GO:0044281,GO:0044282,GO:…	3.5.1.25	ko:K01443	ko00520,ko01130,map00520,map01130	-	R02059	RC00166,RC00300	ko00000,ko00001,ko01000	-	-	iEcolC_1368.EcolC_2979,iYL1228.KPN_00698	Amidohydro_1
24970_C_rodentium_ICC168-ROD_RS03435	637910.ROD_06801	1.25e-195	541.0	COG0363@1|root,COG0363@2|Bacteria,1MVEA@1224|Proteobacteria,1RQ2V@1236|Gammaproteobacteria,3WXPR@544|Citrobacter	1236|Gammaproteobacteria	G	Catalyzes the reversible isomerization-deamination of glucosamine 6-phosphate (GlcN6P) to form fructose 6-phosphate (Fru6P) and ammonium ion	nagB	GO:0003674,GO:0003824,GO:0004342,GO:0005488,GO:0005515,GO:0005575,GO:0005622,GO:0005623,GO:0005737,GO:0005829,GO:0006040,GO:0006044,GO:0006046,GO:0006047,GO:0006048,GO:0006054,GO:0006082,GO:0006139,GO:0006725,GO:0006793,GO:0006807,GO:0008150,GO:0008152,GO:0009056,GO:0009058,GO:0009225,GO:0009226,GO:0009987,GO:0016054,GO:0016787,GO:0016853,GO:0016860,GO:0016861,GO:0016999,GO:0017001,GO:0017144,GO:…	3.5.99.6	ko:K02564	ko00520,ko01100,map00520,map01100	-	R00765	RC00163	ko00000,ko00001,ko01000	-	-	iZ_1308.Z0825	Glucosamine_iso
24971_C_rodentium_ICC168-ROD_RS03440	637910.ROD_06811	0.0	1197.0	COG1263@1|root,COG1264@1|root,COG2190@1|root,COG1263@2|Bacteria,COG1264@2|Bacteria,COG2190@2|Bacteria,1MY1V@1224|Proteobacteria,1RMYZ@1236|Gammaproteobacteria,3WXUX@544|Citrobacter	1236|Gammaproteobacteria	G	phosphoenolpyruvate-dependent sugar phosphotransferase system, EIIA 1	nagE	GO:0003674,GO:0003824,GO:0005215,GO:0006810,GO:0006950,GO:0006974,GO:0008150,GO:0008643,GO:0009401,GO:0009987,GO:0015144,GO:0015764,GO:0016740,GO:0016772,GO:0016773,GO:0022804,GO:0022857,GO:0033554,GO:0034219,GO:0050896,GO:0051179,GO:0051234,GO:0051716,GO:0055085,GO:0071702,GO:0090563,GO:0090586,GO:1901264	2.7.1.193	ko:K02802,ko:K02803,ko:K02804	ko00520,ko02060,map00520,map02060	M00267	R05199	RC00017,RC03206	ko00000,ko00001,ko00002,ko01000,ko02000	4.A.1.1.15,4.A.1.1.2,4.A.1.1.5,4.A.1.1.7	-	iECP_1309.ECP_0691	PTS_EIIA_1,PTS_EIIB,PTS_EIIC
24972_C_rodentium_ICC168-ROD_RS03445	637910.ROD_01921	0.0	1034.0	COG4372@1|root,COG4372@2|Bacteria,1MUCX@1224|Proteobacteria,1SU06@1236|Gammaproteobacteria,3WWTY@544|Citrobacter	1236|Gammaproteobacteria	L	30 bp terminal inverted repeat of ISCro1, contains 12 mismatches	-	-	-	ko:K07484	-	-	-	-	ko00000	-	-	-	DDE_Tnp_IS66,DDE_Tnp_IS66_C,LZ_Tnp_IS66,zf-IS66
24973_C_rodentium_ICC168-ROD_RS03450	637910.ROD_01911	1.35e-82	243.0	COG3436@1|root,COG3436@2|Bacteria,1RHDW@1224|Proteobacteria,1S4DP@1236|Gammaproteobacteria,3WYIM@544|Citrobacter	1236|Gammaproteobacteria	L	IS66 Orf2 like protein	-	-	-	ko:K07484	-	-	-	-	ko00000	-	-	-	TnpB_IS66
24974_C_rodentium_ICC168-ROD_RS03455	637910.ROD_01901	7.47e-163	455.0	COG2963@1|root,COG2963@2|Bacteria,1R7Q1@1224|Proteobacteria,1RZE8@1236|Gammaproteobacteria,3WYXR@544|Citrobacter	1236|Gammaproteobacteria	L	30 bp terminal inverted repeat of ISCro1, contains 12 mismatches	-	-	-	ko:K07483	-	-	-	-	ko00000	-	-	-	HTH_Tnp_1
24975_C_rodentium_ICC168-ROD_RS03460	637910.ROD_06851	0.0	1145.0	COG0008@1|root,COG0008@2|Bacteria,1MUC8@1224|Proteobacteria,1RQ7G@1236|Gammaproteobacteria,3WWPB@544|Citrobacter	1236|Gammaproteobacteria	J	tRNA synthetases class I (E and Q), anti-codon binding domain	glnS	GO:0003674,GO:0003824,GO:0004812,GO:0004819,GO:0005575,GO:0005622,GO:0005623,GO:0005737,GO:0005829,GO:0006082,GO:0006139,GO:0006399,GO:0006412,GO:0006418,GO:0006425,GO:0006518,GO:0006520,GO:0006725,GO:0006807,GO:0008150,GO:0008152,GO:0009058,GO:0009059,GO:0009987,GO:0010467,GO:0016070,GO:0016874,GO:0016875,GO:0019538,GO:0019752,GO:0034641,GO:0034645,GO:0034660,GO:0043038,GO:0043039,GO:0043043,GO:…	6.1.1.18	ko:K01886	ko00970,ko01100,map00970,map01100	M00359,M00360	R03652	RC00055,RC00523	ko00000,ko00001,ko00002,ko01000,ko01007,ko03016	-	-	iECIAI39_1322.ECIAI39_0637	tRNA-synt_1c,tRNA-synt_1c_C
24976_C_rodentium_ICC168-ROD_RS03465	637910.ROD_06861	0.0	978.0	2C471@1|root,2Z7J2@2|Bacteria,1NDEQ@1224|Proteobacteria,1RMG0@1236|Gammaproteobacteria,3WWWR@544|Citrobacter	1236|Gammaproteobacteria	S	outer membrane porin, OprD family	chiP	GO:0003674,GO:0005215,GO:0006810,GO:0008150,GO:0008152,GO:0008643,GO:0015267,GO:0015772,GO:0022803,GO:0022838,GO:0022857,GO:0051179,GO:0051234,GO:0052778,GO:0052779,GO:0055085,GO:0071702,GO:0071704,GO:1901135	-	-	-	-	-	-	-	-	-	-	OprD
24977_C_rodentium_ICC168-ROD_RS03470	637910.ROD_06871	1.73e-307	838.0	COG0477@1|root,COG0477@2|Bacteria,1MU46@1224|Proteobacteria,1RRCF@1236|Gammaproteobacteria,3WVF6@544|Citrobacter	1236|Gammaproteobacteria	EGP	Sugar (and other) transporter	citA	-	-	ko:K03288	-	-	-	-	ko00000,ko02000	2.A.1.6.1,2.A.1.6.7	-	-	MFS_1,Sugar_tr
24978_C_rodentium_ICC168-ROD_RS03475	637910.ROD_06881	7.76e-281	766.0	COG1146@1|root,COG1146@2|Bacteria,1MU2I@1224|Proteobacteria,1RPKR@1236|Gammaproteobacteria,3WXJU@544|Citrobacter	1236|Gammaproteobacteria	C	With CitA (TcuA) catalyzes the oxidation of tricarballylate to cis-aconitate	tcuB	-	-	ko:K13795	-	-	-	-	ko00000	-	-	-	-
24979_C_rodentium_ICC168-ROD_RS03480	637910.ROD_06891	0.0	961.0	COG1053@1|root,COG1053@2|Bacteria,1MX5A@1224|Proteobacteria,1RN0D@1236|Gammaproteobacteria,3WY04@544|Citrobacter	1236|Gammaproteobacteria	C	FAD dependent oxidoreductase	cobZ	-	-	ko:K13796	-	-	-	-	ko00000	-	-	-	FAD_binding_2
24980_C_rodentium_ICC168-ROD_RS03485	637910.ROD_06901	8.16e-213	588.0	COG0583@1|root,COG0583@2|Bacteria,1MXR1@1224|Proteobacteria,1RR7Q@1236|Gammaproteobacteria,3WX6K@544|Citrobacter	1236|Gammaproteobacteria	K	LysR substrate binding domain	-	-	-	ko:K13794,ko:K19338	-	-	-	-	ko00000,ko03000	-	-	-	HTH_1,LysR_substrate
24981_C_rodentium_ICC168-ROD_RS03490	637910.ROD_06911	1.08e-106	307.0	COG0735@1|root,COG0735@2|Bacteria,1RDWJ@1224|Proteobacteria,1S4H7@1236|Gammaproteobacteria,3WVRT@544|Citrobacter	1236|Gammaproteobacteria	P	Ferric uptake regulator family	fur	GO:0000976,GO:0001067,GO:0001130,GO:0001216,GO:0001217,GO:0003674,GO:0003676,GO:0003677,GO:0003690,GO:0003700,GO:0005488,GO:0005575,GO:0005622,GO:0005623,GO:0005737,GO:0005829,GO:0006355,GO:0008150,GO:0008270,GO:0009889,GO:0009890,GO:0009891,GO:0009892,GO:0009893,GO:0010468,GO:0010556,GO:0010557,GO:0010558,GO:0010604,GO:0010605,GO:0010628,GO:0010629,GO:0019219,GO:0019222,GO:0031323,GO:0031324,GO:…	-	ko:K03711	-	-	-	-	ko00000,ko03000	-	-	-	FUR
24982_C_rodentium_ICC168-ROD_RS03495	637910.ROD_06921	8.76e-131	370.0	COG0716@1|root,COG0716@2|Bacteria,1MX7F@1224|Proteobacteria,1RMNT@1236|Gammaproteobacteria,3WWYV@544|Citrobacter	1236|Gammaproteobacteria	C	Low-potential electron donor to a number of redox enzymes	fldA	GO:0005575,GO:0005622,GO:0005623,GO:0005737,GO:0005829,GO:0044424,GO:0044444,GO:0044464	-	ko:K03839	-	-	-	-	ko00000	-	-	-	Flavodoxin_1
24983_C_rodentium_ICC168-ROD_RS03500	637910.ROD_06931	6.52e-59	182.0	2DB8J@1|root,32TX0@2|Bacteria,1MZBR@1224|Proteobacteria,1S9W6@1236|Gammaproteobacteria,3WYJV@544|Citrobacter	1236|Gammaproteobacteria	S	Ribbon-helix-helix protein, copG family	ybfE	GO:0006950,GO:0006974,GO:0008150,GO:0009987,GO:0033554,GO:0050896,GO:0051716	-	-	-	-	-	-	-	-	-	-	RHH_1
24984_C_rodentium_ICC168-ROD_RS03505	637910.ROD_06941	4.51e-189	524.0	COG0596@1|root,COG0596@2|Bacteria,1R9X7@1224|Proteobacteria,1S2CW@1236|Gammaproteobacteria,3WWXN@544|Citrobacter	1236|Gammaproteobacteria	S	PGAP1-like protein	ybfF	GO:0003674,GO:0003824,GO:0005575,GO:0005622,GO:0005623,GO:0005737,GO:0005829,GO:0016787,GO:0016788,GO:0016790,GO:0044424,GO:0044444,GO:0044464,GO:0052689	-	ko:K01175	-	-	-	-	ko00000,ko01000	-	-	-	Abhydrolase_1,Abhydrolase_6
24985_C_rodentium_ICC168-ROD_RS03510	637910.ROD_06951	2.47e-119	342.0	COG3057@1|root,COG3057@2|Bacteria,1MUW8@1224|Proteobacteria,1RQ83@1236|Gammaproteobacteria,3WX2B@544|Citrobacter	1236|Gammaproteobacteria	L	Negative regulator of replication initiation, which contributes to regulation of DNA replication and ensures that replication initiation occurs exactly once per chromosome per cell cycle. Binds to pairs of hemimethylated GATC sequences in the oriC region, thus preventing assembly of replication proteins and re- initiation at newly replicated origins. Repression is relieved when the region becomes…	seqA	GO:0000819,GO:0003674,GO:0003676,GO:0003677,GO:0003688,GO:0003690,GO:0005488,GO:0005515,GO:0005575,GO:0005622,GO:0005623,GO:0005737,GO:0005829,GO:0006275,GO:0006996,GO:0007049,GO:0007059,GO:0007062,GO:0008150,GO:0008156,GO:0009314,GO:0009628,GO:0009889,GO:0009890,GO:0009892,GO:0009987,GO:0010385,GO:0010556,GO:0010558,GO:0010605,GO:0016043,GO:0019219,GO:0019222,GO:0022402,GO:0022607,GO:0030174,GO:…	-	ko:K03645	-	-	-	-	ko00000,ko03032,ko03036	-	-	-	SeqA,SeqA_N
[truncated: 27,476 more rows]
