# Supplementary material for: The transcriptional response to low temperature is weakly conserved across the Enterobacteriaceae
Source: mSystems. 2024 Nov 26;9(12):e00785-24. doi: 10.1128/msystems.00785-24 (PMC11651113; doi:10.1128/msystems.00785-24)
Supplement: File S4 — GO term enrichment for each species. [file msystems.00785-24-s0004.xlsx]

## Sheet: ABOUT
Supplemental File S4 from "The transcriptional response to low temperature is weakly conserved across the Enterobacteriaceae" by Hoang and Stoebel, 2024
The tabs in this file are a summary of all the enriched GO terms and the output of individual GO enrichment tests:
The tab named "enriched_GO_overview" shows terms that are significant in at least one species, along with whcich species that term is significant
Tabs of the form enriched_GO_terms_in_{strain} are the results of the GO enrichment of the DE genes between 37°C and 15°C in that strain.
The original plain text files of these data are in the associated Zenodo archive at https://zenodo.org/doi/10.5281/zenodo.11460468

## Sheet: enriched_GO_overview
GO.ID	term	number of genomes enriched	E. coli	S. enterica	C. rodentium	E. cloacae	K. pneumoniae	S. marcescens
GO:0009239	enterobactin biosynthetic process	4	TRUE	TRUE	TRUE	FALSE	TRUE	FALSE
GO:0042930	enterobactin transport	4	FALSE	TRUE	TRUE	TRUE	TRUE	FALSE
GO:0006101	citrate metabolic process	4	TRUE	TRUE	FALSE	TRUE	FALSE	TRUE
GO:0006099	tricarboxylic acid cycle	4	TRUE	TRUE	FALSE	TRUE	FALSE	TRUE
GO:0006546	glycine catabolic process	4	TRUE	TRUE	FALSE	FALSE	TRUE	TRUE
GO:0051641	cellular localization	3	TRUE	TRUE	TRUE	FALSE	FALSE	FALSE
GO:0044011	single-species biofilm formation on inan...	3	TRUE	FALSE	TRUE	FALSE	FALSE	TRUE
GO:0006979	response to oxidative stress	3	TRUE	TRUE	TRUE	FALSE	FALSE	FALSE
GO:0016999	antibiotic metabolic process	3	FALSE	TRUE	FALSE	TRUE	FALSE	TRUE
GO:0051289	protein homotetramerization	2	FALSE	FALSE	TRUE	TRUE	FALSE	FALSE
GO:0033212	iron import into cell	2	FALSE	TRUE	TRUE	FALSE	FALSE	FALSE
GO:0005991	trehalose metabolic process	2	FALSE	TRUE	TRUE	FALSE	FALSE	FALSE
GO:0040011	locomotion	2	FALSE	FALSE	TRUE	TRUE	FALSE	FALSE
GO:0009252	peptidoglycan biosynthetic process	2	FALSE	FALSE	TRUE	FALSE	TRUE	FALSE
GO:0006974	DNA damage response	2	FALSE	TRUE	TRUE	FALSE	FALSE	FALSE
GO:0006972	hyperosmotic response	2	FALSE	TRUE	TRUE	FALSE	FALSE	FALSE
GO:0034755	iron ion transmembrane transport	2	FALSE	FALSE	TRUE	FALSE	TRUE	FALSE
GO:0008360	regulation of cell shape	2	FALSE	FALSE	TRUE	FALSE	TRUE	FALSE
GO:0006970	response to osmotic stress	2	FALSE	FALSE	TRUE	FALSE	FALSE	TRUE
GO:0006793	phosphorus metabolic process	2	FALSE	FALSE	TRUE	FALSE	FALSE	TRUE
GO:0044036	cell wall macromolecule metabolic proces...	2	FALSE	FALSE	TRUE	FALSE	TRUE	FALSE
GO:0009225	nucleotide-sugar metabolic process	2	FALSE	FALSE	TRUE	FALSE	FALSE	TRUE
GO:0008152	metabolic process	2	TRUE	FALSE	TRUE	FALSE	FALSE	FALSE
GO:0015718	monocarboxylic acid transport	2	FALSE	TRUE	TRUE	FALSE	FALSE	FALSE
GO:0009314	response to radiation	2	FALSE	FALSE	TRUE	FALSE	FALSE	TRUE
GO:0009061	anaerobic respiration	2	FALSE	FALSE	FALSE	TRUE	FALSE	TRUE
GO:0022900	electron transport chain	2	FALSE	FALSE	FALSE	TRUE	FALSE	TRUE
GO:0015685	ferric-enterobactin import into cell	2	FALSE	TRUE	FALSE	TRUE	FALSE	FALSE
GO:0044718	siderophore transmembrane transport	2	FALSE	TRUE	FALSE	TRUE	FALSE	FALSE
GO:0006097	glyoxylate cycle	2	TRUE	FALSE	FALSE	TRUE	FALSE	FALSE
GO:0097428	protein maturation by iron-sulfur cluste...	2	FALSE	FALSE	FALSE	TRUE	TRUE	FALSE
GO:0015949	nucleobase-containing small molecule int...	2	FALSE	FALSE	FALSE	TRUE	TRUE	FALSE
GO:0006812	monoatomic cation transport	2	FALSE	TRUE	FALSE	TRUE	FALSE	FALSE
GO:0015768	maltose transport	2	TRUE	FALSE	FALSE	TRUE	FALSE	FALSE
GO:0042956	maltodextrin transmembrane transport	2	TRUE	TRUE	FALSE	FALSE	FALSE	FALSE
GO:0009409	response to cold	2	TRUE	TRUE	FALSE	FALSE	FALSE	FALSE
GO:0052803	imidazole-containing compound metabolic ...	2	TRUE	FALSE	FALSE	FALSE	FALSE	TRUE
GO:0000105	histidine biosynthetic process	2	TRUE	FALSE	FALSE	FALSE	FALSE	TRUE
GO:0005978	glycogen biosynthetic process	2	TRUE	TRUE	FALSE	FALSE	FALSE	FALSE
GO:0009312	oligosaccharide biosynthetic process	2	TRUE	FALSE	FALSE	FALSE	TRUE	FALSE
GO:0006094	gluconeogenesis	2	FALSE	FALSE	FALSE	FALSE	TRUE	TRUE
GO:0065008	regulation of biological quality	2	FALSE	FALSE	FALSE	FALSE	TRUE	TRUE
GO:1901271	lipooligosaccharide biosynthetic process	2	FALSE	FALSE	FALSE	FALSE	TRUE	TRUE
GO:0009247	glycolipid biosynthetic process	2	FALSE	FALSE	FALSE	FALSE	TRUE	TRUE
GO:0016226	iron-sulfur cluster assembly	1	FALSE	FALSE	TRUE	FALSE	FALSE	FALSE
GO:0006790	sulfur compound metabolic process	1	FALSE	FALSE	TRUE	FALSE	FALSE	FALSE
GO:0006879	intracellular iron ion homeostasis	1	FALSE	FALSE	TRUE	FALSE	FALSE	FALSE
GO:0009242	colanic acid biosynthetic process	1	FALSE	FALSE	TRUE	FALSE	FALSE	FALSE
GO:0051674	localization of cell	1	FALSE	FALSE	TRUE	FALSE	FALSE	FALSE
GO:0000271	polysaccharide biosynthetic process	1	FALSE	FALSE	TRUE	FALSE	FALSE	FALSE
GO:0032508	DNA duplex unwinding	1	FALSE	FALSE	TRUE	FALSE	FALSE	FALSE
GO:0035672	oligopeptide transmembrane transport	1	FALSE	FALSE	TRUE	FALSE	FALSE	FALSE
GO:0051130	positive regulation of cellular componen...	1	FALSE	FALSE	TRUE	FALSE	FALSE	FALSE
GO:0071973	bacterial-type flagellum-dependent cell ...	1	FALSE	FALSE	TRUE	FALSE	FALSE	FALSE
GO:0006006	glucose metabolic process	1	FALSE	FALSE	TRUE	FALSE	FALSE	FALSE
GO:1902047	polyamine transmembrane transport	1	FALSE	FALSE	TRUE	FALSE	FALSE	FALSE
GO:0051606	detection of stimulus	1	FALSE	FALSE	TRUE	FALSE	FALSE	FALSE
GO:0046496	nicotinamide nucleotide metabolic proces...	1	FALSE	FALSE	TRUE	FALSE	FALSE	FALSE
GO:0009267	cellular response to starvation	1	FALSE	FALSE	TRUE	FALSE	FALSE	FALSE
GO:0051128	regulation of cellular component organiz...	1	FALSE	FALSE	TRUE	FALSE	FALSE	FALSE
GO:0006113	fermentation	1	FALSE	FALSE	FALSE	TRUE	FALSE	FALSE
GO:0019541	propionate metabolic process	1	FALSE	FALSE	FALSE	TRUE	FALSE	FALSE
GO:0043436	oxoacid metabolic process	1	FALSE	FALSE	FALSE	TRUE	FALSE	FALSE
GO:0022904	respiratory electron transport chain	1	FALSE	FALSE	FALSE	TRUE	FALSE	FALSE
GO:0017000	antibiotic biosynthetic process	1	FALSE	FALSE	FALSE	TRUE	FALSE	FALSE
GO:0033036	macromolecule localization	1	FALSE	FALSE	FALSE	TRUE	FALSE	FALSE
GO:0015944	formate oxidation	1	FALSE	FALSE	FALSE	TRUE	FALSE	FALSE
GO:0006195	purine nucleotide catabolic process	1	FALSE	FALSE	FALSE	TRUE	FALSE	FALSE
GO:2001057	reactive nitrogen species metabolic proc...	1	FALSE	FALSE	FALSE	TRUE	FALSE	FALSE
GO:0007155	cell adhesion	1	FALSE	FALSE	FALSE	TRUE	FALSE	FALSE
GO:0044780	bacterial-type flagellum assembly	1	FALSE	FALSE	FALSE	TRUE	FALSE	FALSE
GO:0031669	cellular response to nutrient levels	1	FALSE	FALSE	FALSE	TRUE	FALSE	FALSE
GO:0032465	regulation of cytokinesis	1	FALSE	FALSE	FALSE	TRUE	FALSE	FALSE
GO:0009092	homoserine metabolic process	1	FALSE	FALSE	FALSE	TRUE	FALSE	FALSE
GO:0006412	translation	1	TRUE	FALSE	FALSE	FALSE	FALSE	FALSE
GO:0000028	ribosomal small subunit assembly	1	TRUE	FALSE	FALSE	FALSE	FALSE	FALSE
GO:0000027	ribosomal large subunit assembly	1	TRUE	FALSE	FALSE	FALSE	FALSE	FALSE
GO:0009097	isoleucine biosynthetic process	1	TRUE	FALSE	FALSE	FALSE	FALSE	FALSE
GO:0009447	putrescine catabolic process	1	TRUE	FALSE	FALSE	FALSE	FALSE	FALSE
GO:0008652	amino acid biosynthetic process	1	TRUE	FALSE	FALSE	FALSE	FALSE	FALSE
GO:0015990	electron transport coupled proton transp...	1	TRUE	FALSE	FALSE	FALSE	FALSE	FALSE
GO:0006637	acyl-CoA metabolic process	1	TRUE	FALSE	FALSE	FALSE	FALSE	FALSE
GO:0009099	valine biosynthetic process	1	TRUE	FALSE	FALSE	FALSE	FALSE	FALSE
GO:0046185	aldehyde catabolic process	1	TRUE	FALSE	FALSE	FALSE	FALSE	FALSE
GO:0009078	pyruvate family amino acid metabolic pro...	1	TRUE	FALSE	FALSE	FALSE	FALSE	FALSE
GO:1901607	alpha-amino acid biosynthetic process	1	TRUE	FALSE	FALSE	FALSE	FALSE	FALSE
GO:0045947	negative regulation of translational ini...	1	TRUE	FALSE	FALSE	FALSE	FALSE	FALSE
GO:0009098	leucine biosynthetic process	1	TRUE	FALSE	FALSE	FALSE	FALSE	FALSE
GO:0170040	proteinogenic amino acid catabolic proce...	1	TRUE	FALSE	FALSE	FALSE	FALSE	FALSE
GO:0170035	L-amino acid catabolic process	1	TRUE	FALSE	FALSE	FALSE	FALSE	FALSE
GO:1990748	cellular detoxification	1	TRUE	FALSE	FALSE	FALSE	FALSE	FALSE
GO:0044282	small molecule catabolic process	1	TRUE	FALSE	FALSE	FALSE	FALSE	FALSE
GO:0009636	response to toxic substance	1	TRUE	FALSE	FALSE	FALSE	FALSE	FALSE
GO:0009450	gamma-aminobutyric acid catabolic proces...	1	TRUE	FALSE	FALSE	FALSE	FALSE	FALSE
GO:0046436	D-alanine metabolic process	1	TRUE	FALSE	FALSE	FALSE	FALSE	FALSE
GO:0034644	cellular response to UV	1	TRUE	FALSE	FALSE	FALSE	FALSE	FALSE
GO:0097164	ammonium ion metabolic process	1	TRUE	FALSE	FALSE	FALSE	FALSE	FALSE
GO:0034641	cellular nitrogen compound metabolic pro...	1	TRUE	FALSE	FALSE	FALSE	FALSE	FALSE
GO:0017148	negative regulation of translation	1	TRUE	FALSE	FALSE	FALSE	FALSE	FALSE
GO:0000162	tryptophan biosynthetic process	1	TRUE	FALSE	FALSE	FALSE	FALSE	FALSE
GO:0050821	protein stabilization	1	FALSE	FALSE	FALSE	FALSE	TRUE	FALSE
GO:0033214	siderophore-dependent iron import into c...	1	FALSE	FALSE	FALSE	FALSE	TRUE	FALSE
GO:0051701	biological process involved in interacti...	1	FALSE	FALSE	FALSE	FALSE	TRUE	FALSE
GO:0009432	SOS response	1	FALSE	FALSE	FALSE	FALSE	TRUE	FALSE
GO:0009245	lipid A biosynthetic process	1	FALSE	FALSE	FALSE	FALSE	TRUE	FALSE
GO:0046677	response to antibiotic	1	FALSE	FALSE	FALSE	FALSE	TRUE	FALSE
GO:0010468	regulation of gene expression	1	FALSE	FALSE	FALSE	FALSE	TRUE	FALSE
GO:0007165	signal transduction	1	FALSE	FALSE	FALSE	FALSE	TRUE	FALSE
GO:0006207	'de novo' pyrimidine nucleobase biosynth...	1	FALSE	FALSE	FALSE	FALSE	TRUE	FALSE
GO:0006083	acetate metabolic process	1	FALSE	FALSE	FALSE	FALSE	TRUE	FALSE
GO:0010041	response to iron(III) ion	1	FALSE	FALSE	FALSE	FALSE	TRUE	FALSE
GO:0046349	amino sugar biosynthetic process	1	FALSE	FALSE	FALSE	FALSE	TRUE	FALSE
GO:0061077	chaperone-mediated protein folding	1	FALSE	FALSE	FALSE	FALSE	TRUE	FALSE
GO:0051253	negative regulation of RNA metabolic pro...	1	FALSE	FALSE	FALSE	FALSE	FALSE	TRUE
GO:0042866	pyruvate biosynthetic process	1	FALSE	FALSE	FALSE	FALSE	FALSE	TRUE
GO:0006096	glycolytic process	1	FALSE	FALSE	FALSE	FALSE	FALSE	TRUE
GO:0006754	ATP biosynthetic process	1	FALSE	FALSE	FALSE	FALSE	FALSE	TRUE
GO:0019359	nicotinamide nucleotide biosynthetic pro...	1	FALSE	FALSE	FALSE	FALSE	FALSE	TRUE
GO:0006090	pyruvate metabolic process	1	FALSE	FALSE	FALSE	FALSE	FALSE	TRUE
GO:0009071	serine family amino acid catabolic proce...	1	FALSE	FALSE	FALSE	FALSE	FALSE	TRUE
GO:0042594	response to starvation	1	FALSE	FALSE	FALSE	FALSE	FALSE	TRUE
GO:0009250	glucan biosynthetic process	1	FALSE	FALSE	FALSE	FALSE	FALSE	TRUE
GO:0002098	tRNA wobble uridine modification	1	FALSE	FALSE	FALSE	FALSE	FALSE	TRUE
GO:0006415	translational termination	1	FALSE	FALSE	FALSE	FALSE	FALSE	TRUE
GO:0034219	carbohydrate transmembrane transport	1	FALSE	TRUE	FALSE	FALSE	FALSE	FALSE
GO:0031460	glycine betaine transport	1	FALSE	TRUE	FALSE	FALSE	FALSE	FALSE
GO:0006820	monoatomic anion transport	1	FALSE	TRUE	FALSE	FALSE	FALSE	FALSE
GO:0009401	phosphoenolpyruvate-dependent sugar phos...	1	FALSE	TRUE	FALSE	FALSE	FALSE	FALSE
GO:0071214	cellular response to abiotic stimulus	1	FALSE	TRUE	FALSE	FALSE	FALSE	FALSE
GO:0006836	neurotransmitter transport	1	FALSE	TRUE	FALSE	FALSE	FALSE	FALSE
GO:0097305	response to alcohol	1	FALSE	TRUE	FALSE	FALSE	FALSE	FALSE
GO:0006596	polyamine biosynthetic process	1	FALSE	TRUE	FALSE	FALSE	FALSE	FALSE
GO:0015757	galactose transmembrane transport	1	FALSE	TRUE	FALSE	FALSE	FALSE	FALSE
GO:0051085	chaperone cofactor-dependent protein ref...	1	FALSE	TRUE	FALSE	FALSE	FALSE	FALSE
GO:0019579	aldaric acid catabolic process	1	FALSE	TRUE	FALSE	FALSE	FALSE	FALSE
GO:0019220	regulation of phosphate metabolic proces...	1	FALSE	TRUE	FALSE	FALSE	FALSE	FALSE
GO:0032879	regulation of localization	1	FALSE	TRUE	FALSE	FALSE	FALSE	FALSE
GO:0033554	cellular response to stress	1	FALSE	TRUE	FALSE	FALSE	FALSE	FALSE
GO:0097237	cellular response to toxic substance	1	FALSE	TRUE	FALSE	FALSE	FALSE	FALSE
GO:0033499	galactose catabolic process via UDP-gala...	1	FALSE	TRUE	FALSE	FALSE	FALSE	FALSE
GO:0015766	disaccharide transport	1	FALSE	TRUE	FALSE	FALSE	FALSE	FALSE
GO:0042940	D-amino acid transport	1	FALSE	TRUE	FALSE	FALSE	FALSE	FALSE
GO:0032101	regulation of response to external stimu...	1	FALSE	TRUE	FALSE	FALSE	FALSE	FALSE
GO:1902021	regulation of bacterial-type flagellum-d...	1	FALSE	TRUE	FALSE	FALSE	FALSE	FALSE
GO:0070887	cellular response to chemical stimulus	1	FALSE	TRUE	FALSE	FALSE	FALSE	FALSE
GO:0046031	ADP metabolic process	1	FALSE	TRUE	FALSE	FALSE	FALSE	FALSE
GO:0006089	lactate metabolic process	1	FALSE	TRUE	FALSE	FALSE	FALSE	FALSE
GO:0044403	biological process involved in symbiotic...	1	FALSE	TRUE	FALSE	FALSE	FALSE	FALSE
GO:0044248	cellular catabolic process	1	FALSE	TRUE	FALSE	FALSE	FALSE	FALSE
GO:0032774	RNA biosynthetic process	1	FALSE	TRUE	FALSE	FALSE	FALSE	FALSE
GO:0046835	carbohydrate phosphorylation	1	FALSE	TRUE	FALSE	FALSE	FALSE	FALSE
GO:0008645	hexose transmembrane transport	1	FALSE	TRUE	FALSE	FALSE	FALSE	FALSE
GO:0070301	cellular response to hydrogen peroxide	1	FALSE	TRUE	FALSE	FALSE	FALSE	FALSE
GO:0046487	glyoxylate metabolic process	1	FALSE	TRUE	FALSE	FALSE	FALSE	FALSE
GO:0051248	negative regulation of protein metabolic...	1	FALSE	TRUE	FALSE	FALSE	FALSE	FALSE

## Sheet: enriched_GO_terms_in_E_coli_K12
GO.ID	Term	Annotated	Significant	Expected	pval
GO:0006412	translation	125	65	34.39	5.2e-13
GO:0000028	ribosomal small subunit assembly	19	16	5.23	3.8e-7
GO:0000027	ribosomal large subunit assembly	27	18	7.43	2.3e-5
GO:0009097	isoleucine biosynthetic process	7	7	1.93	1.2e-4
GO:0009239	enterobactin biosynthetic process	7	7	1.93	1.2e-4
GO:0009447	putrescine catabolic process	9	8	2.48	2.2e-4
GO:0008652	amino acid biosynthetic process	111	43	30.54	3.8e-4
GO:0015990	electron transport coupled proton transp...	8	7	2.2	7.1e-4
GO:0042956	maltodextrin transmembrane transport	5	5	1.38	0.00156
GO:0006637	acyl-CoA metabolic process	7	6	1.93	0.00229
GO:0009099	valine biosynthetic process	7	6	1.93	0.00229
GO:0008152	metabolic process	1961	540	539.51	0.00405
GO:0009409	response to cold	19	11	5.23	0.00503
GO:0046185	aldehyde catabolic process	26	10	7.15	0.0057
GO:0044011	single-species biofilm formation on inan...	15	9	4.13	0.00697
GO:0052803	imidazole-containing compound metabolic ...	8	6	2.2	0.00703
GO:0000105	histidine biosynthetic process	8	6	2.2	0.00703
GO:0009078	pyruvate family amino acid metabolic pro...	6	5	1.65	0.00723
GO:1901607	alpha-amino acid biosynthetic process	101	40	27.79	0.0185
GO:0045947	negative regulation of translational ini...	7	5	1.93	0.01958
GO:0009098	leucine biosynthetic process	7	5	1.93	0.01958
GO:0170040	proteinogenic amino acid catabolic proce...	45	23	12.38	0.02006
GO:0170035	L-amino acid catabolic process	45	23	12.38	0.02006
GO:1990748	cellular detoxification	22	9	6.05	0.0207
GO:0051641	cellular localization	66	16	18.16	0.02113
GO:0044282	small molecule catabolic process	210	54	57.77	0.0213
GO:0009636	response to toxic substance	67	28	18.43	0.02191
GO:0009450	gamma-aminobutyric acid catabolic proces...	5	4	1.38	0.02224
GO:0015768	maltose transport	5	4	1.38	0.02224
GO:0006097	glyoxylate cycle	5	4	1.38	0.02224
GO:0005978	glycogen biosynthetic process	5	4	1.38	0.02224
GO:0046436	D-alanine metabolic process	5	4	1.38	0.02224
GO:0006546	glycine catabolic process	5	4	1.38	0.02224
GO:0034644	cellular response to UV	5	4	1.38	0.02224
GO:0097164	ammonium ion metabolic process	28	13	7.7	0.0244
GO:0006979	response to oxidative stress	89	34	24.49	0.02783
GO:0034641	cellular nitrogen compound metabolic pro...	1016	286	279.52	0.03219
GO:0017148	negative regulation of translation	25	14	6.88	0.03408
GO:0000162	tryptophan biosynthetic process	8	5	2.2	0.04049
GO:0006099	tricarboxylic acid cycle	16	8	4.4	0.04616
GO:0006101	citrate metabolic process	16	8	4.4	0.04616
GO:0009312	oligosaccharide biosynthetic process	40	11	11	0.04741

## Sheet: enriched_GO_terms_in_S_enterica
GO.ID	Term	Annotated	Significant	Expected	pval
GO:0006974	DNA damage response	190	60	41.97	2.2e-7
GO:0034219	carbohydrate transmembrane transport	54	29	11.93	2.6e-5
GO:0009239	enterobactin biosynthetic process	6	6	1.33	1.1e-4
GO:0016999	antibiotic metabolic process	50	27	11.04	1.2e-4
GO:0006101	citrate metabolic process	15	10	3.31	2.6e-4
GO:0006099	tricarboxylic acid cycle	15	10	3.31	2.6e-4
GO:0006979	response to oxidative stress	74	27	16.35	0.00136
GO:0031460	glycine betaine transport	10	7	2.21	0.00158
GO:0006812	monoatomic cation transport	146	34	32.25	0.00172
GO:0033212	iron import into cell	10	8	2.21	0.00231
GO:0006972	hyperosmotic response	14	9	3.09	0.00502
GO:0006820	monoatomic anion transport	107	32	23.64	0.00509
GO:0009401	phosphoenolpyruvate-dependent sugar phos...	23	11	5.08	0.00541
GO:0071214	cellular response to abiotic stimulus	16	9	3.53	0.00713
GO:0006836	neurotransmitter transport	7	5	1.55	0.00727
GO:0042930	enterobactin transport	7	5	1.55	0.00727
GO:0009409	response to cold	15	8	3.31	0.00783
GO:0005991	trehalose metabolic process	5	4	1.1	0.00972
GO:0005978	glycogen biosynthetic process	5	4	1.1	0.00972
GO:0097305	response to alcohol	5	4	1.1	0.00972
GO:0015685	ferric-enterobactin import into cell	5	4	1.1	0.00972
GO:0006596	polyamine biosynthetic process	5	4	1.1	0.00972
GO:0044718	siderophore transmembrane transport	5	4	1.1	0.00972
GO:0015757	galactose transmembrane transport	5	4	1.1	0.00972
GO:0042956	maltodextrin transmembrane transport	5	4	1.1	0.00972
GO:0051085	chaperone cofactor-dependent protein ref...	5	4	1.1	0.00972
GO:0006546	glycine catabolic process	5	4	1.1	0.00972
GO:0019579	aldaric acid catabolic process	5	4	1.1	0.00972
GO:0019220	regulation of phosphate metabolic proces...	10	6	2.21	0.01044
GO:0051641	cellular localization	52	17	11.49	0.01051
GO:0032879	regulation of localization	18	8	3.98	0.01866
GO:0033554	cellular response to stress	253	81	55.89	0.0235
GO:0097237	cellular response to toxic substance	24	10	5.3	0.02372
GO:0033499	galactose catabolic process via UDP-gala...	6	4	1.33	0.02408
GO:0015766	disaccharide transport	6	4	1.33	0.02408
GO:0042940	D-amino acid transport	6	4	1.33	0.02408
GO:0032101	regulation of response to external stimu...	6	4	1.33	0.02408
GO:1902021	regulation of bacterial-type flagellum-d...	9	5	1.99	0.02935
GO:0015718	monocarboxylic acid transport	12	6	2.65	0.03064
GO:0070887	cellular response to chemical stimulus	78	28	17.23	0.03399
GO:0046031	ADP metabolic process	19	8	4.2	0.03548
GO:0006089	lactate metabolic process	13	6	2.87	0.03562
GO:0044403	biological process involved in symbiotic...	13	5	2.87	0.03583
GO:0044248	cellular catabolic process	227	56	50.14	0.03723
GO:0032774	RNA biosynthetic process	224	44	49.48	0.03761
GO:0046835	carbohydrate phosphorylation	19	8	4.2	0.03982
GO:0008645	hexose transmembrane transport	12	8	2.65	0.04556
GO:0070301	cellular response to hydrogen peroxide	7	4	1.55	0.0465
GO:0046487	glyoxylate metabolic process	7	4	1.55	0.0465
GO:0051248	negative regulation of protein metabolic...	28	6	6.19	0.04737

## Sheet: enriched_GO_terms_in_C_rodentiu
GO.ID	Term	Annotated	Significant	Expected	pval
GO:0009239	enterobactin biosynthetic process	7	7	1.38	1.1e-5
GO:0016226	iron-sulfur cluster assembly	16	11	3.15	2.5e-5
GO:0006790	sulfur compound metabolic process	86	21	16.91	8.1e-4
GO:0051289	protein homotetramerization	30	13	5.9	0.00248
GO:0006879	intracellular iron ion homeostasis	16	11	3.15	0.00261
GO:0009242	colanic acid biosynthetic process	9	6	1.77	0.00274
GO:0033212	iron import into cell	7	5	1.38	0.00426
GO:0051674	localization of cell	25	11	4.92	0.00462
GO:0005991	trehalose metabolic process	5	4	0.98	0.00624
GO:0042930	enterobactin transport	5	4	0.98	0.00624
GO:0051641	cellular localization	52	13	10.23	0.00754
GO:0040011	locomotion	45	14	8.85	0.00764
GO:0009252	peptidoglycan biosynthetic process	30	12	5.9	0.00786
GO:0000271	polysaccharide biosynthetic process	61	18	12	0.00926
GO:0006974	DNA damage response	183	46	35.99	0.01578
GO:0044011	single-species biofilm formation on inan...	11	5	2.16	0.01582
GO:0032508	DNA duplex unwinding	12	6	2.36	0.01761
GO:0006972	hyperosmotic response	14	7	2.75	0.01783
GO:0035672	oligopeptide transmembrane transport	9	5	1.77	0.01802
GO:0034755	iron ion transmembrane transport	9	5	1.77	0.01802
GO:0006979	response to oxidative stress	77	25	15.14	0.01849
GO:0008360	regulation of cell shape	16	7	3.15	0.02397
GO:0051130	positive regulation of cellular componen...	17	6	3.34	0.02574
GO:0071973	bacterial-type flagellum-dependent cell ...	29	10	5.7	0.02713
GO:0006970	response to osmotic stress	32	15	6.29	0.02867
GO:0006006	glucose metabolic process	18	6	3.54	0.03048
GO:1902047	polyamine transmembrane transport	12	6	2.36	0.03097
GO:0051606	detection of stimulus	7	4	1.38	0.03123
GO:0006793	phosphorus metabolic process	311	51	61.16	0.03514
GO:0044036	cell wall macromolecule metabolic proces...	36	12	7.08	0.0365
GO:0046496	nicotinamide nucleotide metabolic proces...	35	9	6.88	0.03851
GO:0009267	cellular response to starvation	21	8	4.13	0.03858
GO:0009225	nucleotide-sugar metabolic process	9	3	1.77	0.03867
GO:0008152	metabolic process	1604	293	315.44	0.03886
GO:0015718	monocarboxylic acid transport	14	6	2.75	0.04018
GO:0009314	response to radiation	82	26	16.13	0.04094
GO:0051128	regulation of cellular component organiz...	63	18	12.39	0.04933

## Sheet: enriched_GO_terms_in_E_cloacae_
GO.ID	Term	Annotated	Significant	Expected	pval
GO:0009061	anaerobic respiration	26	23	4.87	1.6e-14
GO:0022900	electron transport chain	34	20	6.37	6.1e-7
GO:0006101	citrate metabolic process	15	10	2.81	5.9e-5
GO:0006099	tricarboxylic acid cycle	15	10	2.81	5.9e-5
GO:0016999	antibiotic metabolic process	43	19	8.06	9.1e-5
GO:0006113	fermentation	13	7	2.44	0.0047
GO:0019541	propionate metabolic process	5	4	0.94	0.0052
GO:0015685	ferric-enterobactin import into cell	5	4	0.94	0.0052
GO:0044718	siderophore transmembrane transport	5	4	0.94	0.0052
GO:0006097	glyoxylate cycle	5	4	0.94	0.0052
GO:0043436	oxoacid metabolic process	335	68	62.78	0.0129
GO:0097428	protein maturation by iron-sulfur cluste...	6	4	1.12	0.0133
GO:0022904	respiratory electron transport chain	14	6	2.62	0.0223
GO:0017000	antibiotic biosynthetic process	10	5	1.87	0.0224
GO:0033036	macromolecule localization	65	12	12.18	0.0229
GO:0015944	formate oxidation	7	4	1.31	0.0264
GO:0042930	enterobactin transport	7	4	1.31	0.0264
GO:0015949	nucleobase-containing small molecule int...	25	9	4.69	0.0312
GO:0006195	purine nucleotide catabolic process	17	5	3.19	0.035
GO:0051289	protein homotetramerization	30	10	5.62	0.0403
GO:0040011	locomotion	49	13	9.18	0.0403
GO:2001057	reactive nitrogen species metabolic proc...	8	4	1.5	0.0451
GO:0007155	cell adhesion	8	4	1.5	0.0451
GO:0044780	bacterial-type flagellum assembly	8	4	1.5	0.0451
GO:0006812	monoatomic cation transport	141	29	26.42	0.0459
GO:0031669	cellular response to nutrient levels	22	9	4.12	0.0475
GO:0032465	regulation of cytokinesis	5	3	0.94	0.0485
GO:0009092	homoserine metabolic process	5	3	0.94	0.0485
GO:0015768	maltose transport	5	3	0.94	0.0485

## Sheet: enriched_GO_terms_in_K_pneumoni
GO.ID	Term	Annotated	Significant	Expected	pval
GO:0009239	enterobactin biosynthetic process	7	6	1.18	1.3e-4
GO:0009312	oligosaccharide biosynthetic process	31	11	5.24	2e-4
GO:0097428	protein maturation by iron-sulfur cluste...	6	5	1.01	6.9e-4
GO:0042930	enterobactin transport	6	5	1.01	6.9e-4
GO:0009252	peptidoglycan biosynthetic process	30	12	5.07	0.00212
GO:0050821	protein stabilization	5	4	0.84	0.00348
GO:0033214	siderophore-dependent iron import into c...	5	4	0.84	0.00348
GO:0051701	biological process involved in interacti...	9	5	1.52	0.00475
GO:0006094	gluconeogenesis	9	5	1.52	0.00934
GO:0008360	regulation of cell shape	16	7	2.7	0.01055
GO:0065008	regulation of biological quality	91	29	15.37	0.01096
GO:0044036	cell wall macromolecule metabolic proces...	36	12	6.08	0.01167
GO:0009432	SOS response	20	8	3.38	0.01181
GO:0009245	lipid A biosynthetic process	10	5	1.69	0.01612
GO:0046677	response to antibiotic	55	16	9.29	0.0167
GO:1901271	lipooligosaccharide biosynthetic process	12	7	2.03	0.02793
GO:0009247	glycolipid biosynthetic process	12	7	2.03	0.02793
GO:0010468	regulation of gene expression	222	30	37.5	0.03018
GO:0007165	signal transduction	41	8	6.93	0.03231
GO:0006207	'de novo' pyrimidine nucleobase biosynth...	5	3	0.84	0.03663
GO:0006083	acetate metabolic process	5	3	0.84	0.03663
GO:0010041	response to iron(III) ion	5	3	0.84	0.03663
GO:0046349	amino sugar biosynthetic process	5	3	0.84	0.03663
GO:0006546	glycine catabolic process	5	3	0.84	0.03663
GO:0061077	chaperone-mediated protein folding	20	7	3.38	0.03889
GO:0015949	nucleobase-containing small molecule int...	25	8	4.22	0.04692
GO:0034755	iron ion transmembrane transport	9	4	1.52	0.04979

## Sheet: enriched_GO_terms_in_S_marcesce
GO.ID	Term	Annotated	Significant	Expected	pval
GO:0006101	citrate metabolic process	14	10	2.71	3.2e-5
GO:0006099	tricarboxylic acid cycle	14	10	2.71	3.2e-5
GO:0000105	histidine biosynthetic process	8	6	1.55	0.001
GO:0052803	imidazole-containing compound metabolic ...	8	6	1.55	0.001
GO:0006546	glycine catabolic process	5	4	0.97	0.0059
GO:0051253	negative regulation of RNA metabolic pro...	68	18	13.17	0.0071
GO:0006970	response to osmotic stress	27	12	5.23	0.0084
GO:0016999	antibiotic metabolic process	35	11	6.78	0.0136
GO:0042866	pyruvate biosynthetic process	15	7	2.91	0.0148
GO:0006096	glycolytic process	15	7	2.91	0.0148
GO:0006754	ATP biosynthetic process	22	8	4.26	0.0149
GO:0022900	electron transport chain	29	9	5.62	0.015
GO:0006094	gluconeogenesis	9	5	1.74	0.0169
GO:0019359	nicotinamide nucleotide biosynthetic pro...	23	8	4.46	0.0222
GO:0006090	pyruvate metabolic process	28	13	5.42	0.0241
GO:0009071	serine family amino acid catabolic proce...	9	7	1.74	0.0241
GO:0042594	response to starvation	20	7	3.87	0.0245
GO:0009250	glucan biosynthetic process	9	4	1.74	0.0247
GO:0002098	tRNA wobble uridine modification	13	6	2.52	0.0293
GO:0006415	translational termination	7	4	1.36	0.0296
GO:0044011	single-species biofilm formation on inan...	7	4	1.36	0.0296
GO:0006793	phosphorus metabolic process	277	56	53.66	0.0297
GO:0065008	regulation of biological quality	80	23	15.5	0.0357
GO:0009225	nucleotide-sugar metabolic process	8	4	1.55	0.0373
GO:1901271	lipooligosaccharide biosynthetic process	12	4	2.32	0.0374
GO:0009247	glycolipid biosynthetic process	12	4	2.32	0.0374
GO:0009314	response to radiation	74	16	14.34	0.0427
GO:0009061	anaerobic respiration	18	7	3.49	0.0431
